# Supplementary material for: The iron metalloproteome of Pseudomonas aeruginosa under oxic and anoxic conditions
Source: Metallomics. 2025 Jul 4;17(7):mfaf023. doi: 10.1093/mtomcs/mfaf023 (PMC12284477; doi:10.1093/mtomcs/mfaf023)
Supplement: mfaf023_Supplemental_Files [file mfaf023_supplemental_files.zip]

Archive with 6 entries (6 files):
- 2025_0214_pao_metals_anoxic.csv
- 2025_0214_pao_metals_oxic.csv
- 2025_0214_pao_proteins_anoxic_listform.csv
- 2025_0214_pao_proteins_oxic_listform.csv
- pao_df.csv
- Supplemental Materials_051525.pdf
