# Supplementary material for: The iron metalloproteome of Pseudomonas aeruginosa under oxic and anoxic conditions
Source: Metallomics. 2025 Jul 4;17(7):mfaf023. doi: 10.1093/mtomcs/mfaf023 (PMC12284477; doi:10.1093/mtomcs/mfaf023)
Supplement: mfaf023_Supplemental_Files [file mfaf023_supplemental_files.zip › 2025_0214_pao_metals_anoxic.csv]

Sample_ID	AE Fraction	SE Fraction	Fe 56	P 31	Co 59	Zn 66	Ni 60	Cu 63	Al 27	Ti 48	V 51	Cr 52	Mn 55	Fe 57	As 75	Mo 95
190125_3_7	100	7	1.017	2.291	0.042	4.563	4.443	-0.254	1.319	0.412	0.755	1.191	0.37	0.892	0.027	0.297
190125_3_8	100	8	0.768	1.921	0.044	-0.673	3.989	-0.001	0.988	0.357	0.666	1.033	0.312	0.705	0.011	0.264
190125_3_9	100	9	0.588	2.089	0.036	2.705	3.911	-0.292	0.519	0.35	0.618	0.975	0.304	0.533	0.027	0.21
190125_3_10	100	10	0.743	2.134	0.036	7.312	3.821	1.497	0.623	0.368	0.556	0.936	0.307	0.658	0.003	0.2
190125_3_11	100	11	0.734	2.078	0.035	-0.095	3.945	-0.288	0.554	0.355	0.595	0.91	0.312	0.705	0.035	0.19
190125_3_12	100	12	1.657	2.919	0.035	-0.158	4.033	-0.28	0.571	0.397	0.584	1.127	0.391	1.516	0.023	0.203
190125_3_13	100	13	1.097	1.921	0.036	-1.034	3.879	-0.292	0.658	0.388	0.588	1.007	0.336	1.048	0.019	0.175
190125_3_14	100	14	0.678	1.842	0.035	3.475	3.722	-0.263	0.554	0.399	0.587	0.92	0.319	0.595	0.023	0.171
190125_3_15	100	15	0.609	1.484	0.034	-0.659	3.699	-0.276	0.449	0.365	0.573	0.82	0.33	0.517	0.003	0.155
190125_3_16	100	16	0.526	1.237	0.033	3.988	3.556	-0.301	0.397	0.436	0.538	0.791	0.334	0.471	0.007	0.163
190125_3_17	100	17	0.445	1.91	0.03	0.57	3.531	-0.306	0.345	0.392	0.53	0.848	0.312	0.393	0.023	0.157
190125_3_18	100	18	0.436	1.293	0.032	0.419	3.439	-0.287	0.484	0.335	0.478	0.769	0.308	0.408	0.007	0.138
190125_3_19	100	19	1.417	1.36	0.03	-0.167	3.375	-0.287	0.328	0.259	0.484	0.763	0.305	1.438	0.019	3.2
190125_3_20	100	20	0.927	1.237	0.029	-0.65	3.254	0.701	0.362	0.273	0.471	0.722	0.313	0.907	0.011	0.167
190125_3_21	100	21	8.19	1.08	0.029	6.621	3.18	35.975	0.38	0.306	0.457	0.706	0.308	8.458	0.011	0.13
190125_3_22	100	22	21.109	3.49	0.045	12.849	3.102	38.28	0.328	0.29	0.474	0.678	0.306	21.141	0.003	0.21
190125_3_23	100	23	6.937	5.161	0.054	5.444	3.26	13.611	0.275	0.31	0.451	0.709	0.303	7.148	0.015	0.227
190125_3_24	100	24	2.83	5.329	0.053	2.251	4.297	5.912	0.293	0.313	0.419	0.735	0.309	2.92	0.031	0.232
190125_3_25	100	25	1.653	2.818	0.04	0.92	4.351	3.485	0.136	0.293	0.409	0.714	0.265	1.625	0.031	0.131
190125_3_26	100	26	1.267	1.641	0.037	-0.012	3.542	1.773	0.275	0.339	0.398	0.674	0.287	1.235	0.062	0.126
190125_3_27	100	27	0.898	1.248	0.031	-0.513	3.109	1.106	0.345	0.31	0.413	0.673	0.283	0.892	0.015	0.122
190125_3_28	100	28	0.629	0.822	0.029	-0.552	3.015	0.673	0.241	0.31	0.426	0.669	0.29	0.689	0.015	0.114
190125_3_29	100	29	0.537	0.833	0.031	0.646	2.967	0.452	0.275	0.346	0.42	0.667	0.285	0.627	0.019	0.107
190125_3_30	100	30	0.403	0.699	0.026	-0.761	2.919	0.281	0.258	0.279	0.419	0.649	0.294	0.517	0.027	0.171
190125_3_31	100	31	0.395	0.699	0.028	1.205	2.893	0.149	0.293	0.299	0.438	0.62	0.283	0.439	0.015	0.111
190125_3_32	100	32	0.394	0.822	0.027	0.322	2.835	0.031	0.328	0.284	0.418	0.617	0.28	0.424	0.011	0.129
190125_3_33	100	33	0.33	1.046	0.027	-0.803	2.854	-0.034	0.206	0.273	0.415	0.617	0.276	0.315	0.019	0.107
190125_3_34	100	34	0.288	1.147	0.028	-0.974	2.816	-0.05	0.241	0.28	0.451	0.593	0.271	0.346	0.011	0.109
190125_3_35	100	35	0.27	0.923	0.03	1.414	2.814	-0.102	0.223	0.286	0.421	0.6	0.262	0.299	0.003	0.108
190125_3_36	100	36	0.243	1.001	0.027	-0.865	2.828	-0.163	0.275	0.319	0.434	0.603	0.283	0.346	0.027	0.111
190125_3_37	100	37	0.262	0.878	0.027	1.98	2.808	-0.196	0.275	0.299	0.401	0.61	0.272	0.283	0.027	0.151
190125_3_38	100	38	0.275	1.001	0.025	1.613	2.733	-0.232	0.188	0.28	0.443	0.613	0.28	0.268	0.003	0.113
190125_4_7	200	7	1.092	9.274	0.022	-0.142	5.354	0.024	2.9	0.911	0.684	1.055	0.327	0.71	-0.141	0.033
190125_4_8	200	8	0.87	10.453	0.03	0.216	6.374	0.049	0.893	0.498	0.924	1.286	0.405	0.792	-0.13	0.039
190125_4_9	200	9	0.826	9.991	0.031	5.944	6.277	0.05	0.824	0.471	0.877	1.244	0.409	0.745	-0.135	0.072
190125_4_10	200	10	0.878	8.094	0.027	1.02	6.141	0.132	0.838	0.437	0.798	1.19	0.398	0.821	-0.143	0.029
190125_4_11	200	11	0.921	12.556	0.028	0.606	6.109	0.138	0.584	0.286	0.718	1.126	0.495	0.891	-0.141	0.036
190125_4_12	200	12	2.394	110.094	0.031	0.328	6.786	0.62	0.824	0.294	0.694	1.247	1.197	2.431	-0.146	0.078
190125_4_13	200	13	4.93	47.325	0.029	-0.395	6.603	0.05	0.749	0.328	0.692	1.233	0.75	4.949	-0.145	0.05
190125_4_14	200	14	1.217	15.684	0.026	-0.522	6.267	0.033	0.817	0.317	0.68	1.149	0.535	1.189	-0.141	0.041
190125_4_15	200	15	1.02	11.171	0.026	0.896	6.192	0.026	0.749	0.356	0.698	1.178	0.582	1.06	-0.145	0.051
190125_4_16	200	16	0.948	11.684	0.025	1.79	6.092	0.025	0.749	0.352	0.666	1.152	0.58	0.967	-0.138	0.046
190125_4_17	200	17	1.108	12.453	0.021	0.537	6.052	0.072	0.715	0.311	0.625	1.114	0.556	1.037	-0.145	0.291
190125_4_18	200	18	2.815	9.479	0.022	1.042	6.199	2.341	0.776	0.332	0.618	1.114	0.519	2.757	-0.145	0.317
190125_4_19	200	19	15.575	8.658	0.028	3.552	6.282	1.964	0.893	0.371	0.615	1.093	0.503	15.247	-0.141	0.966
190125_4_20	200	20	13.389	12.402	0.043	2.217	6.228	1.776	0.523	0.337	0.578	1.081	0.528	13.352	-0.146	0.525
190125_4_21	200	21	16.81	31.068	0.052	6.014	7.489	2.981	0.571	0.317	0.572	1.047	0.503	16.5	-0.125	0.433
190125_4_22	200	22	28.726	152.966	0.212	1.688	11.904	3.777	0.989	0.329	0.536	1.105	0.445	28.74	-0.141	0.554
190125_4_23	200	23	15.318	2045.838	0.306	0.644	15.913	2.323	1.084	0.702	0.451	1.642	0.447	15.206	-0.068	0.886
190125_4_24	200	24	8.814	1531.94	0.222	0.196	59.731	1.334	5.817	0.654	0.386	1.384	0.467	8.868	-0.052	0.683
190125_4_25	200	25	6.014	739.581	0.199	0.789	70.035	0.924	1.701	0.552	0.308	1.184	0.648	5.97	-0.052	0.491
190125_4_26	200	26	3.789	335.274	0.103	0.608	31.004	0.431	0.324	0.438	0.297	0.937	0.564	3.853	-0.108	0.299
190125_4_27	200	27	2.527	162.966	0.053	2.432	14.758	0.211	0.276	0.42	0.295	0.831	0.395	2.646	-0.076	0.212
190125_4_28	200	28	1.864	97.222	0.031	-0.316	9.054	0.121	0.256	0.36	0.297	0.736	0.339	1.935	-0.087	0.132
190125_4_29	200	29	1.366	63.735	0.021	-0.144	6.566	0.509	0.18	0.071	0.286	0.694	0.308	1.428	-0.113	0.101
190125_4_30	200	30	1.097	43.427	0.017	-0.331	5.256	0.041	1.543	0.101	0.28	0.654	0.316	1.171	-0.113	0.087
190125_4_31	200	31	0.966	30.863	0.012	1.194	4.552	0.025	0.119	0.159	0.276	0.62	0.314	0.944	-0.135	0.095
190125_4_32	200	32	0.71	22.248	0.009	1.031	4.095	0	0.126	0.18	0.261	0.626	0.294	0.827	-0.141	0.059
190125_4_33	200	33	0.719	16.812	0.007	-0.249	3.869	-0.016	0.105	0.075	0.263	0.618	0.286	0.821	-0.145	0.044
190125_4_34	200	34	1.705	12.402	0.005	35.923	3.723	0.182	2.687	0.116	0.257	0.76	0.362	1.737	-0.138	0.065
190125_4_35	200	35	0.568	7.274	0.002	-0.526	3.467	-0.021	0.078	0.135	0.249	0.608	0.287	0.705	-0.14	0.036
190125_4_36	200	36	0.699	6.35	0.001	-0.67	3.5	-0.009	0.324	0.201	0.284	0.625	0.295	0.821	-0.148	0.031
190125_4_37	200	37	0.451	6.812	-0.001	2.361	3.431	-0.029	0.146	0.211	0.296	0.645	0.302	0.512	-0.145	0.038
190125_4_38	200	38	0.426	5.325	0	0.652	3.463	-0.012	0.091	0.202	0.297	0.638	0.307	0.541	-0.138	0.027
190125_5_7	300	7	0.459	3.581	0	-0.513	4.141	-0.048	0.331	0.29	0.396	0.762	0.436	0.53	-0.135	0.026
190125_5_8	300	8	0.432	3.838	0	2.376	4.288	0.057	0.311	0.316	0.42	0.794	0.469	0.46	-0.141	0.023
190125_5_9	300	9	0.427	3.786	-0.001	-0.399	4.282	-0.047	0.331	0.008	0.405	0.811	0.452	0.477	-0.146	0.024
190125_5_10	300	10	0.427	3.171	0	-0.543	4.116	-0.033	0.413	0.058	0.401	0.784	0.442	0.489	-0.148	0.024
190125_5_11	300	11	0.712	11.427	-0.004	0.644	3.838	-0.047	0.304	0.069	0.348	0.709	0.681	0.763	-0.152	0.042
190125_5_12	300	12	3.506	292.863	0.016	1.538	4.403	0.086	0.447	0.172	0.346	0.779	2.381	3.573	-0.145	0.12
190125_5_13	300	13	2.745	277.838	0.019	6.701	4.408	0.103	0.721	0.106	0.315	0.775	1.863	2.815	-0.151	0.066
190125_5_14	300	14	2.18	93.068	0.011	69.127	4.358	0.328	4.605	0.266	0.338	0.78	1.2	2.244	-0.145	0.072
190125_5_15	300	15	1.487	40.761	0.014	0.871	3.994	0.15	0.317	0.178	0.348	0.698	0.828	1.538	-0.143	0.757
190125_5_16	300	16	6.262	22.504	0.031	3.542	4.029	0.844	0.29	0.247	0.327	0.685	0.75	6.267	-0.145	0.089
190125_5_17	300	17	23.83	13.735	0.195	9.464	4.379	5.804	0.324	0.236	0.311	0.666	0.779	23.836	-0.14	0.178
190125_5_18	300	18	46.175	12.915	0.36	11.987	4.418	9.213	0.187	0.201	0.321	0.7	0.79	46.057	-0.154	0.17
190125_5_19	300	19	20.097	9.684	0.181	11.286	4.379	6.87	0.221	0.21	0.33	0.69	0.708	19.999	-0.148	0.198
190125_5_20	300	20	11.348	18.453	0.116	9.419	4.284	3.923	0.352	0.272	0.327	0.693	0.616	11.422	-0.151	0.199
190125_5_21	300	21	7.459	32.966	0.083	5.382	4.164	2.27	0.304	0.03	0.35	0.704	0.506	7.579	-0.137	0.108
190125_5_22	300	22	5.662	141.786	0.157	9.823	4.635	1.684	0.386	0.082	0.333	0.824	0.501	5.632	-0.145	0.138
190125_5_23	300	23	4.419	271.376	0.214	4.276	4.651	1.055	0.509	0.225	0.323	0.99	0.544	4.483	-0.13	0.269
190125_5_24	300	24	4.751	193.581	0.163	18.228	4.148	1.556	5.55	0.285	0.278	0.958	0.604	4.839	-0.105	0.239
190125_5_25	300	25	3.322	108.35	0.12	18.691	4.535	0.628	1.447	0.271	0.244	0.856	0.614	3.352	-0.111	0.154
190125_5_26	300	26	4.907	68.915	0.086	5.9	4.687	0.383	0.68	0.157	0.345	0.839	0.586	4.862	-0.125	0.091
190125_5_27	300	27	5.078	32.863	0.054	1.242	4.262	0.288	0.42	0.235	0.353	0.767	0.499	5.13	-0.133	0.061
190125_5_28	300	28	3.591	23.427	0.038	0.539	4.16	0.351	0.283	0.258	0.353	0.745	0.485	3.614	-0.125	0.093
190125_5_29	300	29	2.792	19.12	0.026	0.518	4.128	0.16	0.578	0.232	0.338	0.725	0.496	2.874	-0.129	0.109
190125_5_30	300	30	2.02	14.658	0.019	-0.103	4.018	0.144	0.215	0.195	0.357	0.714	0.477	2.133	-0.132	0.09
190125_5_31	300	31	1.615	11.376	0.014	-0.274	3.932	0.116	0.263	0.195	0.34	0.701	0.455	1.626	-0.138	0.031
190125_5_32	300	32	1.35	9.325	0.009	3.402	3.953	0.082	0.263	0.287	0.342	0.713	0.45	1.439	-0.148	0.036
190125_5_33	300	33	1.244	9.479	0.007	5.455	3.953	0.075	0.42	0.114	0.342	0.714	0.451	1.235	-0.137	0.053
190125_5_34	300	34	0.988	6.966	0.003	4.272	3.881	0.043	0.324	0.065	0.33	0.674	0.443	1.014	-0.143	0.044
190125_5_35	300	35	0.885	5.222	0.002	0.739	3.915	0.038	0.208	0.068	0.355	0.69	0.445	1.008	-0.141	0.061
190125_5_36	300	36	0.861	4.658	0	9.383	3.803	0.058	1.037	0.119	0.346	0.666	0.47	0.874	-0.151	0.108
190125_5_37	300	37	4.674	9.53	0.001	47.832	3.92	0.103	3.064	0.299	0.351	0.715	0.585	4.722	-0.141	0.038
190125_5_38	300	38	6.914	6.35	0.024	37.707	5.878	1.1	93.9	0.702	0.393	4.184	0.719	7.089	-0.135	0.107
190125_6_7	400	7	1.11	2.812	-0.008	4.839	3.97	0.052	1.242	0.032	0.354	0.894	0.52	1.148	-0.145	1.688
190125_6_8	400	8	0.448	1.735	-0.006	-0.544	3.836	0.131	0.221	0.044	0.357	0.666	0.489	0.419	-0.146	0.032
190125_6_9	400	9	0.45	2.966	-0.009	0.624	3.896	0.044	0.153	0.063	0.375	0.671	0.494	0.466	-0.146	0.278
190125_6_10	400	10	0.56	1.427	-0.008	1.571	3.765	0.237	0.447	0.037	0.34	0.65	0.488	0.611	-0.151	0.182
190125_6_11	400	11	0.967	13.53	-0.01	0.509	3.78	0.016	0.215	0.041	0.343	0.656	0.786	0.996	-0.152	0.054
190125_6_12	400	12	8.238	645.171	0.041	3.861	4.619	0.404	0.584	0.088	0.348	0.715	3.965	8.419	-0.141	0.536
190125_6_13	400	13	7.029	719.479	0.039	9.573	4.755	0.487	1.591	0.139	0.342	0.741	4.219	7.089	-0.145	0.148
190125_6_14	400	14	43.065	99.376	0.022	8.152	3.163	0.136	0.112	0.105	0.231	0.45	1.61	42.967	-0.152	0.074
190125_6_15	400	15	158.956	96.043	0.147	31.354	3.761	0.632	0.139	0.079	0.296	0.498	3.045	159.34	-0.154	0.155
190125_6_16	400	16	77.159	38.248	0.213	22.769	2.678	0.803	0.03	0.116	0.167	0.336	1.618	78.04	-0.157	0.18
190125_6_17	400	17	37.868	21.376	0.141	12.984	2.244	0.896	-0.107	0.088	0.114	0.262	0.962	38.232	-0.156	0.085
190125_6_18	400	18	27.465	17.017	0.141	13.471	2.669	0.954	0.386	0.191	0.134	0.358	1.004	27.124	-0.154	0.065
190125_6_19	400	19	27.472	18.556	0.138	20.406	4.071	1.708	1.023	0.181	0.274	0.613	1.402	27.672	-0.151	0.149
190125_6_20	400	20	15.796	14.761	0.064	8.955	3.238	0.763	0.304	0.091	0.199	0.484	0.911	15.655	-0.149	0.056
190125_6_21	400	21	13.673	20.761	0.067	7.167	3.823	0.643	0.249	0.099	0.229	0.607	0.953	13.614	-0.141	0.087
190125_6_22	400	22	11.287	67.991	0.111	7.447	5.122	0.584	0.249	0.11	0.238	0.71	0.965	11.142	-0.135	0.152
190125_6_23	400	23	9.076	112.197	0.11	6.321	5.015	0.392	0.215	0.1	0.22	0.71	0.88	9.159	-0.141	0.814
190125_6_24	400	24	7.744	101.684	0.082	4.483	4.163	0.301	0.167	0.099	0.193	0.724	0.799	7.702	-0.138	0.718
190125_6_25	400	25	6.361	60.043	0.059	7.335	4.494	0.421	0.132	0.113	0.18	0.707	0.869	6.296	-0.122	1.067
190125_6_26	400	26	5.497	48.402	0.039	6.534	4.656	0.214	0.235	0.119	0.239	0.702	0.856	5.568	-0.138	0.277
190125_6_27	400	27	5.267	26.248	0.027	3.331	4.334	0.167	0.276	0.109	0.276	0.678	0.726	5.381	-0.143	0.476
190125_6_28	400	28	4.388	16.299	0.018	1.357	4.02	0.124	0.228	0.055	0.281	0.667	0.661	4.425	-0.135	0.145
190125_6_29	400	29	3.775	11.068	0.013	3.307	4.035	0.099	0.215	0.174	0.288	0.663	0.638	3.812	-0.132	0.135
190125_6_30	400	30	3.444	9.786	0.01	6.691	3.948	0.123	0.215	0.132	0.287	0.641	0.616	3.416	-0.141	0.098
190125_6_31	400	31	3.172	6.453	0.008	2.339	3.869	0.105	0.386	0.032	0.284	0.651	0.587	3.311	-0.133	1.12
190125_6_32	400	32	2.664	4.709	0.002	1.443	3.861	0.057	0.235	0.048	0.283	0.621	0.559	2.664	-0.146	0.075
190125_6_33	400	33	2.076	5.325	0	3.964	3.794	0.045	0.215	0.062	0.278	0.637	0.552	2.127	-0.149	0.076
190125_6_34	400	34	1.88	5.325	-0.001	8.404	3.853	0.038	0.304	0.055	0.302	0.648	0.567	1.964	-0.154	0.106
190125_6_35	400	35	1.678	3.786	-0.001	0.776	3.765	0.025	0.146	0.051	0.274	0.605	0.54	1.649	-0.152	0.083
190125_6_36	400	36	1.546	3.376	-0.002	0.35	3.808	0.025	0.112	0.05	0.295	0.63	0.554	1.62	-0.141	0.047
190125_6_37	400	37	1.402	4.145	-0.003	0.919	3.691	0.014	0.174	0.052	0.294	0.64	0.536	1.428	-0.149	0.576
190125_6_38	400	38	1.362	4.556	-0.004	0.972	3.771	0.02	0.187	0.104	0.303	0.643	0.529	1.404	-0.149	0.035
190125_7_7	500	7	0.751	2.915	-0.007	-0.187	3.844	-0.032	0.256	0.134	0.319	0.656	0.598	0.798	-0.148	0.041
190125_7_8	500	8	0.732	3.12	-0.009	1.465	3.806	0.194	0.379	0.094	0.331	0.657	0.6	0.78	-0.151	0.042
190125_7_9	500	9	0.704	3.12	-0.01	4.081	3.782	0.001	0.228	0.176	0.312	0.626	0.599	0.728	-0.148	0.549
190125_7_10	500	10	0.712	3.171	-0.01	0.483	3.647	0.02	0.338	0.184	0.301	0.604	0.586	0.757	-0.151	4.334
190125_7_11	500	11	1.408	8.197	-0.001	0.984	3.722	0.019	0.228	0.007	0.303	0.609	0.734	1.492	-0.141	3.482
190125_7_12	500	12	4.06	51.376	0.007	3.422	3.973	0.264	0.256	0.029	0.314	0.639	1.014	4.028	-0.145	4.658
190125_7_13	500	13	4.924	39.684	0.022	5.226	4.002	0.507	0.317	0.049	0.302	0.645	1.016	4.845	-0.149	0.256
190125_7_14	500	14	16.581	26.402	0.05	9.285	3.908	0.402	0.324	0.348	0.296	0.652	1.003	16.57	-0.143	3.261
190125_7_15	500	15	23.587	13.838	0.116	10.574	3.641	0.458	0.078	0.031	0.295	0.574	1.923	23.428	-0.141	0.095
190125_7_16	500	16	18.65	11.479	0.103	10.998	4.072	0.558	0.146	0.053	0.312	0.624	1.541	18.541	-0.148	0.082
190125_7_17	500	17	11.677	11.068	0.062	7.33	3.888	0.727	0.201	0.06	0.272	0.625	1.231	11.795	-0.138	0.079
190125_7_18	500	18	9.448	10.556	0.063	13.809	4.355	0.777	0.256	0.101	0.278	0.637	3.763	9.463	-0.129	0.548
190125_7_19	500	19	8.248	10.709	0.058	11.822	4.285	0.871	0.269	0.218	0.273	0.63	2.879	8.401	-0.14	0.113
190125_7_20	500	20	6.807	13.53	0.068	10.913	3.988	0.693	0.201	0.181	0.261	0.631	1.759	6.705	-0.132	0.139
190125_7_21	500	21	4.998	21.222	0.059	8.164	3.757	0.677	0.194	0.67	0.24	0.597	1.226	5.124	-0.145	0.057
190125_7_22	500	22	4.141	52.145	0.072	8.695	3.738	0.551	0.16	0.192	0.23	0.646	1.157	4.098	-0.145	0.341
190125_7_23	500	23	6.217	48.35	0.06	2.759	3.657	0.379	37.817	0.192	0.214	0.626	1.095	6.285	-0.138	0.162
190125_7_24	500	24	2.801	32.504	0.04	2.643	2.918	0.181	0.221	0.295	0.189	0.599	0.915	2.879	-0.151	0.166
190125_7_25	500	25	2.519	19.53	0.031	2.826	3.632	0.186	0.263	0.481	0.163	0.625	1.098	2.535	-0.135	0.367
190125_7_26	500	26	2.318	19.889	0.022	2.416	4.041	0.163	0.221	0.503	0.255	0.609	1.126	2.331	-0.148	0.067
190125_7_27	500	27	1.974	12.453	0.012	2.731	3.755	0.116	0.221	0.684	0.267	0.608	0.936	2.075	-0.138	0.053
190125_7_28	500	28	1.713	7.479	0.005	0.731	3.611	0.073	0.18	0.564	0.258	0.564	0.801	1.725	-0.138	0.098
190125_7_29	500	29	1.466	4.35	0.001	0.778	3.577	0.08	0.208	0.915	0.258	0.574	0.783	1.538	-0.113	0.037
190125_7_30	500	30	1.342	2.761	-0.001	0.357	3.569	0.056	0.345	0.74	0.268	0.56	0.758	1.375	-0.138	0.067
190125_7_31	500	31	1.189	2.863	-0.003	0.251	3.469	0.147	0.235	0.793	0.253	0.567	0.705	1.194	-0.146	1.075
190125_7_32	500	32	1.096	2.812	-0.004	1.611	3.484	0.095	0.18	0.911	0.273	0.584	0.674	1.124	-0.143	0.092
190125_7_33	500	33	1.054	1.068	-0.005	5.453	3.475	0.04	0.208	1.134	0.274	0.561	0.701	1.072	-0.156	0.175
190125_7_34	500	34	0.962	2.761	-0.008	6.859	3.453	0.017	0.132	1.094	0.274	0.582	0.653	1.037	-0.148	0.024
190125_7_35	500	35	0.891	1.889	-0.007	0.116	3.423	0.013	0.256	0.28	0.277	0.56	0.611	0.862	-0.145	0.016
190125_7_36	500	36	1.042	1.12	-0.008	0.925	3.392	0.022	0.126	0.158	0.272	0.571	0.582	1.136	-0.141	1.695
190125_7_37	500	37	0.773	1.838	-0.01	-0.149	3.382	0.018	0.447	0.266	0.289	0.577	0.58	0.815	-0.151	0.021
190125_7_38	500	38	1.348	3.222	-0.008	2.969	3.312	0.09	0.687	0.381	0.279	0.576	0.589	1.404	-0.145	0.096
190125_8_7	600	7	0.622	2.556	-0.01	0.904	3.603	-0.022	0.215	0.339	0.299	0.615	0.592	0.623	-0.143	0.029
190125_8_8	600	8	0.618	3.274	-0.011	1.53	3.665	-0.022	0.345	0.26	0.312	0.611	0.605	0.582	-0.145	0.025
190125_8_9	600	9	0.594	4.658	-0.01	-0.282	3.707	-0.021	0.221	0.276	0.312	0.608	0.598	0.594	-0.151	0.042
190125_8_10	600	10	0.645	4.863	-0.01	0.576	3.713	0.004	0.352	0.424	0.321	0.628	0.611	0.652	-0.138	0.038
190125_8_11	600	11	0.86	6.043	-0.007	1.701	3.696	0.015	0.4	0.522	0.324	0.619	0.72	0.856	-0.145	0.041
190125_8_12	600	12	1.994	21.274	-0.006	1.688	3.81	0.109	0.53	0.393	0.327	0.651	0.831	1.982	-0.141	0.06
190125_8_13	600	13	6.85	17.786	-0.001	13.713	3.857	0.1	0.4	0.463	0.346	0.63	1.177	6.938	-0.148	0.088
190125_8_14	600	14	57.843	10.915	0.009	3.211	3.886	0.094	0.55	0.967	0.333	1.216	1.429	58.121	-0.148	0.044
190125_8_15	600	15	2.285	9.12	0.002	1.114	3.788	0.07	0.283	0.233	0.336	0.629	0.72	2.238	-0.14	0.032
190125_8_16	600	16	1.973	6.248	0.002	1.343	3.749	0.076	0.4	0.572	0.322	0.621	0.694	1.952	-0.141	3.173
190125_8_17	600	17	1.852	6.966	0.003	1.879	3.761	0.206	0.372	0.251	0.322	0.633	0.696	1.818	-0.145	0.122
190125_8_18	600	18	4.545	12.812	0.015	3.122	3.759	0.212	0.365	1.123	0.327	0.64	0.863	4.547	-0.141	0.036
190125_8_19	600	19	8.335	13.889	0.014	1.886	3.791	0.29	0.441	0.433	0.327	0.633	0.812	8.326	-0.132	16.645
190125_8_20	600	20	5.637	11.068	0.027	4.338	3.704	0.284	3.386	1.399	0.337	0.642	0.751	5.614	-0.141	0.032
190125_8_21	600	21	3.434	10.043	0.038	6.282	3.673	0.174	0.297	0.371	0.324	0.629	0.668	3.34	-0.141	0.233
190125_8_22	600	22	2.252	8.453	0.041	3.168	3.73	0.129	0.297	0.405	0.312	0.587	0.647	2.296	-0.135	0.081
190125_8_23	600	23	1.721	8.197	0.037	1.851	3.595	0.09	0.276	0.831	0.338	0.603	0.632	1.702	-0.14	0.25
190125_8_24	600	24	1.448	9.068	0.022	3.46	2.751	0.079	1.043	0.578	0.298	0.577	0.609	1.439	-0.141	0.125
190125_8_25	600	25	1.345	9.991	0.025	0.84	3.406	0.099	0.845	0.66	0.194	0.603	0.865	1.387	-0.145	0.356
190125_8_26	600	26	1.532	13.632	0.015	4.617	4.149	0.119	1.564	1.339	0.348	0.636	1.011	1.655	-0.146	0.091
190125_8_27	600	27	0.966	5.427	0.003	1.035	3.675	0.008	0.256	0.254	0.321	0.576	0.726	1.031	-0.149	0.073
190125_8_28	600	28	1.123	5.068	-0.002	0.921	3.564	0.007	1.653	0.771	0.291	0.537	0.686	1.136	-0.135	0.136
190125_8_29	600	29	1.198	3.376	-0.005	4.154	3.439	0.089	0.338	0.462	0.294	0.541	0.635	1.2	-0.119	0.029
190125_8_30	600	30	0.737	2.145	-0.006	0.585	3.46	-0.011	0.242	0.904	0.297	0.545	0.603	0.763	-0.133	0.32
190125_8_31	600	31	0.699	3.068	-0.008	0.49	3.458	0.005	0.208	0.294	0.282	0.561	0.565	0.716	-0.138	0.65
190125_8_32	600	32	0.939	2.863	-0.008	0.128	3.457	-0.013	0.324	0.76	0.295	0.561	0.568	0.967	-0.132	0.031
190125_8_33	600	33	0.673	2.402	-0.008	2.229	3.429	-0.022	0.297	0.545	0.309	0.57	0.56	0.734	-0.148	0.024
190125_8_34	600	34	0.683	3.068	-0.01	1.806	3.444	-0.021	0.311	1.248	0.307	0.566	0.563	0.745	-0.148	0.072
190125_8_35	600	35	0.626	2.863	-0.009	0.982	3.526	0.116	0.324	1.077	0.305	0.569	0.555	0.664	-0.135	0.028
190125_8_36	600	36	0.699	1.838	-0.01	4.386	3.501	-0.011	0.304	1.065	0.305	0.585	0.537	0.78	-0.141	0.043
190125_8_37	600	37	0.671	2.761	-0.011	5.503	3.473	0	0.393	1.68	0.292	0.581	0.572	0.81	-0.14	0.098
190125_8_38	600	38	0	2.248	0.023	19.331	3.729	0.438	3.557	3.392	0.318	0.879	1.492	167.906	-0.146	2.012
