# Supplementary material for: The iron metalloproteome of Pseudomonas aeruginosa under oxic and anoxic conditions
Source: Metallomics. 2025 Jul 4;17(7):mfaf023. doi: 10.1093/mtomcs/mfaf023 (PMC12284477; doi:10.1093/mtomcs/mfaf023)
Supplement: mfaf023_Supplemental_Files [file mfaf023_supplemental_files.zip › 2025_0214_pao_metals_oxic.csv]

Sample_ID	AE Fraction	SE Fraction	Fe 56	P 31	Co 59	Zn 66	Ni 60	Cu 63	Al 27	Ti 48	V 51	Cr 52	Mn 55	Fe 57	As 75	Mo 95
190121_3_7	100	7	-0.5422	-8.0087	0.0284	-0.3195	0.776	0.2033	-0.3745	-1.2805	-0.4793	0.1956	0.0188	0.0095	-0.0088	0.0366
190121_3_8	100	8	-0.5654	-8.0153	0.024	-0.3183	0.6953	0.1832	-0.3843	-1.2351	-0.4882	0.1373	0.0194	0.0066	-0.0097	0.034
190121_3_9	100	9	-0.4287	-7.8022	0.0161	-0.2667	0.4112	0.1436	-0.3671	-1.0419	-0.5502	-0.0348	0.0172	0.0088	-0.0091	0.0241
190121_3_10	100	10	-0.3886	-7.8455	0.0214	-0.2973	0.656	0.1641	-0.3352	-1.1052	-0.4915	0.135	0.0198	0.0081	-0.0103	0.0353
190121_3_11	100	11	-0.4744	-7.7689	0.0193	-0.2775	0.6111	0.1473	-0.3352	-1.118	-0.504	0.0874	0.0227	0.0062	-0.0102	0.0324
190121_3_12	100	12	0.1942	-7.2194	0.0278	-0.2469	0.9791	0.1855	-0.2101	-0.8773	-0.4094	0.387	0.0453	0.0155	-0.0095	0.0449
190121_3_13	100	13	-0.205	-7.7872	0.0256	-0.2727	0.9478	0.1765	-0.2813	-1.0637	-0.4085	0.3304	0.0345	0.0092	-0.0098	0.0432
190121_3_14	100	14	-0.4639	-7.8988	0.0225	-0.2943	0.7821	0.1614	-0.3156	-0.9846	-0.4081	0.2737	0.0296	0.0045	-0.0098	0.0342
190121_3_15	100	15	-0.5131	-7.8555	0.0221	-0.2937	0.815	0.1425	-0.3401	-0.9684	-0.4125	0.2777	0.0264	0.0035	-0.0102	0.0295
190121_3_16	100	16	-0.5766	-7.7389	0.0199	-0.2835	0.7431	0.1275	-0.3524	-0.9649	-0.4189	0.2614	0.0264	0.0024	-0.01	0.0244
190121_3_17	100	17	-0.5922	-7.8222	0.0191	-0.2973	0.6942	0.1181	-0.3867	-0.8576	-0.4092	0.2297	0.0256	0.0021	-0.0101	0.0237
190121_3_18	100	18	-0.5126	-7.967	0.0189	-0.2493	0.7052	0.1195	-0.3843	-0.7777	-0.4403	0.2122	0.0274	0.0036	-0.0103	0.0221
190121_3_19	100	19	-0.294	-7.8072	0.0177	-0.0581	0.6761	0.217	-0.4014	-1.2933	-0.4298	0.2304	0.0255	0.0067	-0.0104	0.0204
190121_3_20	100	20	0.8414	-7.9554	0.0173	1.1502	0.683	14.2424	-0.3769	-1.2984	-0.4307	0.1776	0.0243	0.0248	-0.0108	0.029
190121_3_21	100	21	1.2624	-6.8182	0.024	4.0608	0.6584	18.7133	-0.3916	-1.2112	-0.4134	0.2141	0.0247	0.0296	-0.0101	0.0356
190121_3_22	100	22	0.389	-1.6001	0.0371	1.4451	1.0453	6.8827	-0.0065	-1.195	-0.414	0.2495	0.0329	0.0173	-0.0107	0.056
190121_3_23	100	23	-0.1321	-1.7566	0.0557	0.3464	3.8297	4.9005	-0.3009	-0.9726	-0.406	0.3358	0.0321	0.008	-0.0084	0.0471
190121_3_24	100	24	-0.247	-3.8561	0.0537	0.036	4.3639	2.4606	-0.3597	-0.7208	-0.3873	0.3589	0.035	0.0063	-0.0088	0.0328
190121_3_25	100	25	-0.3993	-5.6061	0.0299	-0.1307	2.0535	1.4262	-0.3328	-0.9991	-0.3691	0.2726	0.0279	0.0043	-0.0094	0.0235
190121_3_26	100	26	-0.3503	-6.2171	0.0237	-0.0995	1.2984	0.9878	-0.3058	-1.0282	-0.3642	0.2905	0.0324	0.0039	-0.01	0.0233
190121_3_27	100	27	-0.3672	-6.4219	0.0212	-0.1079	0.8946	0.6984	-0.2567	-0.6721	-0.3459	0.2715	0.0353	0.003	-0.0079	0.0213
190121_3_28	100	28	-0.392	-6.2704	0.0184	-0.187	0.699	0.5084	-0.3058	-0.8491	-0.3277	0.2651	0.0339	0.0034	-0.006	0.0175
190121_3_29	100	29	-0.4017	-6.1955	0.0174	-0.1828	0.6125	0.3623	-0.2911	-0.5447	-0.3266	0.2672	0.0367	0.002	-0.0087	0.0168
190121_3_30	100	30	-0.2926	-6.1339	0.0148	-0.0599	0.5566	0.265	-0.2224	-0.3074	-0.3141	0.2777	0.0409	0.0042	-0.0094	0.0184
190121_3_31	100	31	-0.3965	-6.0872	0.0162	-0.2541	0.5171	0.219	-0.2175	-1.2232	-0.2923	0.2495	0.0336	0.0014	-0.0095	0.0156
190121_3_32	100	32	-0.1296	-6.1572	0.0145	-0.2338	0.5131	0.1569	-0.1954	-1.1706	-0.2961	0.2903	0.0336	0.0054	-0.0101	0.0172
190121_3_33	100	33	-0.347	-5.8042	0.0131	-0.2457	0.4682	0.1437	-0.1562	-1.1462	-0.2832	0.2688	0.0325	0.0015	-0.0097	0.0178
190121_3_34	100	34	-0.3702	-5.969	0.0129	-0.2823	0.4885	0.1194	-0.166	-1.1278	-0.2748	0.2627	0.0365	0.001	-0.0099	0.0146
190121_3_35	100	35	-0.0514	-5.6227	0.0139	-0.2547	0.4674	0.1047	-0.1905	-0.9547	-0.2414	0.2956	0.0394	0.0053	-0.0099	0.0178
190121_3_36	100	36	-0.2842	-5.8009	0.0137	-0.2368	0.4599	0.0906	-0.2175	-0.6759	-0.2856	0.2885	0.0405	0.0024	-0.0094	0.017
190121_3_37	100	37	-0.2888	-5.4362	0.0125	-0.2565	0.4524	0.0817	-0.1292	-0.8961	-0.2402	0.2725	0.0406	0.0017	-0.0103	0.0175
190121_3_38	100	38	-0.26	-5.0599	0.0122	-0.2469	0.4299	0.0725	-0.1267	-0.8448	-0.2031	0.2882	0.0393	0.0017	-0.0103	0.016
190121_4_7	200	7	-0.3048	-5.5378	0.0085	-0.1504	0.3746	0.0703	-0.1292	-0.2617	-0.206	0.2343	0.0424	0.0013	-0.0105	0.0159
190121_4_8	200	8	1.3226	-5.1332	0.0193	1.7951	1.148	0.2932	1.0187	-0.4369	-0.2116	0.2968	0.1246	0.0264	-0.0104	0.0171
190121_4_9	200	9	-0.0374	-4.8901	0.0087	-0.181	0.3346	0.0682	-0.1022	-0.301	-0.2029	0.3013	0.0437	0.0043	-0.0105	0.0147
190121_4_10	200	10	-0.2069	-4.642	0.0092	-0.0803	0.3327	0.0756	-0.0826	0.3583	-0.202	0.2267	0.0503	0.0012	-0.0107	0.0147
190121_4_11	200	11	-0.0733	-4.8668	0.0097	0.0156	0.3752	0.0792	-0.0065	-1.0611	-0.1731	0.2513	0.0422	0.003	-0.0103	0.0161
190121_4_12	200	12	0.8168	0.5112	0.0132	-0.0971	0.6742	0.0987	0.197	-1.012	-0.1114	0.2991	0.0859	0.0165	-0.0104	0.0151
190121_4_13	200	13	0.2958	-1.7333	0.0107	-0.1672	0.5435	0.0838	0.0523	-0.9991	-0.139	0.2935	0.0636	0.0077	-0.0102	0.0148
190121_4_14	200	14	0.0279	-3.4865	0.0082	-0.223	0.3813	0.076	0.0719	-0.9393	-0.1475	0.2511	0.0499	0.004	-0.0098	0.0148
190121_4_15	200	15	0.0606	-3.5864	0.009	-0.1888	0.3752	0.0766	0.0229	-0.9166	-0.1226	0.2647	0.0449	0.0038	-0.0095	0.0145
190121_4_16	200	16	0.6796	-3.8994	0.0084	0.1343	0.377	0.0706	-0.0016	-0.1013	-0.1147	0.2558	0.0507	0.0137	-0.0098	0.0268
190121_4_17	200	17	1.7951	-3.5165	0.0086	0.2481	0.3917	0.9644	0.0474	-0.5601	-0.1072	0.2742	0.0467	0.0304	-0.0094	0.1119
190121_4_18	200	18	1.4867	-2.4958	0.0102	1.1202	0.4169	1.5054	0.0597	-0.8534	-0.0489	0.2115	0.0448	0.0266	-0.0096	0.2146
190121_4_19	200	19	2.8361	-2.1495	0.0201	1.4793	0.4575	1.4419	0.1284	0.1278	-0.0518	0.2036	0.0702	0.0465	-0.009	0.1532
190121_4_20	200	20	4.1157	-0.7143	0.0192	1.3666	1.3577	2.5174	0.0646	0.3536	-0.0811	0.2496	0.0608	0.066	-0.0096	0.0911
190121_4_21	200	21	3.0736	0.0932	0.1102	0.6989	2.0992	1.435	0.1406	0.3245	-0.0703	0.2647	0.0558	0.0495	-0.0094	0.0562
190121_4_22	200	22	2.2883	132.9887	0.5295	0.5436	17.8139	1.2851	0.4718	1.41	-0.0718	0.3385	0.0671	0.0378	-0.0085	0.1204
190121_4_23	200	23	2.3614	239.9401	1.1208	2.5821	115.6765	1.313	0.7636	2.2022	-0.0462	0.4245	0.0812	0.0409	-0.0052	0.1346
190121_4_24	200	24	1.7442	111.3037	1.6252	0.6647	125.2334	0.9399	0.3491	0.9645	-0.0277	0.3839	0.0758	0.0298	-0.0041	0.0979
190121_4_25	200	25	1.3468	52.4442	0.7636	1.6495	73.6993	0.5708	0.1995	1.6785	-0.0391	0.309	0.2061	0.0238	-0.0042	0.0703
190121_4_26	200	26	0.9373	28.5714	0.3107	0.992	33.3266	0.3497	0.2485	1.3463	-0.0209	0.2809	0.1159	0.0188	-0.0053	0.0567
190121_4_27	200	27	0.9782	16.3903	0.171	1.007	17.9291	0.2431	0.3467	4.23	-0.0417	0.282	0.1025	0.0181	-0.0056	0.0419
190121_4_28	200	28	0.5296	10.2864	0.1064	0.371	11.0707	0.1896	0.1455	1.717	-0.0665	0.2474	0.0714	0.011	-0.0021	0.0352
190121_4_29	200	29	0.5287	8.4299	0.0785	0.766	7.6378	0.1536	0.2485	4.3625	0.0181	0.2238	0.0914	0.0132	-0.0044	0.0294
190121_4_30	200	30	0.4101	5.5544	0.0602	0.3794	5.5987	0.1288	0.1995	1.7268	-0.0235	0.2298	0.0726	0.0078	-0.006	0.027
190121_4_31	200	31	0.3886	4.6004	0.0474	0.8457	4.0307	0.1101	0.1235	3.8132	0.0185	0.2137	0.0942	0.0089	-0.0076	0.021
190121_4_32	200	32	0.4496	2.4925	0.0398	1.5236	3.1644	0.1055	0.1774	4.8341	-0.0133	0.2095	0.1048	0.0107	-0.0076	0.0211
190121_4_33	200	33	0.16	1.8914	0.0313	0.0803	2.3902	0.0909	0.0253	-0.876	0.0101	0.2081	0.0505	0.0038	-0.0081	0.0195
190121_4_34	200	34	0.1215	1.0989	0.0271	0.0456	1.8334	0.0846	0.0057	-0.8735	-0.0104	0.1574	0.0505	0.003	-0.0079	0.0185
190121_4_35	200	35	0.5408	0.6577	0.028	4.6679	1.6979	0.0835	0.4104	1.7225	-0.0119	0.2825	0.0947	0.0103	-0.0083	0.0164
190121_4_36	200	36	0.6373	0.4645	0.0219	1.6027	1.335	0.0685	0.0965	0.8666	-0.0091	0.2904	0.068	0.0118	-0.0089	0.015
190121_4_37	200	37	0.0372	0.5378	0.0184	0.0677	0.9823	0.054	0.094	0.6315	0.0219	0.1276	0.0561	0.0027	-0.0084	0.014
190121_4_38	200	38	0.1773	-0.0866	0.019	0.3416	0.9425	0.0476	0.2485	1.7465	-0.0275	0.1688	0.0623	0.0057	-0.0088	0.016
190121_5_7	300	7	0.4203	-1.2787	0.0057	0.3327	0.295	0.0269	0.3467	2.5973	0.0096	0.3192	0.0732	0.0087	-0.0096	0.0147
190121_5_8	300	8	0.431	-1.8432	0.0039	0.1954	0.2199	0.024	0.1455	1.8777	-0.0335	0.2306	0.0666	0.0093	-0.0093	0.0132
190121_5_9	300	9	0.6291	-2.0829	0.0043	0.3656	0.1868	0.0255	0.2436	2.4891	-0.0642	0.2046	0.0711	0.0122	-0.0094	0.0107
190121_5_10	300	10	0.7811	-2.5907	0.0035	0.1816	0.1852	0.034	0.1774	0.8982	-0.0858	0.1929	0.057	0.0145	-0.0094	0.014
190121_5_11	300	11	0.4687	-1.2821	0.0034	0.4208	0.1708	0.0405	0.1725	1.7063	-0.0515	0.1586	0.0706	0.011	-0.0094	0.0117
190121_5_12	300	12	2.6436	30.5395	0.015	1.9504	0.6344	0.1267	0.6753	2.8046	-0.0111	0.2693	0.21	0.0429	-0.0096	0.0153
190121_5_13	300	13	2.153	30.1215	0.0133	1.4217	0.5085	0.1062	0.9304	-1.1189	-0.0179	0.2512	0.1527	0.0338	-0.0098	0.0137
190121_5_14	300	14	3.8047	7.8205	0.0145	1.6938	0.4299	0.0725	0.1676	-0.8811	-0.0257	0.198	0.0971	0.0599	-0.0096	0.0121
190121_5_15	300	15	17.5751	3.4033	0.0184	3.9667	0.4703	0.3003	0.3687	0.5353	-0.0039	0.3684	0.1078	0.2688	-0.0089	0.0148
190121_5_16	300	16	17.9484	0.6327	0.0323	4.7968	0.4553	0.7308	-0.0164	0.0038	-0.0053	0.1058	0.083	0.2822	-0.0087	0.0236
190121_5_17	300	17	25.7306	-1.1588	0.0799	5.7708	0.233	0.5485	-0.0164	0.4493	-0.1869	-0.0665	0.077	0.4029	-0.0081	0.0326
190121_5_18	300	18	14.7684	-0.5095	0.0737	8.4338	0.5438	1.668	0.0253	0.4583	-0.0438	0.0518	0.0845	0.2301	-0.0063	0.0266
190121_5_19	300	19	7.7837	0.353	0.0468	6.7712	0.4708	1.3823	0.1848	0.8615	-0.0565	0.1379	0.0756	0.1233	-0.0084	0.0195
190121_5_20	300	20	4.4592	2.381	0.0297	3.465	0.2776	0.8988	0.0621	0.6481	-0.0678	0.0404	0.0565	0.0707	-0.0089	0.016
190121_5_21	300	21	3.1066	11.5102	0.0796	2.2045	0.361	0.8451	0.1382	1.2035	-0.0015	0.071	0.0593	0.0513	-0.0088	0.0172
190121_5_22	300	22	2.369	22.7556	0.1879	1.4691	0.6015	0.5648	0.121	0.5216	-0.016	0.0874	0.0553	0.0387	-0.0091	0.0352
190121_5_23	300	23	1.9471	22.5574	0.1454	1.2551	0.7006	0.4295	0.2019	0.5126	-0.0384	0.0849	0.0585	0.0312	-0.0076	0.0647
190121_5_24	300	24	1.4746	12.4442	0.0918	0.9836	0.7894	0.3492	0.1284	0.7572	-0.0208	0.0845	0.0562	0.024	-0.0078	0.0392
190121_5_25	300	25	1.3958	6.3803	0.0568	0.4573	0.7928	0.2395	0.0057	-1.1531	0.0201	0.0294	0.0475	0.023	-0.0081	0.0294
190121_5_26	300	26	2.0553	3.31	0.0377	2.5821	0.6119	0.1534	-0.0188	-1.0889	-0.0046	0.2669	0.072	0.0336	-0.009	0.0215
190121_5_27	300	27	1.5053	1.8482	0.0288	0.7528	0.3615	0.1149	0.0352	2.5438	-0.0144	0.0652	0.0725	0.0272	-0.0083	0.0169
190121_5_28	300	28	1.0612	1.2021	0.0193	0.4232	0.155	0.0836	0.0818	1.392	-0.0496	0.0124	0.0562	0.0191	-0.006	0.0133
190121_5_29	300	29	0.8494	-0.1965	0.016	0.2715	0.1462	0.0668	0.0376	0.9525	-0.0627	0.0541	0.052	0.015	-0.0076	0.0142
190121_5_30	300	30	0.7085	0.0333	0.0117	0.1648	0.1098	0.0585	0.0106	0.4434	-0.0422	0.058	0.0472	0.0131	-0.0085	0.012
190121_5_31	300	31	0.6033	-0.8725	0.0103	0.4082	0.1261	0.0516	-0.0409	1.4314	-0.0772	0.0739	0.0569	0.0113	-0.0086	0.0127
190121_5_32	300	32	0.4157	-0.4346	0.0067	0.2409	0.082	0.0426	0.0278	0.8717	-0.0168	0.0433	0.0523	0.0091	-0.0092	0.0117
190121_5_33	300	33	0.376	-1.1871	0.0062	0.2344	0.0764	0.0402	0.0352	0.7401	-0.0729	0.0595	0.0489	0.0082	-0.0091	0.0123
190121_5_34	300	34	0.4027	-0.6044	0.0059	0.6401	0.0454	0.0492	0.0572	3.6721	-0.0382	0.0504	0.0685	0.0098	-0.0088	0.0117
190121_5_35	300	35	0.3473	-0.4612	0.0055	0.7181	0.0636	0.0405	0.0818	3.522	-0.0071	0.0515	0.0706	0.0085	-0.0096	0.0112
190121_5_36	300	36	0.3664	-0.9424	0.0044	1.1442	0.0379	0.0302	0.0376	6.1441	-0.0605	0.0311	0.0914	0.011	-0.0089	0.0115
190121_5_37	300	37	0.1039	-0.4962	0.0031	-0.2254	0.0251	0.0218	-0.0507	-1.136	-0.0298	0.039	0.0309	0.003	-0.0087	0.0107
190121_5_38	300	38	0.0862	-0.5661	0.0019	-0.048	0.0329	0.0187	0.0106	-1.0701	-0.0544	0.0297	0.0328	0.0022	-0.0091	0.0103
190121_6_7	400	7	0.1099	-0.5445	0.003	0.1397	0.0839	0.0203	0.3074	-1.0261	-0.0177	0.0838	0.0412	0.0013	-0.0103	0.0134
190121_6_8	400	8	-0.0193	-0.2331	0.0007	-0.0372	0.0155	-0.0007	-0.0311	0.0744	-0.0108	0.0144	0.0514	0.0003	-0.0088	0.0095
190121_6_9	400	9	0.0381	-0.2181	-0.0001	0.0444	0.0005	-0.0007	0.067	-0.0825	0.0008	0.0018	0.0457	0.001	-0.0094	0.0083
190121_6_10	400	10	-0.0188	0.4512	-0.0005	-0.0072	-0.016	0.0015	-0.036	0.0081	0.0099	-0.0162	0.0479	-0.0001	-0.0089	0.0102
190121_6_11	400	11	0.0839	0.979	-0.0001	-0.0132	0.0163	0.0086	0.1087	-0.2582	0.0334	-0.0271	0.0487	0.0022	-0.0095	0.0093
190121_6_12	400	12	1.8301	12.7889	0.0135	2.1176	0.4815	0.2387	-0.3009	-1.1565	-0.3566	-0.0464	0.1087	0.0371	-0.0104	0.0103
190121_6_13	400	13	5.8931	20.3313	0.0254	4.0704	0.6247	0.2232	-0.0654	-1.1928	-0.3804	-0.0437	0.1512	0.1006	-0.0101	0.0143
190121_6_14	400	14	40.545	-1.7799	0.0314	3.7719	0.0305	0.2852	-0.4652	-0.9243	-0.4852	-0.3447	0.1269	0.6385	-0.0113	0.0103
190121_6_15	400	15	30.8716	-3.0869	0.086	5.5718	-0.0647	0.2642	-0.5363	-1.0966	-0.5298	-0.4095	0.1111	0.4885	-0.0108	0.0056
190121_6_16	400	16	18.1805	-4.2924	0.092	5.0354	-0.0695	0.5097	-0.4824	-0.3574	-0.5596	-0.42	0.0836	0.2913	-0.0105	0.0076
190121_6_17	400	17	15.0843	-4.9584	0.1695	7.3106	0.4479	0.55	-0.4996	-0.4626	-0.4281	-0.207	0.109	0.2408	-0.0095	0.0145
190121_6_18	400	18	8.3962	-4.5155	0.0617	6.9594	0.4286	0.4756	-0.4873	-0.6563	-0.4632	-0.2639	0.1001	0.1373	-0.0104	0.009
190121_6_19	400	19	5.481	-4.4572	0.038	4.7009	0.1932	0.3583	-0.3352	-1.2693	-0.4835	-0.2281	0.0622	0.0931	-0.0106	0.0082
190121_6_20	400	20	4.419	-4.6637	0.039	3.2312	0.2859	0.2595	-0.5069	-0.8076	-0.4194	-0.1296	0.0524	0.0782	-0.01	0.0107
190121_6_21	400	21	2.7992	-3.2334	0.0616	2.7266	0.2742	0.2	-0.4652	-1.1475	-0.4054	-0.1675	0.0393	0.0512	-0.0106	0.0106
190121_6_22	400	22	1.8866	-1.4502	0.084	2.2489	0.4008	0.1634	-0.4358	-0.7935	-0.4005	-0.1574	0.0389	0.0368	-0.0106	0.0697
190121_6_23	400	23	1.5511	1.685	0.071	1.9827	0.4286	0.1318	-0.4456	-0.8418	-0.42	-0.1469	0.0397	0.0326	-0.0114	0.1148
190121_6_24	400	24	0.8475	-1.372	0.0376	1.4199	0.2429	0.0931	-0.5241	-1.1146	-0.4465	-0.2192	0.0264	0.0223	-0.0095	0.0698
190121_6_25	400	25	0.5878	-3.2751	0.0267	1.3588	0.3343	0.1067	-0.5094	-0.8499	-0.4525	-0.2191	0.0352	0.0184	-0.0105	0.0449
190121_6_26	400	26	0.4125	-3.8645	0.0191	0.9962	0.3156	0.0627	-0.5241	-1.2599	-0.4568	-0.2076	0.0312	0.0153	-0.01	0.0308
190121_6_27	400	27	0.2266	-4.4838	0.0135	1.14	0.128	0.0648	-0.5045	-0.8645	-0.4474	-0.2379	0.0293	0.013	-0.0106	0.0217
190121_6_28	400	28	0.2961	-4.9384	0.0087	1.8425	0.1194	0.0462	-0.4284	0.0077	-0.4303	-0.1564	0.0385	0.0146	-0.0066	0.0135
190121_6_29	400	29	0.0171	-5.1299	0.0078	1.5554	0.0318	0.0302	-0.4873	-0.4664	-0.4347	-0.2203	0.0308	0.0099	-0.0085	0.0133
190121_6_30	400	30	-0.0836	-5.3097	0.006	1.3876	0.0518	0.0309	-0.4971	-0.4284	-0.4414	-0.1877	0.0304	0.0078	-0.0101	0.0129
190121_6_31	400	31	-0.2101	-5.4695	0.0047	1.1682	0.0476	0.0432	-0.345	-1.242	-0.4439	-0.2046	0.0216	0.0053	-0.0101	0.0103
190121_6_32	400	32	-0.3154	-5.313	0.0037	0.7216	0.0118	0.0236	7.2243	-0.9342	-0.4368	-0.2322	0.0231	0.0042	-0.0111	0.0105
190121_6_33	400	33	-0.3191	-5.3413	0.0021	0.5161	0.0059	0.0112	-0.4873	-1.1783	-0.4252	-0.2104	0.0198	0.0038	-0.0108	0.0148
190121_6_34	400	34	-0.3865	-5.5495	0.0021	0.4022	-0.0155	0.0137	-0.4579	-0.7708	-0.4354	-0.214	0.0233	0.0033	-0.0105	0.0091
190121_6_35	400	35	-0.4876	-5.6593	0.0012	0.2655	-0.0401	0.0071	-0.529	-0.9752	-0.4423	-0.2151	0.0211	0.0011	-0.0109	0.0081
190121_6_36	400	36	-0.5044	-5.4812	0.0007	0.2583	-0.0414	0.0078	-0.5192	-1.0603	-0.4341	-0.2037	0.0189	0.0009	-0.0113	0.0081
190121_6_37	400	37	-0.5528	-5.5178	0.0004	0.5964	-0.0529	0.0088	-0.4996	-1.1193	-0.4359	-0.2194	0.0174	0.0002	-0.0111	0.0072
190121_6_38	400	38	-0.5505	-5.6677	0	0.3536	-0.046	0.0043	-0.5143	-0.6866	-0.4408	-0.2157	0.0235	0.0002	-0.0113	0.0087
190121_7_7	500	7	-0.7852	-5.8275	-0.0033	0.0635	-0.0986	0.0316	-0.5045	-0.6554	-0.4377	-0.289	0.0231	-0.0035	-0.0111	0.051
190121_7_8	500	8	-0.8367	-6.034	-0.0013	0.027	-0.1144	-0.007	-0.4971	-0.9923	-0.449	-0.2652	0.0183	-0.0036	-0.0114	0.0063
190121_7_9	500	9	-0.8204	-5.9973	-0.0027	-0.0168	-0.1015	0.0021	-0.5462	-1.0539	-0.4423	-0.2446	0.0192	-0.0045	-0.0111	0.0067
190121_7_10	500	10	-0.7911	-6.1805	0.001	0.0881	-0.1133	-0.0015	-0.5437	-0.8324	-0.4635	-0.2509	0.0204	-0.0031	-0.0112	0.0076
190121_7_11	500	11	-0.8187	-5.9008	-0.0016	0.1672	-0.0705	0.0203	-0.3941	-1.2386	-0.4485	-0.2872	0.0201	-0.0036	-0.0116	0.007
190121_7_12	500	12	-0.0625	-4.5205	0.0014	1.0279	0.0318	0.0562	-0.4628	-0.9897	-0.4506	-0.2596	0.0296	0.0085	-0.0099	0.0074
190121_7_13	500	13	0.3844	-4.6687	0.0087	2.1428	0.0564	0.1121	-0.5143	-1.1142	-0.4485	-0.2889	0.0374	0.014	-0.01	0.0076
190121_7_14	500	14	4.5262	-4.7819	0.2142	4.3958	0.5416	0.1886	-0.3499	-0.3215	-0.3113	-0.0274	0.0914	0.0764	-0.0105	0.0145
190121_7_15	500	15	5.6303	-5.2131	0.1643	5.4573	0.5237	0.2569	-0.4211	-0.6071	-0.3431	-0.0702	0.109	0.095	-0.0106	0.0137
190121_7_16	500	16	5.3106	-5.5628	0.0633	5.4483	0.3744	0.3349	-0.4014	-0.3232	-0.3622	-0.0997	0.0758	0.0879	-0.0105	0.0155
190121_7_17	500	17	2.7329	-5.4462	0.0412	4.7878	0.5392	0.3283	-0.4309	-0.7798	-0.3702	-0.1222	0.3306	0.0509	-0.0105	0.0135
190121_7_18	500	18	2.4758	-5.4579	0.0326	4.7411	0.6536	0.2916	-0.4284	-0.8516	-0.3833	-0.1476	0.2846	0.0479	-0.0103	0.0122
190121_7_19	500	19	2.1624	-5.6643	0.0519	5.0671	0.4345	0.2054	-0.4309	-0.8333	-0.4	-0.1646	0.1569	0.0414	-0.0108	0.0107
190121_7_20	500	20	1.3678	-5.3996	0.0595	5.0719	0.3792	0.1525	-0.4186	-0.7392	-0.4043	-0.1637	0.0944	0.0304	-0.0106	0.0098
190121_7_21	500	21	0.7375	-4.7902	0.0577	3.0832	0.3022	0.1156	-0.4505	-1.0171	-0.3847	-0.1599	0.0675	0.0195	-0.0111	0.0105
190121_7_22	500	22	0.2736	-4.8751	0.0705	1.879	0.2726	0.1003	-0.448	-1.0829	-0.3923	-0.1739	0.0544	0.0129	-0.0108	0.0171
190121_7_23	500	23	0.0557	-4.6537	0.0513	1.5728	0.2178	0.0866	-0.448	-0.3933	-0.4385	-0.1698	0.0569	0.0097	-0.0106	0.021
190121_7_24	500	24	-0.1582	-4.8218	0.0309	1.2365	0.1208	0.0715	-0.4554	-0.3437	-0.4278	-0.1906	0.0502	0.0065	-0.0107	0.0193
190121_7_25	500	25	-0.3037	-5.3713	0.0221	1.0273	0.2568	0.0495	-0.4701	-0.3407	-0.4363	-0.2166	0.0575	0.0043	-0.0105	0.0183
190121_7_26	500	26	-0.3739	-5.8825	0.0181	0.6198	0.3209	0.0427	-0.4162	-1.2634	-0.4637	-0.2124	0.0489	0.0029	-0.0109	0.0168
190121_7_27	500	27	-0.4799	-6.1122	0.0107	0.4178	0.1721	0.0325	-0.4775	-1.2108	-0.4603	-0.2092	0.0364	0.0011	-0.0102	0.012
190121_7_28	500	28	-0.5591	-5.9973	0.0077	0.3386	0.0775	0.0259	-0.4996	-1.2864	-0.4519	-0.2631	0.0303	-0.0003	-0.0075	0.0093
190121_7_29	500	29	-0.6493	-5.8991	0.004	0.2044	0.0011	0.0158	-0.4897	-1.2364	-0.4677	-0.2793	0.0279	-0.0013	-0.0072	0.0083
190121_7_30	500	30	-0.6292	-6.1056	0.0038	0.226	0.0053	0.0381	-0.4628	-1.2608	-0.4554	-0.2363	0.0274	-0.001	-0.009	0.0088
190121_7_31	500	31	-0.618	-6.0523	0.0029	0.3668	0.0008	0.0174	-0.4848	-1.2736	-0.4439	-0.2219	0.0274	-0.0006	-0.0098	0.012
190121_7_32	500	32	-0.6311	-5.8725	0.0018	0.0935	-0.0096	0.0149	-0.502	-1.283	-0.4456	-0.2509	0.0249	-0.0009	-0.0103	0.0075
190121_7_33	500	33	-0.7102	-5.9124	0.0014	0.0917	-0.0321	0.0153	-0.5216	-1.3078	-0.4503	-0.2358	0.0246	-0.0025	-0.0109	0.0088
190121_7_34	500	34	-0.718	-6.0423	0.001	0.3446	-0.0545	0.0081	-0.5437	-1.2215	-0.4436	-0.2593	0.0246	-0.0027	-0.0106	0.0077
190121_7_35	500	35	-0.641	-6.1222	0.0015	0.8367	-0.066	0.0193	-0.4946	0.0791	-0.443	-0.2384	0.0369	-0.0006	-0.0109	0.0092
190121_7_36	500	36	-0.6994	-6.0057	0.0007	0.5035	-0.0572	0.0348	-0.4431	-0.469	-0.4539	-0.2422	0.0309	-0.0021	-0.0111	0.0093
190121_7_37	500	37	-0.6676	-6.2321	0.0005	0.6911	-0.0478	0.0248	-0.4628	0.05	-0.4428	-0.2351	0.0367	-0.0013	-0.0109	0.0088
190121_7_38	500	38	-0.7314	-6.1822	0.0002	-0.0222	-0.0307	0.006	-0.4848	-1.3249	-0.4585	-0.2377	0.0224	-0.0027	-0.0105	0.0084
190121_8_7	600	7	-0.5171	-6.0773	0.0004	0.232	0.1205	0.017	-0.4014	-1.1753	-0.4089	-0.0565	0.0256	0.0002	-0.0108	0.0134
190121_8_8	600	8	-0.6676	-5.9957	-0.0011	-0.1468	0.046	0.0037	-0.4824	-1.313	-0.4203	-0.1238	0.02	-0.0021	-0.0109	0.0117
190121_8_9	600	9	-0.6964	-5.9824	0.0012	4.2586	0.0086	0.0044	-0.5118	-1.2373	-0.4338	-0.1772	0.0303	-0.0021	-0.0114	0.007
190121_8_10	600	10	-0.7469	-6.1389	-0.0023	-0.1912	0.0037	-0.0001	-0.475	-1.2916	-0.4352	-0.1908	0.0175	-0.0031	-0.0111	0.0094
190121_8_11	600	11	-0.7136	-6.0456	-0.0021	-0.1804	0.0257	0.0093	-0.4775	-1.3382	-0.4419	-0.1723	0.0205	-0.0026	-0.0113	0.0086
190121_8_12	600	12	-0.5083	-5.7526	-0.0013	-0.0629	0.0967	0.0173	-0.4529	-1.2873	-0.4365	-0.1769	0.0242	0.0006	-0.011	0.0457
190121_8_13	600	13	-0.4916	-5.8358	0.0017	0.2547	0.0724	0.0095	-0.4726	-1.2458	-0.4341	-0.1862	0.0406	0.0012	-0.011	0.0096
190121_8_14	600	14	-0.3767	-6.2787	0.0012	0.1109	0.0991	0.0105	-0.5192	-1.2864	-0.4501	-0.1824	0.029	0.0024	-0.0113	0.0074
190121_8_15	600	15	-0.3584	-6.1156	0.0025	1.8671	0.0879	0.0257	-0.4407	-0.4536	-0.4535	-0.186	0.0325	0.003	-0.0113	0.0086
190121_8_16	600	16	-0.4979	-6.1805	0.0029	1.0861	0.055	0.0462	-0.4799	-0.9064	-0.4555	-0.1935	0.0251	0.0021	-0.0111	0.0149
190121_8_17	600	17	1.3328	-6.1339	0.0027	1.2491	0.0382	0.0569	-0.3622	0.1116	-0.4445	-0.2166	0.0403	0.0294	-0.0109	0.0081
190121_8_18	600	18	11.6221	-6.1222	0.0038	0.2158	0.1125	0.0611	-0.4775	-1.3378	-0.4405	-0.1932	0.0223	0.1887	-0.0095	0.0078
190121_8_19	600	19	6.2474	-6.1022	0.0055	0.6473	0.0273	0.0452	-0.4946	-1.3083	-0.4323	-0.2081	0.0215	0.1046	-0.0108	0.009
190121_8_20	600	20	2.6333	-6.4652	0.0131	1.2791	0.0804	0.0381	-0.5241	-1.3416	-0.4468	-0.2021	0.0216	0.0482	-0.0103	0.0105
190121_8_21	600	21	0.8864	-6.0323	0.015	0.6947	0.0206	0.0286	-0.529	-1.292	-0.4601	-0.2274	0.021	0.0218	-0.0111	0.008
190121_8_22	600	22	0.1849	-6.352	0.0129	0.3003	0.0569	0.0199	-0.4922	-1.3557	-0.4485	-0.2205	0.0194	0.0105	-0.0111	0.0103
190121_8_23	600	23	-0.1211	-6.1688	0.0082	-0.0054	0.082	0.0063	-0.5265	-1.3822	-0.4626	-0.1997	0.0193	0.0063	-0.0107	0.0138
190121_8_24	600	24	1.2596	-6.4053	0.0057	0.6054	0.0901	0.0392	0.0769	-1.3258	-0.4392	0.3405	0.0208	0.0282	-0.011	0.015
190121_8_25	600	25	-0.4492	-6.5251	0.0038	-0.0539	0.1261	-0.0002	-0.5363	-1.3728	-0.4804	-0.2443	0.029	0.0017	-0.0109	0.0138
190121_8_26	600	26	-0.3543	-6.8132	0.0019	-0.0863	0.1985	0.0017	-0.5314	-1.3121	-0.4873	-0.2343	0.0351	0.0034	-0.0108	0.0193
190121_8_27	600	27	-0.5284	-6.8581	0.0005	-0.0078	0.0639	0.0032	-0.5437	-1.1385	-0.4815	-0.2404	0.0274	0.001	-0.0113	0.0118
190121_8_28	600	28	-0.6203	-6.9264	-0.0002	0.2032	0.004	-0.0008	-0.5069	-0.7311	-0.5071	-0.2589	0.0277	-0.0004	-0.0098	0.0121
190121_8_29	600	29	-0.6964	-6.7899	-0.0011	0.1283	-0.0494	-0.0011	-0.4701	-0.5926	-0.4944	-0.2331	0.0262	-0.0018	-0.0101	0.0151
190121_8_30	600	30	-0.6622	-6.8931	-0.0019	-0.2368	-0.0697	-0.0042	-0.4799	-1.4079	-0.4728	-0.2422	0.0189	-0.0015	-0.0108	0.0093
190121_8_31	600	31	-0.7327	-6.7466	-0.0016	-0.1768	-0.0438	0.119	-0.5511	-1.3399	-0.4804	-0.2264	0.019	-0.0028	-0.0111	0.0081
190121_8_32	600	32	-0.7099	-6.8232	-0.0015	0.0611	-0.0807	-0.006	-0.4946	-1.31	-0.4819	-0.2478	0.021	-0.0028	-0.0111	0.0077
190121_8_33	600	33	-0.7842	-6.5751	-0.0034	-0.2547	-0.0933	-0.007	-0.5584	-1.3369	-0.4906	-0.2734	0.0163	-0.0033	-0.0114	0.0065
190121_8_34	600	34	-0.7638	-6.7616	0.0011	-0.2296	-0.0804	-0.0057	-0.5535	-1.3523	-0.4884	-0.2596	0.0181	-0.0032	-0.0108	0.0082
190121_8_35	600	35	-0.8104	-6.6434	-0.0027	-0.199	-0.0898	0.0353	-0.5167	-1.3536	-0.4853	-0.2534	0.0184	-0.0041	-0.0113	0.0074
190121_8_36	600	36	-0.7998	-6.8398	-0.0021	-0.1301	-0.085	-0.0041	-0.5339	-1.3395	-0.4993	-0.2484	0.0168	-0.0038	-0.0113	0.0074
190121_8_37	600	37	-0.8059	-6.9181	-0.0028	0.006	-0.0687	-0.0048	-0.4897	-1.3189	-0.4924	-0.2372	0.0201	-0.0036	-0.0113	0.0083
190121_8_38	600	38	-0.8315	-6.6667	-0.0031	-0.1319	-0.093	-0.0064	-0.529	-1.3138	-0.4852	-0.2444	0.0188	-0.0043	-0.0114	0.0059
190121_9_7	800	7	2.087	-4.0226	0.0331	6.4912	1.5565	0.3297	0.3859	-1.4652	-0.3066	0.5517	0.0645	0.0371	-0.0111	0.0186
190121_9_8	800	8	0.9397	-5.7043	0.0284	1.3522	1.1835	0.2172	-0.0335	-1.4617	-0.2925	0.5448	0.0533	0.0223	-0.011	0.0211
190121_9_9	800	9	0.7796	-5.646	0.0267	0.6737	1.083	0.2057	-0.0728	-1.49	-0.2718	0.5494	0.0499	0.0171	-0.0108	0.0226
190121_9_10	800	10	0.7365	-5.4412	0.0269	0.7456	1.0699	0.2153	-0.0164	-1.475	-0.2445	0.5934	0.0486	0.0168	-0.0104	0.023
190121_9_11	800	11	1.1143	3.4399	0.0274	0.7103	1.2516	0.265	0.1627	-1.4344	-0.1831	0.6373	0.0568	0.0175	-0.0106	0.0274
190121_9_12	800	12	1.0927	87.7556	0.0302	0.9464	1.6279	0.3097	0.3418	-1.4814	-0.143	0.7329	0.0676	0.0197	-0.0092	0.0255
190121_9_13	800	13	1.0323	61.0073	0.0294	0.6353	1.4863	0.2745	0.2608	-1.463	-0.0705	0.7318	0.0691	0.0177	-0.0099	0.0296
190121_9_14	800	14	1.0435	29.7885	0.0305	0.4687	1.4496	0.2661	0.2706	-1.4271	-0.0277	0.7974	0.0642	0.0175	-0.01	0.0326
190121_9_15	800	15	0.6056	33.4699	0.0215	0.2559	0.8337	0.1714	0.0303	-1.4964	-0.2665	0.3642	0.0428	0.0095	-0.0101	0.0346
190121_9_16	800	16	1.0188	142.3144	0.0343	0.4639	1.8278	0.2581	0.4767	-1.3728	0.0493	0.8723	0.0856	0.0137	-0.009	0.0902
190121_9_17	800	17	2.3751	65.9973	0.0317	0.3321	1.4873	0.2138	0.4448	-1.3865	0.1452	0.9251	0.0691	0.0326	-0.0084	0.0648
190121_9_18	800	18	6.6449	30.383	0.0294	0.4034	1.3078	0.1786	0.5331	-1.2065	0.1981	0.9391	0.0686	0.0958	-0.0072	0.0549
190121_9_19	800	19	4.5382	16.4752	0.0286	0.3009	1.2564	0.2033	3.5132	-1.1513	0.2271	1.0153	0.0783	0.0622	-0.0068	0.0479
190121_9_20	800	20	3.2668	11.1888	0.0303	-0.0803	1.1426	0.1689	0.5674	-1.1488	0.2991	0.9893	0.0699	0.0398	-0.006	0.036
190121_9_21	800	21	3.0606	9.1342	0.0324	-0.0851	1.1864	0.1434	0.7931	-1.2629	0.3664	1.0875	0.0733	0.0301	-0.0051	0.0338
190121_9_22	800	22	2.7364	9.2924	0.0317	-0.0965	1.1167	0.1358	0.744	-1.3155	0.4246	1.1204	0.0735	0.023	-0.0022	0.0394
190121_9_23	800	23	2.0093	7.0546	0.0278	-0.0641	0.9713	0.1196	0.7121	-1.3728	0.3986	1.0367	0.068	0.0186	-0.0028	0.0442
190121_9_24	800	24	1.884	6.7249	0.023	-0.1714	0.78	0.103	0.565	-1.3288	0.4458	0.9839	0.0685	0.0152	-0.0045	0.0404
190121_9_25	800	25	1.7592	5.1782	0.0246	-0.2505	1.2444	0.1019	0.6753	-1.2993	0.5464	0.913	0.1215	0.014	-0.0042	0.0424
190121_9_26	800	26	1.7152	4.1059	0.0237	-0.2487	1.4673	0.1135	0.7195	-1.242	0.576	0.9377	0.1549	0.014	-0.0033	0.0463
190121_9_27	800	27	1.8246	4.7985	0.0217	0.0653	1.0347	0.1051	1.2248	-1.2753	0.551	0.9416	0.1066	0.0123	-0.0048	0.0384
190121_9_28	800	28	1.8223	5.1632	0.0178	-0.1612	0.8201	0.0894	0.717	-1.3198	0.4985	0.8762	0.0887	0.0108	-0.004	0.0367
190121_9_29	800	29	2.2969	4.7952	0.0171	0.0168	0.7773	0.0913	1.0874	-1.2993	0.5061	0.9347	0.0867	0.0115	-0.0036	0.0352
190121_9_30	800	30	2.1152	5.0416	0.0176	0.2565	0.7557	0.0864	1.0163	-1.1945	0.5308	1.0031	0.0855	0.0122	-0.0038	0.3811
190121_9_31	800	31	2.5768	5.0799	0.0166	2.5348	0.6924	0.1031	1.8502	-1.1979	0.5956	1.0122	0.0814	0.013	-0.004	0.0299
190121_9_32	800	32	2.346	5.4928	0.0168	0.0941	0.695	0.0866	0.901	-0.6238	0.6269	1.0105	0.0801	0.0117	-0.0051	0.0265
190121_9_33	800	33	2.362	6.3853	0.0155	-0.0563	0.6646	0.0808	1.1266	-1.2719	0.6764	0.9895	0.0774	0.0119	-0.0038	0.0274
190121_9_34	800	34	2.4501	6.0706	0.0167	0.2302	0.6213	0.0811	0.9206	-1.2907	0.7073	1.0259	0.0798	0.0126	-0.0041	0.0263
190121_9_35	800	35	2.4618	6.8831	0.0156	-0.0006	0.6328	0.0837	1.0187	-1.2629	0.7682	0.9897	0.0746	0.0113	-0.0048	0.0293
190121_9_36	800	36	2.5781	6.4402	0.0141	-0.1786	0.6183	0.0784	0.8887	-1.3108	0.75	1.0259	0.0804	0.0112	-0.004	0.0323
190121_9_37	800	37	2.6936	6.2804	0.0151	-0.1738	0.6384	0.0777	1.0138	-1.289	0.7335	1.0586	0.078	0.012	-0.0041	0.0293
190121_9_38	800	38	2.7112	7.5108	0.0162	-0.169	0.6103	0.0836	0.8593	-1.2403	0.8216	1.0125	0.0793	0.0121	-0.0035	0.0288
190121_10_7	1000	7	2.6456	6.6683	0.0127	-0.0983	0.5462	0.0762	1.0138	-1.3138	0.7983	0.8823	0.0787	0.0085	-0.0045	0.0283
190121_10_8	1000	8	3.1195	7.4409	0.0127	-0.0348	0.5435	0.0688	1.0555	-1.2728	0.8455	0.9125	0.0834	0.0094	-0.0047	0.0306
190121_10_9	1000	9	2.7903	7.8971	0.0124	0.223	0.5203	0.077	1.6687	-1.2736	0.8619	0.8742	0.0836	0.0096	-0.0039	0.0279
190121_10_10	1000	10	2.9455	7.8921	0.013	0.1409	0.5318	0.0705	1.0702	-1.1389	0.863	0.9073	0.0846	0.0095	-0.0033	0.034
190121_10_11	1000	11	2.8595	41.1189	0.0122	-0.1403	0.5817	0.0979	2.1961	-1.2138	0.9965	0.9087	0.0866	0.0089	-0.0031	0.0326
190121_10_12	1000	12	2.7473	351.5201	0.0143	0.0665	0.8049	0.093	1.6246	-1.2719	1.0413	0.8986	0.1092	0.0072	-0.0031	0.0274
190121_10_13	1000	13	3.2875	306.6234	0.0133	1.2155	0.788	0.0904	1.6466	-1.2612	0.9445	0.8746	0.1118	0.0123	-0.0031	0.0299
190121_10_14	1000	14	3.2773	98.2068	0.0133	-0.163	0.6082	0.0867	1.3425	-1.2941	0.9378	0.9011	0.0945	0.0117	-0.0035	0.0278
190121_10_15	1000	15	3.3735	45.8541	0.0123	-0.0192	0.5494	0.1057	1.7104	-1.1612	1.0871	0.8846	0.0891	0.0132	-0.003	0.0259
190121_10_16	1000	16	3.3007	33.3167	0.0124	-0.2631	0.5769	0.0766	1.2763	-0.8273	1.037	0.8982	0.0889	0.0108	-0.004	0.0268
190121_10_17	1000	17	3.3781	20.1665	0.0127	-0.2763	0.5708	0.0832	1.2468	-1.2557	0.9561	0.9172	0.0921	0.011	-0.0025	0.0274
190121_10_18	1000	18	3.4219	16.7316	0.0121	-0.1822	0.5526	0.0802	1.3008	-1.2899	1.0526	0.903	0.0924	0.0105	-0.003	0.0261
190121_10_19	1000	19	3.4766	15.1615	0.0123	-0.2086	0.516	0.0813	1.3229	-1.2223	1.0566	0.882	0.0921	0.0117	-0.0028	0.0267
190121_10_20	1000	20	3.4387	14.7835	0.0117	-0.1265	0.5157	0.0874	1.2861	-1.2899	1.1305	0.8825	0.0899	0.011	-0.0023	0.0288
190121_10_21	1000	21	3.989	15.1848	0.0129	-0.0485	0.5013	0.0915	1.2395	-1.236	1.1637	0.8857	0.0923	0.0112	-0.0027	0.0284
190121_10_22	1000	22	3.5299	14.2874	0.015	0.0701	0.5195	0.0895	1.2714	-1.1629	1.1935	0.8479	0.0915	0.0111	-0.0012	0.0359
190121_10_23	1000	23	3.3682	15.9108	0.0138	0.3021	0.4984	0.1045	2.2083	-1.2044	1.2961	0.7971	0.0942	0.0105	-0.0016	0.0526
190121_10_24	1000	24	3.4528	15.0932	0.0132	-0.2547	0.3832	0.0857	1.1831	-1.0744	1.3003	0.7708	0.0931	0.0095	-0.0021	0.0346
190121_10_25	1000	25	3.1402	12.5941	0.0143	-0.3255	0.8848	0.1169	1.2493	-0.3818	1.6435	0.7455	0.1769	0.0093	0.002	0.0436
190121_10_26	1000	26	2.9704	11.2221	0.0166	-0.3315	1.2075	0.1524	1.2517	-1.0026	1.8206	0.7552	0.2488	0.0085	0.0029	0.0486
190121_10_27	1000	27	3.5988	10.974	0.0126	-0.2727	0.8027	0.1309	1.5436	-1.0958	1.4242	0.735	0.159	0.01	0.002	0.0368
190121_10_28	1000	28	3.2998	10.5528	0.0098	-0.3398	0.586	0.1044	1.1708	-1.2206	1.1639	0.697	0.1294	0.0071	0.0027	0.0306
190121_10_29	1000	29	3.5042	11.0606	0.0095	-0.2829	0.5318	0.0933	1.3082	-1.2227	1.1652	0.745	0.1157	0.0081	0.0002	0.0291
190121_10_30	1000	30	3.5938	12.1528	0.0101	-0.3225	0.5213	0.0914	1.3548	-1.242	1.2316	0.8121	0.1056	0.0093	0.001	0.0279
190121_10_31	1000	31	3.6007	12.4326	0.0094	-0.2901	0.478	0.0877	1.3008	-1.2617	1.2832	0.8079	0.1016	0.0092	0.0004	0.0279
190121_10_32	1000	32	3.7272	12.8255	0.0115	-0.3015	0.4727	0.0941	1.2542	-1.251	1.2527	0.8523	0.1022	0.0096	-0.0011	0.0271
190121_10_33	1000	33	3.7548	14.3706	0.0101	-0.1379	0.4561	0.0898	1.2395	-1.2009	1.3114	0.8162	0.1022	0.0101	-0.0006	0.0256
190121_10_34	1000	34	3.8413	14.5271	0.0098	-0.2691	0.442	0.0894	1.3548	-1.2386	1.2819	0.8607	0.1003	0.0095	-0.0022	0.0259
190121_10_35	1000	35	3.8977	13.2001	0.0101	0.0593	0.423	0.1315	2.3874	-1.1928	1.246	0.87	0.0956	0.0093	-0.0001	0.0285
190121_10_36	1000	36	3.9446	13.38	0.0109	-0.2122	0.4356	0.0895	1.4112	-1.2548	1.3506	0.8638	0.0971	0.0099	-0.0011	0.026
190121_10_37	1000	37	3.9921	13.7063	0.0095	-0.2607	0.4166	0.0954	1.4651	-1.2869	1.3007	0.8553	0.0975	0.0103	0	0.0249
190121_10_38	1000	38	4.0279	12.9687	0.0101	-0.2356	0.4112	0.1011	1.6785	-1.2531	1.214	0.908	0.098	0.0102	-0.0004	0.0263
