# Supplementary material for: The iron metalloproteome of Pseudomonas aeruginosa under oxic and anoxic conditions
Source: Metallomics. 2025 Jul 4;17(7):mfaf023. doi: 10.1093/mtomcs/mfaf023 (PMC12284477; doi:10.1093/mtomcs/mfaf023)
Supplement: mfaf023_Supplemental_Files [file mfaf023_supplemental_files.zip › 2025_0214_pao_proteins_oxic_listform.csv]

PA_ID	Molecular Weight	Annotation	Protein Name	100-7	100-8	100-9	100-10	100-11	100-12	100-13	100-14	100-15	100-16	100-17	100-18	100-19	100-20	100-21	100-22	100-23	100-24	100-25	100-26	100-27	100-28	100-29	100-30	100-31	100-32	100-33	100-34	100-35	100-36	100-37	100-38	200-7	200-8	200-9	200-10	200-11	200-12	200-13	200-14	200-15	200-16	200-17	200-18	200-19	200-20
PA4266	78 kDa	ref|NP_252956.1|gi|15599462| elongation factor G	elongation factor G				9	13	16	19	12	12	13	12	8	9	5	2	3	4	7	5	4	4	7	4	6	6	4	5	4	4							5	4	3	5	4	3	2	3	1	1	0
PA4277	43 kDa	ref|NP_252967.1|gi|15599473| elongation factor Tu	elongation factor Tu				1	0	1	0	0	1	0	0	0	0	0	0	0	0	0	0	0	0	1	0	0	0	0	0	0	0							0	0	0	0	0	0	0	0	0	0	0
PA4761	68 kDa	ref|NP_253449.1|gi|15599955| DnaK protein	DnaK protein				0	1	2	2	0	0	1	2	0	1	0	0	0	1	1	0	1	0	0	0	1	0	0	1	0	0							0	0	0	1	0	0	0	0	0	0	0
PA3655	31 kDa	ref|NP_252345.1|gi|15598851| elongation factor Ts	elongation factor Ts				0	0	0	0	0	0	0	0	0	0	0	0	0	0	0	0	0	0	0	0	0	0	0	0	0	0							0	0	0	0	5	0	0	2	16	14	219
PA5554	50 kDa	ref|NP_254241.1|gi|15600747| ATP synthase beta chain	ATP synthase beta chain				0	0	0	0	0	0	0	0	0	0	0	0	0	0	0	0	0	0	0	0	0	0	0	0	0	0							0	0	0	0	0	0	0	0	0	0	0
PA3807	16 kDa	ref|NP_252496.1|gi|15599002| nucleoside diphosphate kinase	nucleoside diphosphate kinase				0	0	0	0	0	0	0	0	0	0	0	0	0	0	0	0	0	0	0	0	0	0	0	0	0	0							0	0	0	0	0	0	0	219	198	129	78
PA1787	94 kDa	ref|NP_250478.1|gi|15596984| aconitate hydratase 2	aconitate hydratase 2				2	2	4	3	4	4	3	3	4	2	2	1	2	2	2	1	3	2	2	2	2	3	2	2	3	3							3	4	1	2	2	2	3	2	1	1	0
PA0546	43 kDa	ref|NP_249237.1|gi|15595743| methionine adenosyltransferase	methionine adenosyltransferase				1	1	0	0	1	1	1	1	0	1	0	0	0	0	0	0	0	0	1	0	0	0	0	0	0	0							1	0	0	0	0	0	0	0	0	0	0
PA5171	46 kDa	ref|NP_253858.1|gi|15600364| arginine deiminase	arginine deiminase				0	0	0	0	0	0	0	0	0	0	0	0	0	0	0	0	0	0	0	0	0	0	0	0	0	0							0	0	0	0	0	0	0	0	0	0	0
PA5556	55 kDa	ref|NP_254243.1|gi|15600749| ATP synthase alpha chain	ATP synthase alpha chain				0	0	0	0	0	0	0	0	0	0	0	0	0	0	0	0	0	0	0	0	0	0	0	0	0	0							0	0	0	0	0	0	0	0	0	1	0
PA4740	75 kDa	ref|NP_253428.1|gi|15599934| polyribonucleotide nucleotidyltransferase	polyribonucleotide nucleotidyltransferase				1	1	1	1	1	0	1	1	1	1	0	0	0	0	0	0	0	0	0	0	0	0	0	0	0	0							0	0	0	0	0	0	0	0	0	0	0
PA5119	52 kDa	ref|NP_253806.1|gi|15600312| glutamine synthetase	glutamine synthetase				0	0	0	0	0	0	0	0	0	0	0	0	0	0	0	0	0	0	0	0	0	0	0	0	0	0							0	0	0	0	0	0	0	0	0	0	0
PA1588	42 kDa	ref|NP_250279.1|gi|15596785| succinyl-CoA synthetase beta chain	succinyl-CoA synthetase beta chain				0	0	0	0	0	0	0	0	0	0	0	0	0	0	0	0	0	0	0	0	0	0	0	0	0	0							0	0	0	0	0	6	2	0	0	0	0
PA4935	16 kDa	ref|NP_253622.1|gi|15600128| 30S ribosomal protein S6	30S ribosomal protein S6				0	0	0	0	0	0	0	0	0	0	0	0	0	0	0	0	0	0	0	0	0	0	0	0	0	0							0	0	0	0	0	0	0	0	0	0	0
PA4270	151 kDa	ref|NP_252960.1|gi|15599466| DNA-directed RNA polymerase beta chain	DNA-directed RNA polymerase beta chain				0	0	0	0	0	0	0	0	0	0	0	0	0	0	0	0	0	0	0	0	0	0	0	0	0	0							0	0	0	0	0	0	0	0	0	0	0
PA4366	21 kDa	ref|NP_253056.1|gi|15599562| superoxide dismutase	superoxide dismutase				0	0	0	0	0	0	0	0	0	0	0	0	0	0	0	0	0	0	0	0	0	0	0	0	0	0							0	0	0	0	0	0	0	0	0	0	0
PA4922	16 kDa	ref|NP_253609.1|gi|15600115| azurin precursor	azurin precursor				0	0	0	0	0	0	0	0	0	3	49	92	63	26	19	12	10	8	7	6	5	6	5	6	7	5							1	1	0	0	1	0	0	0	0	0	11
PA1585	106 kDa	ref|NP_250276.1|gi|15596782| 2-oxoglutarate dehydrogenase (E1 subunit)	2-oxoglutarate dehydrogenase (E1 subunit)				0	0	0	0	0	0	0	0	0	0	0	0	0	0	0	0	0	0	0	0	0	0	0	0	0	0							0	0	0	0	0	0	2	2	0	0	0
PA4739	12 kDa	ref|NP_253427.1|gi|15599933| conserved hypothetical protein	conserved hypothetical protein				0	0	0	0	0	0	0	0	0	0	0	3	13	12	13	23	247	185	126	55	37	22	19	21	19	14							6	4	5	2	3	3	2	1	0	0	0
PA2623	46 kDa	ref|NP_251313.1|gi|15597819| isocitrate dehydrogenase	isocitrate dehydrogenase				0	0	0	0	0	0	0	0	0	0	0	0	0	0	0	0	0	0	0	0	0	0	0	0	0	0							0	0	0	0	0	0	0	0	0	0	0
PA3068	183 kDa	ref|NP_251758.1|gi|15598264| NAD-dependent glutamate dehydrogenase	NAD-dependent glutamate dehydrogenase				0	0	0	0	0	0	0	0	0	0	0	0	0	0	0	0	0	0	0	0	0	0	0	0	0	0							0	0	0	0	0	0	0	0	0	0	0
PA0888	28 kDa	ref|NP_249579.1|gi|15596085| arginine/ornithine binding protein AotJ	arginine/ornithine binding protein AotJ				0	0	0	0	0	0	0	0	0	3	0	3	3	2	3	1	2	1	3	15	49	61	70	66	72	51							11	4	6	4	6	5	5	1	2	1	0
PA1589	30 kDa	ref|NP_250280.1|gi|15596786| succinyl-CoA synthetase alpha chain	succinyl-CoA synthetase alpha chain				0	0	0	0	0	0	0	0	0	0	0	0	0	0	0	0	0	0	0	0	0	0	0	0	0	0							0	0	0	0	0	1	0	0	0	0	0
PA3834	108 kDa	ref|NP_252523.1|gi|15599029| valyl-tRNA synthetase	valyl-tRNA synthetase				0	0	0	0	0	0	0	0	0	0	0	0	0	0	0	0	0	0	0	0	0	0	0	0	0	0							0	0	0	0	0	0	0	0	0	0	0
PA4385	57 kDa	ref|NP_253075.1|gi|15599581| GroEL protein	GroEL protein				0	0	0	1	0	0	0	0	0	0	0	0	0	0	0	0	0	0	0	0	0	0	0	0	0	0							0	0	0	1	0	0	0	0	0	1	0
PA3529	22 kDa	ref|NP_252219.1|gi|15598725| alkylhydroperoxide reductase C	alkylhydroperoxide reductase C				0	0	0	0	0	0	0	0	0	0	0	0	0	0	0	0	0	0	0	0	0	0	0	0	0	0							0	0	0	0	0	0	0	0	0	0	0
PA0423	21 kDa	ref|NP_249114.1|gi|15595620| PasP	PasP				0	0	0	0	0	0	0	0	2	8	6	4	2	1	0	0	1	0	1	0	0	0	0	0	0	0							0	0	0	0	3	0	0	2	33	133	93
PA1586	43 kDa	ref|NP_250277.1|gi|15596783| dihydrolipoamide succinyltransferase (E2 subunit)	dihydrolipoamide succinyltransferase (E2 subunit)				0	0	1	1	0	0	0	0	0	0	0	0	0	0	0	0	0	0	0	0	0	0	0	0	0	0							0	0	0	0	0	0	0	0	0	0	0
PA1596	72 kDa	ref|NP_250287.1|gi|15596793| heat shock protein HtpG	heat shock protein HtpG				0	0	0	0	0	0	0	0	0	0	0	0	0	0	0	0	0	0	0	0	0	0	0	0	0	0							0	0	0	0	0	0	0	0	0	0	0
PA5173	33 kDa	ref|NP_253860.1|gi|15600366| carbamate kinase	carbamate kinase				0	0	0	0	0	0	0	0	0	0	0	0	0	0	0	0	0	0	0	0	0	0	0	0	0	0							0	0	0	0	0	0	0	8	4	8	8
PA3637	60 kDa	ref|NP_252327.1|gi|15598833| CTP synthase	CTP synthase				0	0	0	0	0	0	0	0	0	0	0	0	0	0	0	0	0	0	0	0	0	0	0	0	0	0							0	0	0	0	0	0	0	0	0	0	0
PA5015	100 kDa	ref|NP_253702.1|gi|15600208| pyruvate dehydrogenase	pyruvate dehydrogenase				0	0	0	0	0	0	0	0	0	0	0	0	0	0	0	0	0	0	0	0	0	0	0	0	0	0							0	0	0	0	0	0	0	0	0	0	0
PA0548	72 kDa	ref|NP_249239.1|gi|15595745| transketolase	transketolase				0	0	0	0	0	0	0	0	0	0	0	0	0	0	0	0	0	0	0	0	0	0	0	0	0	0							0	0	0	0	0	0	0	0	0	0	0
PA4542	95 kDa	ref|NP_253232.1|gi|15599738| ClpB protein	ClpB protein				0	0	0	0	0	0	0	0	0	0	0	0	0	0	0	0	0	0	0	0	0	0	0	0	0	0							0	0	0	0	0	0	0	0	0	0	0
PA4386	10 kDa	ref|NP_253076.1|gi|15599582| GroES protein	GroES protein				0	0	0	0	0	0	0	0	0	0	0	0	0	0	0	0	0	0	0	0	0	0	0	0	0	0							0	0	0	0	0	0	0	0	0	0	0
PA3635	45 kDa	ref|NP_252325.1|gi|15598831| enolase	enolase				0	0	0	0	0	0	0	0	0	0	0	0	0	0	0	0	0	0	0	0	0	0	0	0	0	0							0	0	0	0	0	0	0	0	0	0	0
PA4238	37 kDa	ref|NP_252928.1|gi|15599434| DNA-directed RNA polymerase alpha chain	DNA-directed RNA polymerase alpha chain				0	0	0	0	0	0	0	0	0	0	0	0	0	0	0	0	0	0	0	0	0	0	0	0	0	0							0	0	0	0	0	0	0	0	0	0	0
PA1342	33 kDa	ref|NP_250033.1|gi|15596539| AatJ	AatJ				0	0	0	0	0	0	0	0	0	0	0	0	0	0	0	0	1	0	1	2	5	4	11	38	84	72							10	8	7	5	5	5	3	4	3	2	0
PA3814	45 kDa	ref|NP_252503.1|gi|15599009| L-cysteine desulfurase (pyridoxal phosphate-dependent)	L-cysteine desulfurase (pyridoxal phosphate-dependent)				1	2	2	2	2	2	2	2	2	1	0	0	0	1	1	1	0	0	1	2	0	0	1	0	1	0							2	0	1	0	0	0	0	0	0	0	0
PA3686	23 kDa	ref|NP_252376.1|gi|15598882| adenylate kinase	adenylate kinase				0	0	0	0	0	0	0	0	0	0	0	0	0	0	0	0	0	0	0	0	0	0	0	0	0	0							0	0	0	0	0	0	0	0	73	105	56
PA1770	86 kDa	ref|NP_250461.1|gi|15596967| phosphoenolpyruvate synthase	phosphoenolpyruvate synthase				0	0	0	0	0	0	0	0	0	0	0	0	0	0	0	0	0	0	0	0	0	0	0	0	0	0							0	0	0	0	0	0	0	0	0	0	0
PA0552	40 kDa	ref|NP_249243.1|gi|15595749| phosphoglycerate kinase	phosphoglycerate kinase				0	0	0	0	0	0	0	0	0	0	0	0	0	0	0	0	0	0	0	0	0	0	0	0	0	0							0	0	0	0	0	0	0	52	64	47	26
PA2553	41 kDa	ref|NP_251243.1|gi|15597749| probable acyl-CoA thiolase	probable acyl-CoA thiolase				1	2	0	2	2	1	1	1	1	1	0	0	0	0	0	0	1	0	0	0	0	0	1	0	1	0							0	0	0	0	0	0	0	0	0	0	0
PA2952	26 kDa	ref|NP_251642.1|gi|15598148| electron transfer flavoprotein beta-subunit	electron transfer flavoprotein beta-subunit				0	0	0	0	0	0	0	0	0	0	0	0	0	0	0	0	0	0	0	0	0	0	0	0	0	0							0	0	0	0	0	0	0	0	0	0	0
PA0865	40 kDa	ref|NP_249556.1|gi|15596062| 4-hydroxyphenylpyruvate dioxygenase	4-hydroxyphenylpyruvate dioxygenase				0	0	0	0	0	0	0	0	0	0	0	0	0	0	0	0	0	0	0	0	0	0	0	0	0	0							0	0	0	0	0	0	0	0	0	0	0
PA3656	27 kDa	ref|NP_252346.1|gi|15598852| 30S ribosomal protein S2	30S ribosomal protein S2				0	0	1	1	0	0	0	0	0	0	0	0	0	0	0	0	0	0	0	0	0	0	0	0	0	0							0	0	6	6	2	0	0	0	0	0	0
PA1789	31 kDa	ref|NP_250480.1|gi|15596986| hypothetical protein	hypothetical protein				0	0	0	0	0	0	0	0	0	0	0	0	0	0	0	0	0	0	0	0	0	0	0	0	0	0							0	0	0	0	0	0	0	0	0	0	0
PA4352	31 kDa	ref|NP_253042.1|gi|15599548| conserved hypothetical protein	conserved hypothetical protein				0	0	0	0	0	0	0	0	0	0	0	0	0	0	0	0	0	0	0	0	0	0	0	0	0	0							0	0	0	0	0	0	0	0	0	0	0
PA4269	154 kDa	ref|NP_252959.1|gi|15599465| DNA-directed RNA polymerase beta* chain	DNA-directed RNA polymerase beta* chain				0	0	0	0	0	0	0	0	0	0	0	0	0	0	0	0	0	0	0	0	0	0	0	0	0	0							0	0	2	1	1	0	0	0	0	0	0
PA2445	104 kDa	ref|NP_251135.1|gi|15597641| glycine cleavage system protein P2	glycine cleavage system protein P2				0	0	0	0	0	0	0	0	0	0	0	0	0	0	0	0	0	0	0	0	0	0	0	0	0	0							0	0	0	0	0	0	0	0	0	0	0
PA1156	107 kDa	ref|NP_249847.1|gi|15596353| NrdA, catalytic component of class Ia ribonucleotide reductase	NrdA, catalytic component of class Ia ribonucleotide reductase				0	0	0	0	0	0	0	0	0	0	0	0	0	0	0	0	0	0	0	0	0	0	0	0	0	0							0	0	0	0	0	0	0	0	0	0	0
PA2951	31 kDa	ref|NP_251641.1|gi|15598147| electron transfer flavoprotein alpha-subunit	electron transfer flavoprotein alpha-subunit				0	0	0	0	0	0	0	0	0	0	0	0	0	0	0	0	0	0	0	0	0	0	0	0	0	0							0	0	0	0	0	0	0	0	0	2	4
PA4694	36 kDa	ref|NP_253382.1|gi|15599888| ketol-acid reductoisomerase	ketol-acid reductoisomerase				0	0	0	0	0	0	0	0	0	0	0	0	0	0	0	0	0	0	0	0	0	0	0	0	0	0							0	0	0	0	0	0	0	0	0	0	0
PA3168	101 kDa	ref|NP_251858.1|gi|15598364| DNA gyrase subunit A	DNA gyrase subunit A				0	0	0	0	0	0	0	0	0	0	0	0	0	0	0	0	0	0	0	0	0	0	0	0	0	0							0	0	0	0	0	0	0	0	0	0	0
PA5172	38 kDa	ref|NP_253859.1|gi|15600365| ornithine carbamoyltransferase, catabolic	ornithine carbamoyltransferase, catabolic				0	0	0	0	0	0	0	0	0	0	0	0	0	0	0	0	0	0	0	0	0	0	0	0	0	0							0	0	0	0	0	0	0	0	0	0	0
PA3162	62 kDa	ref|NP_251852.1|gi|15598358| 30S ribosomal protein S1	30S ribosomal protein S1				1	0	0	0	0	0	0	0	0	0	0	0	0	0	0	0	0	0	0	0	0	0	0	0	0	0							0	0	0	0	0	0	0	0	0	0	0
PA5046	45 kDa	ref|NP_253733.1|gi|15600239| malic enzyme	malic enzyme				0	0	0	0	0	0	0	0	0	0	0	0	0	0	0	0	0	0	0	0	0	0	0	0	0	0							0	0	0	0	0	0	0	0	0	0	0
PA1609	43 kDa	ref|NP_250300.1|gi|15596806| beta-ketoacyl-ACP synthase I	beta-ketoacyl-ACP synthase I				0	0	0	0	0	0	0	0	0	0	0	0	0	0	0	0	0	0	0	0	0	0	0	0	0	0							0	0	0	0	0	0	0	0	0	0	0
PA0139	21 kDa	ref|NP_248829.1|gi|15595337| alkyl hydroperoxide reductase subunit C	alkyl hydroperoxide reductase subunit C				0	0	0	0	0	0	0	0	0	0	0	0	0	0	0	0	0	0	0	0	0	0	0	0	0	0							0	0	0	0	0	0	0	20	19	13	11
PA3987	98 kDa	ref|NP_252676.1|gi|15599182| leucyl-tRNA synthetase	leucyl-tRNA synthetase				0	0	0	0	0	0	0	0	0	0	0	0	0	0	0	0	0	0	0	0	0	0	0	0	0	0							0	0	0	0	0	0	0	0	0	0	0
PA0962	17 kDa	ref|NP_249653.1|gi|15596159| DNA-binding protein from starved cells, Dps	DNA-binding protein from starved cells, Dps				0	0	0	0	0	0	0	0	0	0	0	0	0	0	0	0	0	0	0	0	0	0	0	0	0	0							0	0	0	0	0	0	0	0	0	0	0
PA1074	40 kDa	ref|NP_249765.1|gi|15596271| branched-chain amino acid transport protein BraC	branched-chain amino acid transport protein BraC				0	0	0	0	0	0	0	0	0	0	0	0	0	0	0	0	0	0	0	0	0	0	0	0	0	0							0	0	0	0	0	0	0	0	0	0	0
PA3309	16 kDa	ref|NP_251999.1|gi|15598505| conserved hypothetical protein	conserved hypothetical protein				0	0	0	0	0	0	0	0	0	0	0	1	3	2	2	2	1	1	1	0	0	0	0	0	0	0							0	0	0	0	1	0	0	0	0	0	0
PA4755	17 kDa	ref|NP_253443.1|gi|15599949| transcription elongation factor GreA	transcription elongation factor GreA				0	0	0	0	0	0	0	0	0	0	0	0	0	0	0	0	0	0	0	0	0	0	0	0	0	0							0	0	0	0	0	0	0	0	0	0	0
PA0506	65 kDa	ref|NP_249197.1|gi|15595703| probable acyl-CoA dehydrogenase	probable acyl-CoA dehydrogenase				0	0	0	0	0	0	0	0	0	0	0	0	0	0	0	0	0	0	0	0	0	0	0	0	0	0							0	0	0	0	0	0	0	0	0	0	0
PA3769	58 kDa	ref|NP_252458.1|gi|15598964| GMP synthase	GMP synthase				0	0	0	0	0	0	0	0	0	0	0	0	0	0	0	0	0	0	0	0	0	0	0	0	0	0							0	0	0	0	0	0	0	0	0	0	0
PA4560	105 kDa	ref|NP_253250.1|gi|15599756| isoleucyl-tRNA synthetase	isoleucyl-tRNA synthetase				1	0	0	1	0	1	1	0	0	0	0	0	0	0	0	0	0	0	0	0	0	0	0	0	0	0							0	0	0	0	0	0	0	0	0	0	0
PA0998	38 kDa	ref|NP_249689.1|gi|15596195| PqsC	PqsC				0	0	0	0	0	0	0	0	0	0	0	0	0	0	0	0	0	0	0	0	0	0	0	0	0	0							0	0	0	0	0	0	0	0	0	0	0
PA5051	65 kDa	ref|NP_253738.1|gi|15600244| arginyl-tRNA synthetase	arginyl-tRNA synthetase				0	0	0	0	0	0	0	0	0	0	0	0	0	0	0	0	0	0	0	0	0	0	0	0	0	0							0	0	0	0	0	0	0	0	0	0	0
PA4251	20 kDa	ref|NP_252941.1|gi|15599447| 50S ribosomal protein L5	50S ribosomal protein L5				0	0	2	1	0	0	0	0	0	0	0	0	0	1	0	0	0	0	0	0	0	0	0	0	0	0							0	0	7	2	3	0	0	2	1	0	0
PA3836	34 kDa	ref|NP_252525.1|gi|15599031| hypothetical protein	hypothetical protein				0	0	0	0	0	0	0	0	0	0	0	0	0	1	2	5	55	63	62	50	33	29	27	22	21	16							0	0	0	0	1	0	0	0	0	0	0
PA4271	12 kDa	ref|NP_252961.1|gi|15599467| 50S ribosomal protein L7 / L12	50S ribosomal protein L7 / L12				0	0	0	0	0	0	0	0	0	0	0	0	0	0	0	0	0	0	0	0	0	0	0	0	0	0							0	0	0	0	0	0	0	0	0	0	0
PA3700	57 kDa	ref|NP_252390.1|gi|15598896| lysyl-tRNA synthetase	lysyl-tRNA synthetase				0	0	0	0	0	0	0	0	0	0	0	0	0	0	0	0	0	0	0	0	0	0	0	0	0	0							0	0	0	0	0	0	0	0	0	0	0
PA5192	56 kDa	ref|NP_253879.1|gi|15600385| phosphoenolpyruvate carboxykinase	phosphoenolpyruvate carboxykinase				0	0	0	0	0	0	0	0	0	0	0	0	0	0	0	0	0	0	0	0	0	0	0	0	0	0							0	0	0	0	0	0	0	0	0	0	0
PA4257	26 kDa	ref|NP_252947.1|gi|15599453| 30S ribosomal protein S3	30S ribosomal protein S3				0	0	0	0	0	0	0	0	0	0	0	0	0	0	0	0	0	0	0	0	0	0	0	0	0	0							0	0	1	1	0	0	0	0	0	0	0
PA4262	22 kDa	ref|NP_252952.1|gi|15599458| 50S ribosomal protein L4	50S ribosomal protein L4				0	0	2	2	1	0	0	0	0	0	0	0	0	0	0	0	0	0	0	0	0	0	0	0	0	0							0	0	3	3	2	2	1	0	0	0	0
PA4762	21 kDa	ref|NP_253450.1|gi|15599956| heat shock protein GrpE	heat shock protein GrpE				0	0	0	0	0	0	0	0	0	0	0	0	0	0	0	0	0	0	0	0	0	0	0	0	0	0							0	0	0	0	0	0	0	0	0	0	0
PA1337	39 kDa	ref|NP_250028.1|gi|15596534| glutaminase-asparaginase	glutaminase-asparaginase				0	0	0	0	0	0	0	10	65	56	30	18	23	15	14	9	6	4	7	4	4	1	4	1	5	2							0	0	0	0	0	0	0	8	11	9	3
PA3582	56 kDa	ref|NP_252272.1|gi|15598778| glycerol kinase	glycerol kinase				0	0	0	0	0	0	0	0	0	0	0	0	0	0	0	0	0	0	0	0	0	0	0	0	0	0							0	0	0	0	0	0	0	0	0	0	0
PA1562	99 kDa	ref|NP_250253.1|gi|15596759| aconitate hydratase 1	aconitate hydratase 1				0	0	0	0	0	0	0	0	0	0	0	0	0	0	0	0	0	0	0	0	0	0	0	0	0	0							0	0	0	0	0	0	0	0	0	0	0
PA4484	53 kDa	ref|NP_253174.1|gi|15599680| Glu-tRNA(Gln) amidotransferase subunit B	Glu-tRNA(Gln) amidotransferase subunit B				0	1	0	0	0	0	0	0	0	0	0	0	0	0	0	0	0	0	0	0	0	0	0	0	0	0							0	0	0	0	0	0	0	0	0	0	0
PA3813	14 kDa	ref|NP_252502.1|gi|15599008| probable iron-binding protein IscU	probable iron-binding protein IscU				0	0	0	0	0	0	0	0	0	0	0	0	0	0	0	0	0	0	0	0	0	0	0	0	0	0							0	0	0	0	0	0	0	1	1	1	3
PA2851	21 kDa	ref|NP_251541.1|gi|15598047| translation elongation factor P	translation elongation factor P				0	0	0	0	0	0	0	0	0	0	0	0	0	0	0	0	0	0	0	0	0	0	0	0	0	0							0	0	0	0	0	0	0	0	0	0	0
PA0997	31 kDa	ref|NP_249688.1|gi|15596194| PqsB	PqsB				0	0	0	0	0	0	0	0	0	0	0	0	0	0	0	0	0	0	0	0	0	0	0	0	0	0							0	0	0	0	0	0	0	0	0	0	0
PA4333	55 kDa	ref|NP_253023.1|gi|15599529| probable fumarase	probable fumarase				0	0	0	0	0	0	0	0	0	0	0	0	0	0	0	0	0	0	0	0	0	0	0	0	0	0							0	0	0	0	0	0	0	0	0	0	0
PA3653	20 kDa	ref|NP_252343.1|gi|15598849| ribosome recycling factor	ribosome recycling factor				0	0	0	0	0	0	0	0	0	0	0	0	0	0	0	0	0	0	0	0	0	0	0	0	0	0							0	0	0	0	1	0	0	0	0	6	35
PA0519	63 kDa	ref|NP_249210.1|gi|15595716| nitrite reductase precursor	nitrite reductase precursor				0	0	0	0	0	0	0	0	1	0	0	0	0	0	0	0	0	0	0	0	0	0	0	0	0	0							0	0	0	0	0	0	3	60	66	44	23
PA4673	40 kDa	ref|NP_253362.1|gi|15599868| conserved hypothetical protein	conserved hypothetical protein				0	0	0	0	0	0	0	0	0	0	0	0	0	0	0	0	0	0	0	0	0	0	0	0	0	0							0	0	0	0	0	0	0	0	0	0	0
PA1580	48 kDa	ref|NP_250271.1|gi|15596777| citrate synthase	citrate synthase				0	0	0	0	0	0	0	0	0	0	0	0	0	0	0	0	0	0	0	0	0	0	0	0	0	0							0	0	0	0	0	0	0	0	0	0	0
PA1777	38 kDa	ref|NP_250468.1|gi|15596974| Major porin and structural outer membrane porin OprF precursor	Major porin and structural outer membrane porin OprF precursor				0	1	5	3	0	1	1	0	0	0	1	0	0	0	0	0	0	0	0	0	0	0	0	0	0	0							0	1	9	10	4	3	2	2	1	2	3
PA4723	17 kDa	ref|NP_253411.1|gi|15599917| suppressor protein DksA	suppressor protein DksA				0	0	0	0	0	0	0	0	0	0	0	0	0	0	0	0	0	0	0	0	0	0	0	0	0	0							0	0	0	0	0	0	0	0	0	0	0
PA1587	50 kDa	ref|NP_250278.1|gi|15596784| dihydrolipoamide dehydrogenase Lpd	dihydrolipoamide dehydrogenase Lpd				0	0	0	0	0	0	0	0	0	0	0	0	0	0	0	0	0	0	0	0	0	0	0	0	0	0							0	0	0	0	0	0	0	0	0	0	0
PA4701	58 kDa	ref|NP_253389.1|gi|15599895| conserved hypothetical protein	conserved hypothetical protein				0	0	0	0	0	0	0	0	0	0	0	0	0	0	0	0	0	0	0	0	0	0	0	0	0	0							0	0	0	0	0	0	0	0	0	0	0
PA5427	36 kDa	ref|NP_254114.1|gi|15600620| alcohol dehydrogenase	alcohol dehydrogenase				2	2	2	2	2	3	2	2	2	2	1	0	0	0	1	1	1	1	0	1	0	2	1	1	1	1							1	1	1	1	1	1	1	0	0	0	0
PA0432	51 kDa	ref|NP_249123.1|gi|15595629| S-adenosyl-L-homocysteine hydrolase	S-adenosyl-L-homocysteine hydrolase				0	0	0	0	0	0	0	0	0	0	0	0	0	0	0	0	0	0	0	0	0	0	0	0	0	0							0	0	0	0	0	0	0	3	1	0	0
PA0316	44 kDa	ref|NP_249007.1|gi|15595513| D-3-phosphoglycerate dehydrogenase	D-3-phosphoglycerate dehydrogenase				0	0	0	0	0	0	0	0	0	0	0	0	0	0	0	0	0	0	0	0	0	0	0	0	0	0							0	0	0	0	0	0	0	0	0	0	0
PA3397	30 kDa	ref|NP_252087.1|gi|15598593| FprA	FprA				0	0	0	0	0	0	0	0	0	0	0	0	0	0	0	0	0	0	0	0	0	0	0	0	0	0							0	0	0	0	0	0	0	0	0	0	0
PA0355	19 kDa	ref|NP_249046.1|gi|15595552| protease PfpI	protease PfpI				1	0	0	1	0	0	0	0	0	0	0	0	0	0	0	0	0	0	0	0	0	0	0	0	0	0							0	0	0	0	0	0	0	0	0	0	0
PA0895	44 kDa	ref|NP_249586.1|gi|15596092| N2-Succinylornithine 5-aminotransferase (SOAT) = N2-acetylornithine 5-aminotransferase (ACOAT)	N2-Succinylornithine 5-aminotransferase (SOAT) = N2-acetylornithine 5-aminotransferase (ACOAT)				0	0	0	0	0	0	0	0	0	0	0	0	0	0	0	0	0	0	0	0	0	0	0	0	0	0							0	0	0	0	0	0	0	0	0	0	0
PA4602	45 kDa	ref|NP_253292.1|gi|15599798| serine hydroxymethyltransferase	serine hydroxymethyltransferase				0	0	0	0	0	0	0	0	0	0	0	0	0	0	0	0	0	0	0	0	0	0	0	0	0	0							0	0	0	0	0	0	0	0	0	0	0
PA4267	18 kDa	ref|NP_252957.1|gi|15599463| 30S ribosomal protein S7	30S ribosomal protein S7				0	0	5	4	1	0	0	0	0	0	0	0	0	0	0	0	0	0	1	0	0	0	0	0	0	0							0	0	10	6	7	3	1	0	0	0	0
PA4483	52 kDa	ref|NP_253173.1|gi|15599679| Glu-tRNA(Gln) amidotransferase subunit A	Glu-tRNA(Gln) amidotransferase subunit A				0	0	0	0	0	0	0	0	0	0	0	0	0	0	0	0	0	0	0	0	0	0	0	0	0	0							0	0	0	0	0	0	0	0	0	0	0
PA0409	13 kDa	ref|NP_249100.1|gi|15595606| twitching motility protein PilH	twitching motility protein PilH				0	0	0	0	0	0	0	0	0	0	0	0	0	0	0	0	2	0	0	1	4	9	7	3	3	3							0	0	0	0	0	0	0	0	0	0	0
PA4496	60 kDa	ref|NP_253186.1|gi|15599692| probable binding protein component of ABC transporter	probable binding protein component of ABC transporter				0	0	0	0	0	0	0	0	0	0	0	0	5	4	3	9	30	18	16	14	8	4	6	4	3	1							0	0	0	0	0	0	0	0	0	0	0
PA5549	66 kDa	ref|NP_254236.1|gi|15600742| glucosamine--fructose-6-phosphate aminotransferase	glucosamine--fructose-6-phosphate aminotransferase				0	0	0	0	0	0	0	0	0	0	0	0	0	0	0	0	0	0	0	0	0	0	0	0	0	0							0	0	0	0	0	0	0	0	0	0	0
PA4217	44 kDa	ref|NP_252907.1|gi|15599413| flavin-containing monooxygenase	flavin-containing monooxygenase				0	0	0	0	0	0	0	0	0	0	0	0	0	0	0	0	0	0	0	0	0	0	0	0	0	0							0	0	0	0	0	0	0	0	0	0	0
PA4176	10 kDa	ref|NP_252865.1|gi|15599371| peptidyl-prolyl cis-trans isomerase C2	peptidyl-prolyl cis-trans isomerase C2				0	0	0	0	0	0	0	0	0	0	0	1	0	0	0	0	0	0	0	0	0	0	0	0	0	0							0	0	0	0	1	0	0	0	0	0	15
PA0388	15 kDa	ref|NP_249079.1|gi|15595585| hypothetical protein	hypothetical protein				0	0	0	0	0	0	0	0	0	0	29	23	16	17	12	9	5	4	4	5	2	1	1	1	3	1							0	0	0	0	0	0	0	0	0	1	7
PA0956	63 kDa	ref|NP_249647.1|gi|15596153| prolyl-tRNA synthetase	prolyl-tRNA synthetase				0	0	0	0	0	0	0	0	0	0	0	0	0	0	0	0	0	0	0	0	0	0	0	0	0	0							0	0	0	0	0	0	0	0	0	0	0
PA0002	41 kDa	ref|NP_064722.1|gi|15595200| DNA polymerase III, beta chain	DNA polymerase III, beta chain				0	0	0	0	0	0	0	0	0	0	0	0	0	0	0	0	0	0	0	0	0	0	0	0	0	0							0	0	0	0	0	0	0	0	0	0	0
PA5497	83 kDa	ref|NP_254184.1|gi|15600690| class II (cobalamin-dependent) ribonucleotide-diphosphate reductase subunit, NrdJa	class II (cobalamin-dependent) ribonucleotide-diphosphate reductase subunit, NrdJa				0	1	0	0	1	1	0	0	1	1	0	0	0	0	0	0	0	0	0	0	0	0	0	0	0	0							0	0	0	0	0	0	0	0	0	0	0
PA2624	82 kDa	ref|NP_251314.1|gi|15597820| isocitrate dehydrogenase	isocitrate dehydrogenase				0	0	0	0	0	0	0	0	0	0	0	0	0	0	0	0	0	0	0	0	0	0	0	0	0	0							0	0	0	0	0	0	0	0	0	0	0
PA4247	13 kDa	ref|NP_252937.1|gi|15599443| 50S ribosomal protein L18	50S ribosomal protein L18				0	0	6	6	1	0	0	0	0	0	0	0	0	0	0	0	0	0	0	0	0	0	0	0	0	0							0	0	9	7	7	6	3	0	0	0	0
PA0903	95 kDa	ref|NP_249594.1|gi|15596100| alanyl-tRNA synthetase	alanyl-tRNA synthetase				0	0	0	0	0	0	0	0	0	0	0	0	0	0	0	0	0	0	0	0	0	0	0	0	0	0							0	0	0	0	0	0	0	0	0	0	0
PA4463	12 kDa	ref|NP_253153.1|gi|15599659| conserved hypothetical protein	conserved hypothetical protein				0	0	0	0	0	0	0	0	0	0	0	0	0	0	0	0	0	0	0	0	0	0	0	0	0	0							0	0	0	0	0	0	0	0	0	0	53
PA0588	74 kDa	ref|NP_249279.1|gi|15595785| conserved hypothetical protein	conserved hypothetical protein				0	0	0	0	0	0	0	0	0	0	0	0	0	0	0	0	0	0	0	0	0	0	0	0	0	0							0	0	0	0	0	0	0	0	0	0	0
PA2950	44 kDa	ref|NP_251640.1|gi|15598146| proton motive force protein, PMF	proton motive force protein, PMF				0	0	0	0	0	0	0	0	0	0	0	0	0	0	0	0	0	0	0	0	0	0	0	0	0	0							0	0	0	0	0	0	0	0	0	0	0
PA4880	20 kDa	ref|NP_253567.1|gi|15600073| probable bacterioferritin	probable bacterioferritin				0	0	0	0	0	0	0	0	0	0	0	0	0	0	0	0	0	0	0	0	0	0	0	0	0	0							0	0	0	0	0	0	0	0	0	0	0
PA4595	61 kDa	ref|NP_253285.1|gi|15599791| probable ATP-binding component of ABC transporter	probable ATP-binding component of ABC transporter				0	0	0	0	0	0	0	0	0	0	0	0	0	0	0	0	0	0	0	0	0	0	0	0	0	0							0	0	0	0	0	0	0	0	0	0	0
PA3639	35 kDa	ref|NP_252329.1|gi|15598835| acetyl-coenzyme A carboxylase carboxyl transferase (alpha subunit)	acetyl-coenzyme A carboxylase carboxyl transferase (alpha subunit)				0	0	0	0	0	0	0	0	0	0	0	0	0	0	0	0	0	0	0	0	0	0	0	0	0	0							0	0	0	0	0	0	0	0	0	0	0
PA1174	93 kDa	ref|NP_249865.1|gi|15596371| periplasmic nitrate reductase protein NapA	periplasmic nitrate reductase protein NapA				0	0	0	0	0	0	0	0	0	0	0	0	0	0	0	0	0	0	0	0	0	0	0	0	0	0							0	0	0	0	0	0	0	0	0	0	0
PA3326	22 kDa	ref|NP_252016.1|gi|15598522| ClpP2	ClpP2				0	0	0	0	0	0	0	0	0	0	0	0	0	0	0	0	0	0	0	0	0	0	0	0	0	0							0	0	0	0	0	0	0	0	0	0	1
PA5240	12 kDa	ref|NP_253927.1|gi|15600433| thioredoxin	thioredoxin				0	0	0	0	0	0	0	0	0	0	0	0	0	0	0	0	0	0	0	0	0	0	0	0	0	0							0	0	0	0	0	0	0	0	0	0	1
PA5475	21 kDa	ref|NP_254162.1|gi|15600668| hypothetical protein	hypothetical protein				0	0	0	0	0	0	0	0	0	0	0	0	0	0	0	0	0	0	0	0	0	0	0	0	0	0							0	0	0	0	0	0	0	0	0	0	0
PA1493	37 kDa	ref|NP_250184.1|gi|15596690| sulfate-binding protein of ABC transporter	sulfate-binding protein of ABC transporter				0	0	0	0	0	0	0	0	0	0	35	40	24	16	9	5	4	1	2	0	1	0	0	0	1	0							0	0	0	0	0	0	0	0	0	0	11
PA0447	43 kDa	ref|NP_249138.1|gi|15595644| glutaryl-CoA dehydrogenase	glutaryl-CoA dehydrogenase				0	0	0	0	0	0	0	0	0	0	0	0	0	0	0	0	0	0	0	0	0	0	0	0	0	0							0	0	0	0	0	0	0	0	0	0	0
PA2532	17 kDa	ref|NP_251222.1|gi|15597728| thiol peroxidase	thiol peroxidase				0	0	0	0	0	0	0	0	0	0	1	0	0	0	0	0	0	0	0	0	0	0	0	0	0	0							0	0	0	0	0	0	0	1	39	54	61
PA1155	47 kDa	ref|NP_249846.1|gi|15596352| NrdB, tyrosyl radical-harboring component of class Ia ribonucleotide reductase	NrdB, tyrosyl radical-harboring component of class Ia ribonucleotide reductase				0	0	0	0	0	0	0	0	0	0	0	0	0	0	0	0	0	0	0	0	0	0	0	0	0	0							0	0	0	0	0	0	0	0	0	0	0
PA4756	117 kDa	ref|NP_253444.1|gi|15599950| carbamoylphosphate synthetase large subunit	carbamoylphosphate synthetase large subunit				0	0	0	0	0	0	0	0	0	0	0	0	0	0	0	0	0	0	0	0	0	0	0	0	0	0							0	0	0	0	0	0	0	0	0	0	0
PA1793	18 kDa	ref|NP_250484.1|gi|15596990| peptidyl-prolyl cis-trans isomerase B	peptidyl-prolyl cis-trans isomerase B				0	0	0	0	0	0	0	0	0	0	0	0	0	0	0	0	0	0	0	0	0	0	0	0	0	0							0	0	0	0	1	0	0	0	0	2	18
PA0482	79 kDa	ref|NP_249173.1|gi|15595679| malate synthase G	malate synthase G				0	0	0	0	0	0	0	0	0	0	0	0	0	0	0	0	0	0	0	0	0	0	0	0	0	0							0	0	0	0	0	0	0	0	0	0	0
PA1772	17 kDa	ref|NP_250463.1|gi|15596969| probable methyltransferase	probable methyltransferase				0	0	0	0	0	0	0	0	0	0	0	0	0	0	0	0	0	0	0	0	0	0	0	0	0	0							0	0	0	0	0	0	0	0	0	0	0
PA4938	47 kDa	ref|NP_253625.1|gi|15600131| adenylosuccinate synthetase	adenylosuccinate synthetase				0	0	0	0	0	0	0	0	0	0	0	0	0	0	0	0	0	0	0	0	0	0	0	0	0	0							0	0	0	0	0	0	0	0	0	0	0
PA2967	26 kDa	ref|NP_251657.1|gi|15598163| 3-oxoacyl-[acyl-carrier-protein] reductase	3-oxoacyl-[acyl-carrier-protein] reductase				0	0	0	0	0	0	0	0	0	0	0	0	0	0	0	0	0	0	0	0	0	0	0	0	0	0							0	0	0	0	0	0	0	0	1	0	0
PA4246	18 kDa	ref|NP_252936.1|gi|15599442| 30S ribosomal protein S5	30S ribosomal protein S5				0	0	0	1	0	0	0	0	0	0	0	0	0	0	0	0	0	0	0	0	0	0	0	0	0	0							0	0	2	1	2	1	1	0	0	0	0
PA0963	66 kDa	ref|NP_249654.1|gi|15596160| aspartyl-tRNA synthetase	aspartyl-tRNA synthetase				0	0	0	0	0	0	0	0	0	0	0	0	0	0	0	0	0	0	0	0	0	0	0	0	0	0							0	0	0	0	0	0	0	0	0	0	0
PA0594	48 kDa	ref|NP_249285.1|gi|15595791| peptidyl-prolyl cis-trans isomerase SurA	peptidyl-prolyl cis-trans isomerase SurA				0	0	0	0	0	0	0	0	0	0	0	0	0	0	0	0	0	0	0	0	0	0	0	0	0	0							0	0	0	0	0	0	13	75	33	11	4
PA4738	8 kDa	ref|NP_253426.1|gi|15599932| conserved hypothetical protein	conserved hypothetical protein				0	0	0	0	0	0	0	0	0	0	3	12	11	5	2	2	1	0	0	0	0	0	0	0	1	0							0	0	0	0	0	0	0	0	0	2	8
PA1010	31 kDa	ref|NP_249701.1|gi|15596207| dihydrodipicolinate synthase	dihydrodipicolinate synthase				0	0	0	0	0	0	0	0	0	0	0	0	0	0	0	0	0	0	0	0	0	0	0	0	0	0							0	0	0	0	0	0	1	23	21	40	36
PA1900	19 kDa	ref|NP_250591.1|gi|15597097| probable phenazine biosynthesis protein	probable phenazine biosynthesis protein				0	0	0	0	0	0	0	0	0	0	0	0	0	0	0	0	0	0	0	0	0	0	0	0	0	0							0	0	0	0	0	0	0	6	21	9	3
PA4932	16 kDa	ref|NP_253619.1|gi|15600125| 50S ribosomal protein L9	50S ribosomal protein L9				0	0	0	0	0	0	0	0	0	0	0	0	0	0	0	0	0	0	0	0	0	0	0	0	0	0							0	0	0	0	0	0	0	0	0	0	0
PA1802	47 kDa	ref|NP_250493.1|gi|15596999| ClpX	ClpX				0	0	0	0	0	0	0	0	0	0	0	0	0	0	0	0	0	0	0	0	0	0	0	0	0	0							0	0	0	0	0	0	0	0	0	0	0
PA4239	23 kDa	ref|NP_252929.1|gi|15599435| 30S ribosomal protein S4	30S ribosomal protein S4				0	0	2	1	0	0	0	0	0	0	0	0	0	0	0	0	0	0	0	0	0	0	0	0	0	0							0	0	3	0	2	1	1	0	0	0	0
PA0870	43 kDa	ref|NP_249561.1|gi|15596067| aromatic amino acid aminotransferase	aromatic amino acid aminotransferase				0	0	0	0	0	0	0	0	0	0	0	0	0	0	0	0	0	0	0	0	0	0	0	0	0	0							0	0	0	0	0	0	0	0	0	0	0
PA5174	69 kDa	ref|NP_253861.1|gi|15600367| probable beta-ketoacyl synthase	probable beta-ketoacyl synthase				0	0	0	0	0	0	0	0	0	0	0	0	0	0	0	0	0	0	0	0	0	0	0	0	0	0							0	0	0	0	0	0	0	0	0	0	0
PA0102	27 kDa	ref|NP_248792.1|gi|15595300| probable carbonic anhydrase	probable carbonic anhydrase				0	0	0	0	0	0	0	0	0	0	0	0	0	0	0	0	0	0	0	0	0	0	0	0	0	0							0	0	0	0	0	0	0	0	0	0	0
PA0518	11 kDa	ref|NP_249209.1|gi|15595715| cytochrome c-551 precursor	cytochrome c-551 precursor				0	0	0	0	0	0	0	0	0	0	10	25	26	11	7	6	3	3	3	3	3	2	2	2	2	2							2	1	0	0	0	0	0	0	0	0	0
PA4254	10 kDa	ref|NP_252944.1|gi|15599450| 30S ribosomal protein S17	30S ribosomal protein S17				0	0	1	2	0	0	0	0	0	0	0	0	0	0	0	0	0	0	0	0	0	0	0	0	0	0							0	0	1	0	0	1	1	1	0	0	0
PA1794	63 kDa	ref|NP_250485.1|gi|15596991| glutaminyl-tRNA synthetase	glutaminyl-tRNA synthetase				0	0	0	0	0	0	0	0	0	0	0	0	0	0	0	0	0	0	0	0	0	0	0	0	0	0							0	0	0	0	0	0	0	0	0	0	0
PA1583	64 kDa	ref|NP_250274.1|gi|15596780| succinate dehydrogenase (A subunit)	succinate dehydrogenase (A subunit)				0	0	0	0	0	0	0	0	0	0	0	0	0	0	0	0	0	0	0	0	0	0	0	0	0	0							0	0	2	0	0	0	0	0	0	0	1
PA3308	107 kDa	ref|NP_251998.1|gi|15598504| RNA helicase HepA	RNA helicase HepA				0	0	0	0	0	0	0	0	0	0	0	0	0	0	0	0	0	0	0	0	0	0	0	0	0	0							0	0	0	0	0	0	0	0	0	0	0
PA4568	12 kDa	ref|NP_253258.1|gi|15599764| 50S ribosomal protein L21	50S ribosomal protein L21				0	0	0	0	0	0	0	0	0	0	0	0	0	0	0	0	0	0	0	0	0	0	0	0	0	0							0	0	1	1	2	1	0	0	0	0	0
PA0309	27 kDa	ref|NP_249000.1|gi|15595506| hypothetical protein	hypothetical protein				0	0	0	0	0	0	0	0	1	0	1	3	12	8	7	3	4	4	4	5	2	2	1	1	1	0							0	0	0	0	0	0	0	0	0	0	1
PA4273	24 kDa	ref|NP_252963.1|gi|15599469| 50S ribosomal protein L1	50S ribosomal protein L1				0	0	3	3	1	0	0	0	0	0	0	0	0	0	0	0	0	0	0	0	0	0	0	0	0	0							0	0	16	12	14	8	4	2	1	0	0
PA2385	84 kDa	ref|NP_251075.1|gi|15597581| 3-oxo-C12-homoserine lactone acylase PvdQ	3-oxo-C12-homoserine lactone acylase PvdQ				0	0	0	0	0	0	0	0	0	0	0	0	0	6	20	18	26	18	16	12	7	5	3	3	3	0							0	0	0	0	0	0	0	0	0	0	0
PA0085	17 kDa	ref|NP_248775.1|gi|15595283| Hcp1	Hcp1				0	0	0	0	0	0	0	0	0	0	0	0	1	2	1	0	0	0	0	0	0	0	0	0	0	0							0	0	0	0	0	0	0	0	0	0	0
PA4031	19 kDa	ref|NP_252720.1|gi|15599226| inorganic pyrophosphatase	inorganic pyrophosphatase				0	0	0	0	0	0	0	0	0	0	0	0	0	0	0	0	0	0	0	0	0	0	0	0	0	0							0	0	0	0	0	0	0	0	0	0	0
PA3731	25 kDa	ref|NP_252420.1|gi|15598926| conserved hypothetical protein	conserved hypothetical protein				0	0	1	0	0	0	0	0	0	0	0	0	0	0	0	0	0	0	0	0	0	0	0	0	0	0							0	0	1	3	1	0	0	0	0	4	3
PA1338	60 kDa	ref|NP_250029.1|gi|15596535| gamma-glutamyltranspeptidase precursor	gamma-glutamyltranspeptidase precursor				0	0	0	0	0	0	0	0	19	9	1	0	0	0	0	0	0	0	0	0	0	0	0	0	0	0							0	0	0	0	0	0	0	3	63	50	22
PA1546	52 kDa	ref|NP_250237.1|gi|15596743| oxygen-independent coproporphyrinogen III oxidase	oxygen-independent coproporphyrinogen III oxidase				0	0	0	0	0	0	0	0	0	0	0	0	0	0	0	0	0	0	0	0	0	0	0	0	0	0							0	0	0	0	0	0	0	0	0	0	0
PA2634	59 kDa	ref|NP_251324.1|gi|15597830| isocitrate lyase AceA	isocitrate lyase AceA				0	0	0	0	0	0	0	0	0	0	0	0	0	0	0	0	0	0	0	0	0	0	0	0	0	0							0	0	0	0	0	0	0	0	0	0	0
PA5243	37 kDa	ref|NP_253930.1|gi|15600436| delta-aminolevulinic acid dehydratase	delta-aminolevulinic acid dehydratase				0	0	0	0	0	0	0	0	0	0	0	0	0	0	0	0	0	0	0	0	0	0	0	0	0	0							0	0	0	0	0	0	0	0	0	0	0
PA4855	45 kDa	ref|NP_253542.1|gi|15600048| phosphoribosylamine--glycine ligase	phosphoribosylamine--glycine ligase				0	0	0	0	0	0	0	0	0	0	0	0	0	0	0	0	0	0	0	0	0	0	0	0	0	0							0	0	0	0	0	0	0	0	0	0	0
PA3001	50 kDa	ref|NP_251691.1|gi|15598197| probable glyceraldehyde-3-phosphate dehydrogenase	probable glyceraldehyde-3-phosphate dehydrogenase				0	0	0	0	0	0	0	0	0	0	0	0	0	0	0	0	0	0	0	0	0	0	0	0	0	0							0	0	0	0	0	0	0	0	0	0	0
PA2991	51 kDa	ref|NP_251681.1|gi|15598187| soluble pyridine nucleotide transhydrogenase	soluble pyridine nucleotide transhydrogenase				0	0	0	0	0	0	0	0	0	0	0	0	0	0	0	0	0	0	0	0	0	0	0	0	0	0							0	0	0	0	0	0	0	0	0	0	0
PA0871	13 kDa	ref|NP_249562.1|gi|15596068| pterin-4-alpha-carbinolamine dehydratase	pterin-4-alpha-carbinolamine dehydratase				0	0	0	0	0	0	0	0	0	0	0	0	0	0	0	0	0	0	0	0	0	0	0	0	0	0							0	0	0	0	0	0	0	0	16	16	11
PA3742	13 kDa	ref|NP_252431.1|gi|15598937| 50S ribosomal protein L19	50S ribosomal protein L19				0	0	4	3	0	0	0	0	0	0	0	0	0	0	0	0	0	0	0	0	0	0	0	0	0	0							0	0	5	2	2	2	0	0	0	0	0
PA4854	58 kDa	ref|NP_253541.1|gi|15600047| phosphoribosylaminoimidazolecarboxamide formyltransferase	phosphoribosylaminoimidazolecarboxamide formyltransferase				0	0	0	0	0	0	0	0	0	0	0	0	0	0	0	0	0	0	0	0	0	0	0	0	0	0							0	0	0	0	0	0	0	0	0	0	0
PA0904	44 kDa	ref|NP_249595.1|gi|15596101| aspartate kinase alpha and beta chain	aspartate kinase alpha and beta chain				0	0	0	0	0	0	0	0	0	0	0	0	0	0	0	0	0	0	0	0	0	0	0	0	0	0							0	0	0	0	0	0	0	0	3	7	4
PA4433	16 kDa	ref|NP_253123.1|gi|15599629| 50S ribosomal protein L13	50S ribosomal protein L13				0	0	6	5	1	0	0	0	0	0	0	0	0	0	0	0	0	0	0	0	0	0	0	0	0	0							1	1	13	6	7	3	1	0	0	0	0
PA2044	70 kDa	ref|NP_250734.1|gi|15597240| hypothetical protein	hypothetical protein				0	0	0	0	0	0	0	0	0	0	0	0	0	0	0	0	0	0	0	0	0	0	0	0	0	0							0	0	0	0	0	0	0	0	0	0	0
PA2069	63 kDa	ref|NP_250759.1|gi|15597265| probable carbamoyl transferase	probable carbamoyl transferase				0	0	0	0	0	0	0	0	0	0	0	0	0	0	0	0	0	0	0	0	0	0	0	0	0	0							0	0	0	0	0	0	0	0	0	0	0
PA2395	31 kDa	ref|NP_251085.1|gi|15597591| PvdO	PvdO				0	0	0	0	0	0	0	0	0	0	0	0	0	0	0	0	0	0	0	0	0	0	0	0	0	0							0	0	0	0	0	0	0	0	0	0	0
PA3785	17 kDa	ref|NP_252474.1|gi|15598980| conserved hypothetical protein	conserved hypothetical protein				0	0	0	0	0	0	0	0	0	0	0	0	0	0	0	0	0	0	0	0	0	0	0	0	0	0							0	0	0	0	3	0	0	0	0	6	21
PA1804	9 kDa	ref|NP_250495.1|gi|15597001| DNA-binding protein HU	DNA-binding protein HU				0	0	0	0	0	0	0	0	0	0	1	5	5	3	0	0	0	0	0	0	0	0	0	0	0	0							0	0	6	2	1	0	0	1	0	0	2
PA4407	41 kDa	ref|NP_253097.1|gi|15599603| cell division protein FtsZ	cell division protein FtsZ				0	0	0	0	0	0	0	0	0	0	0	0	0	0	0	0	0	0	0	0	0	0	0	0	0	0							0	0	0	0	0	0	0	0	2	5	3
PA3139	43 kDa	ref|NP_251829.1|gi|15598335| probable amino acid aminotransferase	probable amino acid aminotransferase				0	0	0	0	0	0	0	0	0	0	0	0	0	0	0	0	0	0	0	0	0	0	0	0	0	0							0	0	0	0	0	1	47	58	29	12	7
PA3013	42 kDa	ref|NP_251703.1|gi|15598209| fatty-acid oxidation complex beta-subunit	fatty-acid oxidation complex beta-subunit				0	0	0	0	0	0	0	0	0	0	0	0	0	0	0	0	0	0	0	0	0	0	0	0	0	0							0	0	0	0	0	0	0	0	0	0	0
PA5300	13 kDa	ref|NP_253987.1|gi|15600493| cytochrome c5	cytochrome c5				0	0	0	0	0	0	0	0	0	1	13	19	19	11	9	8	4	3	4	2	4	3	3	3	2	2							0	1	3	2	2	0	1	0	0	1	4
PA3977	45 kDa	ref|NP_252666.1|gi|15599172| glutamate-1-semialdehyde 2,1-aminomutase	glutamate-1-semialdehyde 2,1-aminomutase				0	0	0	0	0	0	0	0	0	0	0	0	0	0	0	0	0	0	0	0	0	0	0	0	0	0							0	0	0	0	0	0	0	0	0	0	0
PA3244	30 kDa	ref|NP_251934.1|gi|15598440| cell division inhibitor MinD	cell division inhibitor MinD				0	0	0	0	0	0	0	0	0	0	0	0	0	0	0	0	0	0	0	0	0	0	0	0	0	0							0	0	0	0	0	0	0	0	0	0	0
PA0460	19 kDa	ref|NP_249151.1|gi|15595657| hypothetical protein	hypothetical protein				0	0	0	0	0	0	0	0	0	0	7	27	26	15	11	7	10	5	7	5	3	1	1	1	2	1							0	0	0	0	0	0	0	0	5	8	5
PA5217	36 kDa	ref|NP_253904.1|gi|15600410| probable binding protein component of ABC iron transporter	probable binding protein component of ABC iron transporter				0	0	0	0	0	0	0	0	0	0	0	0	0	0	0	0	0	0	0	0	0	0	0	0	0	0							0	0	0	0	0	0	0	0	2	43	36
PA2744	73 kDa	ref|NP_251434.1|gi|15597940| threonyl-tRNA synthetase	threonyl-tRNA synthetase				0	0	0	0	0	0	0	0	0	0	0	0	0	0	0	0	0	0	0	0	0	0	0	0	0	0							0	0	0	0	0	0	0	0	0	0	0
PA4847	16 kDa	ref|NP_253534.1|gi|15600040| biotin carboxyl carrier protein (BCCP)	biotin carboxyl carrier protein (BCCP)				0	0	0	0	0	0	0	0	0	1	0	0	0	0	0	0	0	0	0	0	0	0	0	0	0	0							0	0	0	0	0	0	0	0	0	2	0
PA5245	23 kDa	ref|NP_253932.1|gi|15600438| conserved hypothetical protein	conserved hypothetical protein				0	0	0	0	0	0	0	0	0	0	0	0	0	0	0	0	0	0	0	0	0	0	0	0	0	0							0	0	0	0	0	0	0	0	0	0	0
PA0668	44 kDa	ref|NP_249359.1|gi|15595865| tyrosyl-tRNA synthetase 2	tyrosyl-tRNA synthetase 2				0	0	0	0	0	0	0	0	0	0	0	0	0	0	0	0	0	0	0	0	0	0	0	0	0	0							0	0	0	0	0	0	0	0	0	0	0
PA4253	13 kDa	ref|NP_252943.1|gi|15599449| 50S ribosomal protein L14	50S ribosomal protein L14				0	0	0	0	0	0	0	0	0	0	0	0	0	0	0	0	0	0	0	0	0	0	0	0	0	0							0	0	3	2	4	0	0	0	0	0	0
PA5128	18 kDa	ref|NP_253815.1|gi|15600321| secretion protein SecB	secretion protein SecB				0	0	0	0	0	0	0	0	0	0	0	0	0	0	0	0	0	0	0	0	0	0	0	0	0	0							0	0	0	0	0	0	0	0	0	0	0
PA5153	28 kDa	ref|NP_253840.1|gi|15600346| amino acid (lysine/arginine/ornithine/histidine/octopine) ABC transporter periplasmic binding protein	amino acid (lysine/arginine/ornithine/histidine/octopine) ABC transporter periplasmic binding protein				0	0	0	0	0	0	0	0	0	0	0	0	0	0	0	0	0	0	0	0	0	0	0	0	0	0							0	0	0	0	0	0	0	0	5	41	26
PA3190	45 kDa	ref|NP_251880.1|gi|15598386| probable binding protein component of ABC sugar transporter	probable binding protein component of ABC sugar transporter				0	0	0	0	0	0	0	0	0	0	0	0	0	0	0	0	0	0	0	0	0	0	0	0	0	0							0	0	0	0	0	0	0	0	0	0	0
PA4611	10 kDa	ref|NP_253301.1|gi|15599807| hypothetical protein	hypothetical protein				0	0	0	0	0	0	0	0	0	0	1	2	2	1	0	0	0	0	0	0	0	0	0	0	0	0							0	0	0	0	0	0	0	0	0	2	8
PA4439	49 kDa	ref|NP_253129.1|gi|15599635| tryptophanyl-tRNA synthetase	tryptophanyl-tRNA synthetase				0	0	0	0	0	0	0	0	0	0	0	0	0	0	0	0	0	0	0	0	0	0	0	0	0	0							0	0	0	0	0	0	0	0	0	0	0
PA0266	45 kDa	ref|NP_248957.1|gi|15595463| delta-aminovalerate aminotransferase	delta-aminovalerate aminotransferase				0	0	0	0	0	0	0	0	0	0	0	0	0	0	0	0	0	0	0	0	0	0	0	0	0	0							0	0	0	0	0	0	0	0	0	0	0
PA2442	40 kDa	ref|NP_251132.1|gi|15597638| glycine cleavage system protein T2	glycine cleavage system protein T2				0	0	0	0	0	0	0	0	0	0	0	0	0	0	0	0	0	0	0	0	0	0	0	0	0	0							0	0	0	0	1	0	0	0	0	0	21
PA4839	71 kDa	ref|NP_253526.1|gi|15600032| arginine decarboxylase (ADC)	arginine decarboxylase (ADC)				0	0	0	0	0	0	0	0	0	0	0	0	0	0	0	0	0	0	0	0	0	0	0	0	0	0							0	0	0	0	0	0	0	0	0	0	0
PA0330	24 kDa	ref|NP_249021.1|gi|15595527| ribose 5-phosphate isomerase	ribose 5-phosphate isomerase				0	0	0	0	0	0	0	0	0	0	0	0	0	0	0	0	0	0	0	0	0	0	0	0	0	0							0	0	0	0	0	0	0	0	0	0	0
PA3134	57 kDa	ref|NP_251824.1|gi|15598330| glutamyl-tRNA synthetase	glutamyl-tRNA synthetase				0	0	0	0	0	0	0	0	0	0	0	0	0	0	0	0	0	0	0	0	0	0	0	0	0	0							0	0	0	0	0	0	0	0	0	0	0
PA5553	15 kDa	ref|NP_254240.1|gi|15600746| ATP synthase epsilon chain	ATP synthase epsilon chain				0	0	0	0	0	0	0	0	0	0	0	0	0	0	0	0	0	0	0	0	0	0	0	0	0	0							0	0	0	0	0	0	0	0	0	1	8
PA2009	48 kDa	ref|NP_250699.1|gi|15597205| homogentisate 1,2-dioxygenase	homogentisate 1,2-dioxygenase				0	0	0	0	0	0	0	0	0	0	0	0	0	0	0	0	0	0	0	0	0	0	0	0	0	0							0	0	0	0	0	0	0	0	0	0	0
PA0745	30 kDa	ref|NP_249436.1|gi|15595942| probable enoyl-CoA hydratase/isomerase	probable enoyl-CoA hydratase/isomerase				0	0	0	0	0	0	0	0	0	0	0	0	0	0	0	0	0	0	0	0	0	0	0	0	0	0							0	0	0	0	0	14	35	51	24	12	3
PA2023	31 kDa	ref|NP_250713.1|gi|15597219| UTP--glucose-1-phosphate uridylyltransferase	UTP--glucose-1-phosphate uridylyltransferase				0	0	0	0	0	0	0	0	0	0	0	0	0	0	0	0	0	0	0	0	0	0	0	0	0	0							0	0	0	0	0	0	0	0	0	0	0
PA1838	62 kDa	ref|NP_250529.1|gi|15597035| sulfite reductase	sulfite reductase				0	0	0	0	0	0	0	0	0	0	0	0	0	0	0	0	0	0	0	0	0	0	0	0	0	0							0	0	0	0	0	0	0	0	0	0	0
PA4329	52 kDa	ref|NP_253019.1|gi|15599525| pyruvate kinase II	pyruvate kinase II				0	0	0	0	0	0	0	0	0	0	0	0	0	0	0	0	0	0	0	0	0	0	0	0	0	0							0	0	0	0	0	0	0	0	0	0	0
PA5441	80 kDa	ref|NP_254128.1|gi|15600634| hypothetical protein	hypothetical protein				0	0	0	0	0	0	0	0	0	0	0	0	0	0	0	0	0	0	0	0	0	0	0	0	0	0							0	0	0	0	0	0	0	0	0	0	0
PA0306.1	24 kDa	ref||gi|| Uncharacterized protein	Uncharacterized protein				0	0	0	0	0	0	0	0	0	0	0	0	0	0	0	0	0	0	0	0	0	0	0	0	0	0							0	0	0	0	0	0	0	0	0	0	0
PA2575	22 kDa	ref|NP_251265.1|gi|15597771| hypothetical protein	hypothetical protein				0	0	0	0	0	0	0	0	0	0	0	0	0	0	0	0	0	0	0	0	0	0	0	0	0	0							0	0	0	0	0	0	0	6	34	18	12
PA4708	31 kDa	ref|NP_253396.1|gi|15599902| Heme-transport protein, PhuT	Heme-transport protein, PhuT				0	0	0	0	0	0	0	0	0	1	16	15	24	16	12	5	4	2	2	1	2	1	2	1	1	1							0	0	0	0	0	0	0	0	0	6	9
PA3763	141 kDa	ref|NP_252452.1|gi|15598958| phosphoribosylformylglycinamidine synthase	phosphoribosylformylglycinamidine synthase				0	0	0	0	0	0	0	0	0	0	0	0	0	0	0	0	0	0	0	0	0	0	0	0	0	0							0	0	0	0	0	0	0	0	0	0	0
PA4431	21 kDa	ref|NP_253121.1|gi|15599627| probable iron-sulfur protein	probable iron-sulfur protein				0	0	0	0	0	0	0	0	0	0	0	0	0	0	0	0	0	0	0	0	0	0	0	0	0	0							0	0	2	1	0	0	0	0	0	14	7
PA0265	52 kDa	ref|NP_248956.1|gi|15595462| glutaric semialdehyde dehydrogenase	glutaric semialdehyde dehydrogenase				0	0	0	0	0	0	0	0	0	0	0	0	0	0	0	0	0	0	0	0	0	0	0	0	0	0							0	0	0	0	3	22	11	6	1	2	0
PA5557	19 kDa	ref|NP_254244.1|gi|15600750| ATP synthase delta chain	ATP synthase delta chain				0	0	0	0	0	0	0	0	0	0	0	0	0	0	0	0	0	0	0	0	0	0	0	0	0	0							0	0	0	0	0	0	0	0	0	0	4
PA4726	52 kDa	ref|NP_253414.1|gi|15599920| two-component response regulator CbrB	two-component response regulator CbrB				0	0	0	0	0	0	0	0	0	0	0	0	0	0	0	0	0	0	0	0	0	0	0	0	0	0							0	0	0	0	0	0	0	0	0	0	0
PA2755	17 kDa	ref|NP_251445.1|gi|15597951| ecotin precursor	ecotin precursor				0	0	0	0	0	0	0	0	0	0	0	0	0	0	0	0	0	0	0	0	0	0	0	0	0	0							0	0	0	0	1	0	0	0	0	0	0
PA4237	15 kDa	ref|NP_252927.1|gi|15599433| 50S ribosomal protein L17	50S ribosomal protein L17				0	0	0	0	0	0	0	0	0	0	0	0	0	0	0	0	0	0	0	0	0	0	0	0	0	0							0	0	1	0	1	0	0	0	0	0	0
PA3351	11 kDa	ref|NP_252041.1|gi|15598547| FlgM	FlgM				0	0	0	0	0	0	0	0	0	0	0	1	2	4	5	5	6	6	4	1	0	0	0	0	0	0							0	0	0	0	0	0	0	0	0	0	0
PA4645	21 kDa	ref|NP_253334.1|gi|15599840| probable purine/pyrimidine phosphoribosyl transferase	probable purine/pyrimidine phosphoribosyl transferase				0	0	0	0	0	0	0	0	0	0	0	0	0	0	0	0	0	0	0	0	0	0	0	0	0	0							0	0	0	0	0	0	0	0	0	0	0
PA2410	32 kDa	ref|NP_251100.1|gi|15597606| hypothetical protein	hypothetical protein				0	0	0	0	0	0	0	0	0	0	0	0	0	0	0	0	0	0	0	0	0	0	0	0	0	0							0	0	0	0	0	0	0	0	0	0	0
PA4533	18 kDa	ref|NP_253223.1|gi|15599729| hypothetical protein	hypothetical protein				0	0	0	0	0	0	0	0	0	0	0	0	1	2	2	3	3	5	4	5	4	4	3	4	4	3							0	0	0	0	0	0	0	0	0	0	0
PA0837	17 kDa	ref|NP_249528.1|gi|15596034| peptidyl-prolyl cis-trans isomerase SlyD	peptidyl-prolyl cis-trans isomerase SlyD				0	0	0	0	0	0	0	0	0	0	0	0	0	0	0	0	0	0	0	0	0	0	0	0	0	0							0	0	0	0	0	0	0	0	0	0	0
PA3257	79 kDa	ref|NP_251947.1|gi|15598453| AlgO	AlgO				0	0	0	0	0	0	0	0	0	0	0	0	0	0	0	0	0	0	0	0	0	0	0	0	0	0							0	0	0	0	0	0	6	21	13	4	1
PA4632	29 kDa	ref|NP_253322.1|gi|15599828| hypothetical protein	hypothetical protein				0	0	0	0	0	0	0	0	0	0	0	0	2	1	1	1	1	2	4	6	4	4	8	5	7	6							1	0	1	0	1	0	0	0	0	0	1
PA5076	30 kDa	ref|NP_253763.1|gi|15600269| probable binding protein component of ABC transporter	probable binding protein component of ABC transporter				0	0	0	0	0	0	0	0	0	0	3	17	16	9	8	2	4	0	3	2	0	1	1	0	0	0							0	0	0	0	0	0	0	0	0	3	18
PA4671	22 kDa	ref|NP_253360.1|gi|15599866| probable ribosomal protein L25	probable ribosomal protein L25				0	0	0	0	0	0	0	0	0	0	0	0	0	0	0	0	0	0	0	0	0	0	0	0	0	0							0	0	0	0	0	0	0	0	0	0	0
PA3617	37 kDa	ref|NP_252307.1|gi|15598813| RecA protein	RecA protein				0	0	0	0	0	0	0	0	0	0	0	0	0	0	0	0	0	0	0	0	0	0	0	0	0	0							0	0	0	0	0	0	0	0	0	0	0
PA3112	32 kDa	ref|NP_251802.1|gi|15598308| acetyl-CoA carboxylase beta subunit	acetyl-CoA carboxylase beta subunit				0	0	0	0	0	0	0	0	0	0	0	0	0	0	0	0	0	0	0	0	0	0	0	0	0	0							0	0	0	0	0	0	0	0	0	0	0
PA0576	70 kDa	ref|NP_249267.1|gi|15595773| sigma factor RpoD	sigma factor RpoD				0	0	0	0	0	0	0	0	0	0	0	0	0	0	0	0	0	0	0	0	0	0	0	0	0	0							0	0	0	0	0	0	0	0	0	0	0
PA3440	?	ref|NP_252130.1|gi|15598636| conserved hypothetical protein	conserved hypothetical protein				0	0	0	0	0	0	0	0	0	0	0	0	0	0	0	0	0	0	0	0	0	0	0	0	0	0							0	0	0	0	0	0	0	0	0	0	0
PA4587	37 kDa	ref|NP_253277.1|gi|15599783| cytochrome c551 peroxidase precursor	cytochrome c551 peroxidase precursor				0	0	0	0	0	0	0	0	0	0	0	0	0	0	0	0	0	0	0	0	0	0	0	0	0	0							0	0	0	0	0	0	0	0	3	8	14
PA4245	6 kDa	ref|NP_252935.1|gi|15599441| 50S ribosomal protein L30	50S ribosomal protein L30				0	0	4	4	1	1	1	0	0	0	0	1	2	4	2	1	1	1	1	0	0	0	0	0	0	0							0	1	9	9	6	4	2	3	1	0	0
PA3182	26 kDa	ref|NP_251872.1|gi|15598378| 6-phosphogluconolactonase	6-phosphogluconolactonase				0	0	0	0	0	0	0	0	0	0	0	0	0	0	0	0	0	0	0	0	0	0	0	0	0	0							0	0	0	0	0	0	0	0	0	11	10
PA4558	16 kDa	ref|NP_253248.1|gi|15599754| probable peptidyl-prolyl cis-trans isomerase, FkbP-type	probable peptidyl-prolyl cis-trans isomerase, FkbP-type				0	0	0	0	0	0	0	0	0	0	0	0	0	0	0	0	0	0	0	0	0	0	0	0	0	0							0	0	0	0	0	0	0	0	0	0	0
PA0607	24 kDa	ref|NP_249298.1|gi|15595804| ribulose-phosphate 3-epimerase	ribulose-phosphate 3-epimerase				0	0	0	0	0	0	0	0	0	0	0	0	0	0	0	0	0	0	0	0	0	0	0	0	0	0							0	0	0	0	0	0	0	0	0	0	0
PA0782	116 kDa	ref|NP_249473.1|gi|15595979| proline dehydrogenase PutA	proline dehydrogenase PutA				0	0	0	0	0	0	0	0	0	0	0	0	0	0	0	0	0	0	0	0	0	0	0	0	0	0							0	0	0	0	0	0	0	0	0	0	0
PA4848	49 kDa	ref|NP_253535.1|gi|15600041| biotin carboxylase	biotin carboxylase				0	0	0	0	0	0	0	0	0	0	0	0	0	0	0	0	0	0	0	0	0	0	0	0	0	0							0	0	0	0	0	0	0	0	0	0	0
PA1159	8 kDa	ref|NP_249850.1|gi|15596356| probable cold-shock protein	probable cold-shock protein				0	0	0	0	0	0	0	0	0	0	0	0	0	0	0	0	0	0	0	0	0	0	0	0	0	0							0	0	0	0	0	0	0	0	0	0	0
PA5274	14 kDa	ref|NP_253961.1|gi|15600467| nucleoside diphosphate kinase regulator	nucleoside diphosphate kinase regulator				0	0	0	0	0	0	0	0	0	0	0	0	0	0	0	0	0	0	0	0	0	0	0	0	0	0							0	0	0	0	0	0	0	0	0	0	0
PA0067	76 kDa	ref|NP_248757.1|gi|15595265| oligopeptidase A	oligopeptidase A				0	0	0	0	0	0	0	0	0	0	0	0	0	0	0	0	0	0	0	0	0	0	0	0	0	0							0	0	0	0	0	0	0	0	0	0	0
PA3021	14 kDa	ref|NP_251711.1|gi|15598217| hypothetical protein	hypothetical protein				0	0	1	0	0	0	0	0	0	0	0	0	0	0	0	0	0	0	0	0	0	0	0	0	0	0							0	0	4	1	0	1	0	0	0	0	0
PA5117	72 kDa	ref|NP_253804.1|gi|15600310| regulatory protein TypA	regulatory protein TypA				0	0	0	0	0	0	0	0	0	0	0	0	0	0	0	0	0	0	0	0	0	0	0	0	0	0							0	0	0	0	0	0	0	0	0	0	0
PA5507	24 kDa	ref|NP_254194.1|gi|15600700| hypothetical protein	hypothetical protein				0	0	0	0	0	0	0	0	0	0	0	0	0	0	0	0	0	0	0	0	0	0	0	0	0	0							0	0	0	0	0	0	0	0	0	4	1
PA5285	11 kDa	ref|NP_253972.1|gi|15600478| SutA	SutA				0	0	0	0	0	0	0	0	0	0	0	0	0	0	0	0	0	0	0	0	0	0	0	0	0	0							0	0	0	0	0	0	0	0	0	0	0
PA0999	36 kDa	ref|NP_249690.1|gi|15596196| 3-oxoacyl-[acyl-carrier-protein] synthase III	3-oxoacyl-[acyl-carrier-protein] synthase III				0	0	0	0	0	0	0	0	0	0	0	0	0	0	0	0	0	0	0	0	0	0	0	0	0	0							0	0	0	0	0	0	0	0	0	0	0
PA0413	269 kDa	ref|NP_249104.1|gi|15595610| component of chemotactic signal transduction system	component of chemotactic signal transduction system				0	0	0	0	0	0	0	0	0	0	0	0	0	0	0	0	0	0	0	0	0	0	0	0	0	0							0	0	0	0	0	0	0	0	0	0	0
PA4759	28 kDa	ref|NP_253447.1|gi|15599953| dihydrodipicolinate reductase	dihydrodipicolinate reductase				0	0	0	0	0	0	0	0	0	0	0	0	0	0	0	0	0	0	0	0	0	0	0	0	0	0							0	0	0	0	0	0	0	0	0	0	0
PA4686	107 kDa	ref|NP_253375.1|gi|15599881| hypothetical protein	hypothetical protein				0	0	0	0	0	0	0	0	0	0	0	0	0	0	0	0	0	0	0	0	0	0	0	0	0	0							0	0	0	0	0	0	0	0	0	0	0
PA5312	53 kDa	ref|NP_253999.1|gi|15600505| Aldehyde dehydrogenase	Aldehyde dehydrogenase				0	0	0	0	0	0	0	0	0	0	0	0	0	0	0	0	0	0	0	0	0	0	0	0	0	0							0	0	0	0	0	0	0	0	0	0	0
PA0579	8 kDa	ref|NP_249270.1|gi|15595776| 30S ribosomal protein S21	30S ribosomal protein S21				0	0	0	0	0	0	0	0	0	0	0	0	0	0	0	0	0	0	0	0	0	0	0	0	0	0							0	0	2	1	0	0	0	0	0	0	0
PA2966	9 kDa	ref|NP_251656.1|gi|15598162| acyl carrier protein	acyl carrier protein				0	0	0	0	0	0	0	0	0	0	0	0	0	0	0	0	0	0	0	0	0	0	0	0	0	0							0	0	0	0	0	0	0	0	0	0	0
PA2739	87 kDa	ref|NP_251429.1|gi|15597935| phenylalanyl-tRNA synthetase, beta subunit	phenylalanyl-tRNA synthetase, beta subunit				0	0	0	0	0	0	0	0	0	0	0	0	0	0	0	0	0	0	0	0	0	0	0	0	0	0							0	0	0	0	0	0	0	0	0	0	0
PA0766	50 kDa	ref|NP_249457.1|gi|15595963| serine protease MucD precursor	serine protease MucD precursor				0	0	0	0	0	0	0	0	0	0	0	0	0	0	0	0	0	0	0	0	0	0	0	0	0	0							0	0	0	0	0	0	0	0	0	0	0
PA0795	42 kDa	ref|NP_249486.1|gi|15595992| citrate synthase 2	citrate synthase 2				0	0	0	0	0	0	0	0	0	0	0	0	0	0	0	0	0	0	0	0	0	0	0	0	0	0							0	0	0	0	0	0	4	27	7	1	0
PA2015	42 kDa	ref|NP_250705.1|gi|15597211| putative isovaleryl-CoA dehydrogenase	putative isovaleryl-CoA dehydrogenase				0	0	0	0	0	0	0	0	0	0	0	0	0	0	0	0	0	0	0	0	0	0	0	0	0	0							0	0	0	0	0	0	0	0	0	0	0
PA2642	99 kDa	ref|NP_251332.1|gi|15597838| NADH dehydrogenase I chain G	NADH dehydrogenase I chain G				0	0	0	0	0	0	0	0	0	0	0	0	0	0	0	0	0	0	0	0	0	0	0	0	0	0							0	0	0	0	0	0	0	0	0	0	0
PA0887	72 kDa	ref|NP_249578.1|gi|15596084| acetyl-coenzyme A synthetase	acetyl-coenzyme A synthetase				0	0	0	0	0	0	0	0	0	0	0	0	0	0	0	0	0	0	0	0	0	0	0	0	0	0							0	0	0	0	0	0	0	3	0	0	0
PA5239	47 kDa	ref|NP_253926.1|gi|15600432| transcription termination factor Rho	transcription termination factor Rho				0	0	0	0	0	0	0	0	0	0	0	0	0	0	0	0	0	0	0	0	0	0	0	0	0	0							0	0	0	0	0	0	0	0	0	0	0
PA0974	29 kDa	ref|NP_249665.1|gi|15596171| conserved hypothetical protein	conserved hypothetical protein				0	0	0	0	0	0	0	0	0	1	1	2	3	4	3	3	3	2	3	3	2	3	1	2	3	1							0	2	2	2	2	1	1	2	0	1	2
PA3531	19 kDa	ref|NP_252221.1|gi|15598727| bacterioferritin	bacterioferritin				0	0	0	0	0	0	0	0	0	0	0	0	0	0	0	0	0	0	0	0	0	0	0	0	0	0							0	0	0	0	0	0	0	0	0	0	0
PA4264	12 kDa	ref|NP_252954.1|gi|15599460| 30S ribosomal protein S10	30S ribosomal protein S10				0	0	2	0	0	0	0	0	0	0	0	0	0	2	0	0	0	0	0	0	0	0	0	0	0	0							0	0	5	4	3	2	0	0	0	0	0
PA0854	49 kDa	ref|NP_249545.1|gi|15596051| fumarate hydratase	fumarate hydratase				0	0	0	0	0	0	0	0	0	0	0	0	0	0	0	0	0	0	0	0	0	0	0	0	0	0							0	0	0	0	0	0	0	0	0	0	0
PA2965	43 kDa	ref|NP_251655.1|gi|15598161| beta-ketoacyl-acyl carrier protein synthase II	beta-ketoacyl-acyl carrier protein synthase II				0	0	0	0	0	0	0	0	0	0	0	0	0	0	0	0	0	0	0	0	0	0	0	0	0	0							0	0	0	0	0	0	0	0	0	0	0
PA4275	20 kDa	ref|NP_252965.1|gi|15599471| transcription antitermination protein NusG	transcription antitermination protein NusG				0	0	0	0	0	0	0	0	0	0	0	0	0	0	0	0	0	0	0	0	0	0	0	0	0	0							0	0	0	0	0	0	0	0	0	0	0
PA4250	12 kDa	ref|NP_252940.1|gi|15599446| 30S ribosomal protein S14	30S ribosomal protein S14				0	0	5	4	2	1	2	2	0	0	0	0	0	0	0	0	0	0	0	0	0	0	0	0	0	0							0	0	4	0	4	3	1	1	2	1	0
PA5193	33 kDa	ref|NP_253880.1|gi|15600386| heat shock protein HSP33	heat shock protein HSP33				0	0	0	0	0	0	0	0	0	0	0	0	0	0	0	0	0	0	0	0	0	0	0	0	0	0							0	0	0	0	0	0	0	0	0	0	0
PA4402	42 kDa	ref|NP_253092.1|gi|15599598| glutamate N-acetyltransferase	glutamate N-acetyltransferase				0	0	0	0	0	0	0	0	0	0	0	0	0	0	0	0	0	0	0	0	0	0	0	0	0	0							0	0	0	0	0	0	10	18	15	6	1
PA1673	18 kDa	ref|NP_250364.1|gi|15596870| hypothetical protein	hypothetical protein				0	0	0	0	0	0	0	0	0	0	0	0	0	0	0	0	0	0	0	0	0	0	0	0	0	0							0	0	0	0	0	0	0	0	0	0	0
PA5225	19 kDa	ref|NP_253912.1|gi|15600418| hypothetical protein	hypothetical protein				0	0	0	0	0	0	0	0	0	0	0	0	0	0	0	0	0	0	0	0	0	0	0	0	0	0							0	0	0	0	0	0	0	0	0	0	0
PA2614	23 kDa	ref|NP_251304.1|gi|15597810| lipoprotein localization protein LolA	lipoprotein localization protein LolA				0	0	0	0	0	0	0	0	0	0	0	0	0	0	0	0	0	0	0	0	0	0	0	0	0	0							0	0	0	0	0	0	0	0	0	0	0
PA3745	9 kDa	ref|NP_252434.1|gi|15598940| 30S ribosomal protein S16	30S ribosomal protein S16				0	0	2	2	1	0	0	0	0	0	0	0	0	0	0	0	0	0	0	0	0	0	0	0	0	0							0	1	6	2	4	2	1	0	0	0	0
PA1529	87 kDa	ref|NP_250220.1|gi|15596726| DNA ligase	DNA ligase				0	0	0	0	0	0	0	0	0	0	0	0	0	0	0	0	0	0	0	0	0	0	0	0	0	0							0	0	0	0	0	0	0	0	0	0	0
PA4696	63 kDa	ref|NP_253384.1|gi|15599890| acetolactate synthase large subunit	acetolactate synthase large subunit				0	0	0	0	0	0	0	0	0	0	0	0	0	0	0	0	0	0	0	0	0	0	0	0	0	0							0	0	0	0	0	0	0	0	0	0	0
PA3533	12 kDa	ref|NP_252223.1|gi|15598729| GrxD	GrxD				0	0	0	0	0	0	0	0	0	0	0	0	0	0	0	0	0	0	0	0	0	0	0	0	0	0							0	0	0	0	0	0	0	0	0	0	0
PA2796	34 kDa	ref|NP_251486.1|gi|15597992| transaldolase	transaldolase				0	0	0	0	0	0	0	0	0	0	0	0	0	0	0	0	0	0	0	0	0	0	0	0	0	0							0	0	0	0	0	0	0	0	0	0	0
PA4370	47 kDa	ref|NP_253060.1|gi|15599566| Insulin-cleaving metalloproteinase outer membrane protein precursor	Insulin-cleaving metalloproteinase outer membrane protein precursor				0	0	0	0	0	0	0	0	0	0	0	0	0	0	0	0	0	0	0	0	0	0	0	0	0	0							0	0	4	2	0	0	0	0	0	0	0
PA2659	11 kDa	ref|NP_251349.1|gi|15597855| hypothetical protein	hypothetical protein				0	0	0	0	0	0	0	0	0	0	0	0	0	0	0	0	0	0	0	0	0	0	0	0	0	0							0	0	0	0	0	0	0	0	0	0	0
PA2854	35 kDa	ref|NP_251544.1|gi|15598050| conserved hypothetical protein	conserved hypothetical protein				0	0	0	0	0	0	0	0	0	0	0	0	0	0	0	0	0	0	0	0	0	0	0	0	0	0							0	0	0	0	0	0	0	0	0	0	0
PA0836	42 kDa	ref|NP_249527.1|gi|15596033| acetate kinase	acetate kinase				0	0	0	0	0	0	0	0	0	0	0	0	0	0	0	0	0	0	0	0	0	0	0	0	0	0							0	0	0	0	0	0	0	0	0	0	0
PA4061	32 kDa	ref|NP_252750.1|gi|15599256| probable thioredoxin	probable thioredoxin				0	0	0	0	0	0	0	0	0	0	0	0	0	0	0	0	0	0	0	0	0	0	0	0	0	0							0	0	0	0	0	0	0	0	0	0	0
PA4017	23 kDa	ref|NP_252706.1|gi|15599212| conserved hypothetical protein	conserved hypothetical protein				0	0	0	0	0	0	0	0	0	0	0	0	0	0	11	12	11	11	9	8	5	0	2	1	3	1							0	0	0	0	0	0	0	0	0	0	0
PA4263	23 kDa	ref|NP_252953.1|gi|15599459| 50S ribosomal protein L3	50S ribosomal protein L3				0	0	2	1	0	0	0	0	0	0	0	0	0	0	0	0	0	0	0	0	0	0	0	0	0	0							0	2	5	5	4	4	2	1	0	0	0
PA4406	33 kDa	ref|NP_253096.1|gi|15599602| UDP-3-O-acyl-N-acetylglucosamine deacetylase	UDP-3-O-acyl-N-acetylglucosamine deacetylase				0	0	0	0	0	0	0	0	0	0	0	0	0	0	0	0	0	0	0	0	0	0	0	0	0	0							0	0	0	0	0	0	0	0	0	0	0
PA0317	51 kDa	ref|NP_249008.1|gi|15595514| hypothetical protein	hypothetical protein				0	0	0	0	0	0	0	0	0	0	0	0	0	0	0	0	0	0	0	0	0	0	0	0	0	0							0	0	0	0	0	0	0	0	0	0	0
PA0899	49 kDa	ref|NP_249590.1|gi|15596096| N2-Succinylarginine dihydrolase	N2-Succinylarginine dihydrolase				0	0	0	0	0	0	0	0	0	0	0	0	0	0	0	0	0	0	0	0	0	0	0	0	0	0							0	0	0	0	0	0	0	0	0	0	0
PA4249	14 kDa	ref|NP_252939.1|gi|15599445| 30S ribosomal protein S8	30S ribosomal protein S8				0	0	0	2	0	0	0	0	0	0	0	0	0	0	0	0	0	0	0	0	0	1	1	1	0	0							0	0	1	1	4	1	1	0	0	0	0
PA0140	56 kDa	ref|NP_248830.1|gi|15595338| alkyl hydroperoxide reductase subunit F	alkyl hydroperoxide reductase subunit F				0	0	0	0	0	0	0	0	0	0	0	0	0	0	0	0	0	0	0	0	0	0	0	0	0	0							0	0	0	0	0	0	0	0	0	0	0
PA4758	41 kDa	ref|NP_253446.1|gi|15599952| carbamoyl-phosphate synthase small chain	carbamoyl-phosphate synthase small chain				0	0	0	0	0	0	0	0	0	0	0	0	0	0	0	0	0	0	0	0	0	0	0	0	0	0							0	0	0	0	0	0	0	0	0	0	0
PA4453	24 kDa	ref|NP_253143.1|gi|15599649| conserved hypothetical protein	conserved hypothetical protein				0	0	0	0	0	0	0	0	0	0	0	0	0	0	0	0	0	0	0	0	0	0	0	0	0	0							0	0	0	0	0	0	0	0	0	0	0
PA3166	41 kDa	ref|NP_251856.1|gi|15598362| chorismate mutase	chorismate mutase				0	0	0	0	0	0	0	0	0	0	0	0	0	0	0	0	0	0	0	0	0	0	0	0	0	0							0	0	0	0	0	0	0	0	0	0	0
PA5038	40 kDa	ref|NP_253725.1|gi|15600231| 3-dehydroquinate synthase	3-dehydroquinate synthase				0	0	0	0	0	0	0	0	0	0	0	0	0	0	0	0	0	0	0	0	0	0	0	0	0	0							0	0	0	0	0	0	0	0	0	0	0
PA5481	17 kDa	ref|NP_254168.1|gi|15600674| hypothetical protein	hypothetical protein				0	0	0	0	0	0	0	0	0	0	0	0	0	0	0	0	0	0	0	0	0	0	0	0	0	0							0	0	0	0	0	0	0	0	0	0	0
PA0008	74 kDa	ref|NP_064728.1|gi|15595206| glycyl-tRNA synthetase beta chain	glycyl-tRNA synthetase beta chain				0	0	0	0	0	0	0	0	0	0	0	0	0	0	0	0	0	0	0	0	0	0	0	0	0	0							0	0	0	0	0	0	0	0	0	0	0
PA5490	21 kDa	ref|NP_254177.1|gi|15600683| cytochrome c4 precursor	cytochrome c4 precursor				0	0	0	0	0	0	0	0	0	1	16	14	6	2	1	1	0	0	0	0	0	0	0	0	0	0							0	0	0	0	0	0	0	0	0	12	12
PA3802	48 kDa	ref|NP_252491.1|gi|15598997| histidyl-tRNA synthetase	histidyl-tRNA synthetase				0	0	0	0	0	0	0	0	0	0	0	0	0	0	0	0	0	0	0	0	0	0	0	0	0	0							0	0	0	0	0	0	0	0	0	0	0
PA3183	56 kDa	ref|NP_251873.1|gi|15598379| glucose-6-phosphate 1-dehydrogenase	glucose-6-phosphate 1-dehydrogenase				0	0	0	0	0	0	0	0	0	0	0	0	0	0	0	0	0	0	0	0	0	0	0	0	0	0							0	0	0	0	0	0	0	0	0	0	0
PA3471	62 kDa	ref|NP_252161.1|gi|15598667| probable malic enzyme	probable malic enzyme				0	0	0	0	0	0	0	0	0	0	0	0	0	0	0	0	0	0	0	0	0	0	0	0	0	0							0	0	0	0	0	0	0	0	0	0	0
PA0403	19 kDa	ref|NP_249094.1|gi|15595600| transcriptional regulator PyrR	transcriptional regulator PyrR				0	0	0	0	0	0	0	0	0	0	0	0	0	0	0	0	0	0	0	0	0	0	0	0	0	0							0	0	0	0	0	0	0	0	0	0	0
PA3903	60 kDa	ref|NP_252592.1|gi|15599098| peptide chain release factor 3	peptide chain release factor 3				0	0	0	0	0	0	0	0	0	0	0	0	0	0	0	0	0	0	0	0	0	0	0	0	0	0							0	0	0	0	0	0	0	0	0	0	0
PA4248	19 kDa	ref|NP_252938.1|gi|15599444| 50S ribosomal protein L6	50S ribosomal protein L6				0	0	3	2	0	0	0	0	0	0	0	0	0	0	0	0	0	0	0	0	0	0	0	0	0	0							0	0	10	6	6	5	3	1	0	0	0
PA4274	15 kDa	ref|NP_252964.1|gi|15599470| 50S ribosomal protein L11	50S ribosomal protein L11				0	0	3	4	2	1	0	1	0	0	0	0	0	1	2	1	1	0	0	0	1	1	0	1	0	0							0	0	8	6	4	2	2	0	0	0	0
PA0059	16 kDa	ref|NP_248749.1|gi|15595257| osmotically inducible protein OsmC	osmotically inducible protein OsmC				0	0	0	0	0	0	0	0	1	7	0	0	0	0	0	0	0	0	0	0	0	0	0	0	0	0							0	0	0	0	0	0	0	0	25	33	19
PA1458	80 kDa	ref|NP_250149.1|gi|15596655| probable two-component sensor	probable two-component sensor				0	0	0	0	0	0	0	0	0	0	0	0	0	0	0	0	0	0	0	0	0	0	0	0	0	0							0	0	0	0	0	0	0	0	0	0	0
PA4450	45 kDa	ref|NP_253140.1|gi|15599646| UDP-N-acetylglucosamine 1-carboxyvinyltransferase	UDP-N-acetylglucosamine 1-carboxyvinyltransferase				0	0	0	0	0	0	0	0	0	0	0	0	0	0	0	0	0	0	0	0	0	0	0	0	0	0							0	0	0	0	0	0	0	4	15	5	2
PA5337	10 kDa	ref|NP_254024.1|gi|15600530| RNA polymerase omega subunit	RNA polymerase omega subunit				0	0	0	0	0	0	0	0	0	0	0	0	0	0	0	0	0	0	0	0	0	0	0	0	0	0							0	0	0	0	0	0	0	0	0	0	0
PA4745	55 kDa	ref|NP_253433.1|gi|15599939| N utilization substance protein A	N utilization substance protein A				0	0	0	0	0	0	0	0	0	0	0	0	0	0	0	0	0	0	0	0	0	0	0	0	0	0							0	0	0	0	0	0	0	0	0	0	0
PA4022	55 kDa	ref|NP_252711.1|gi|15599217| hydrazone dehydrogenase, HdhA	hydrazone dehydrogenase, HdhA				0	0	0	0	0	0	0	0	0	0	0	0	0	0	0	0	0	0	0	0	0	0	0	0	0	0							0	0	0	0	0	0	0	0	0	0	0
PA5489	23 kDa	ref|NP_254176.1|gi|15600682| thiol:disulfide interchange protein DsbA	thiol:disulfide interchange protein DsbA				0	0	0	0	0	0	0	0	0	0	0	0	0	0	0	0	0	0	0	0	0	0	0	0	0	0							0	0	0	0	0	0	0	0	0	0	0
PA0128	12 kDa	ref|NP_248818.1|gi|15595326| conserved hypothetical protein	conserved hypothetical protein				0	0	0	0	0	0	0	0	0	0	0	0	0	0	0	0	0	0	0	0	0	0	0	0	0	0							0	0	0	0	0	0	0	0	0	0	0
PA4244	15 kDa	ref|NP_252934.1|gi|15599440| 50S ribosomal protein L15	50S ribosomal protein L15				0	0	5	5	2	0	0	0	0	0	0	0	0	0	0	0	0	0	0	0	0	0	0	0	0	0							0	0	5	2	3	2	1	0	0	0	0
PA0387	21 kDa	ref|NP_249078.1|gi|15595584| conserved hypothetical protein	conserved hypothetical protein				0	0	0	0	0	0	0	0	0	0	0	0	0	0	0	0	0	0	0	0	0	0	0	0	0	0							0	0	0	0	0	0	0	1	42	37	27
PA3584	57 kDa	ref|NP_252274.1|gi|15598780| glycerol-3-phosphate dehydrogenase	glycerol-3-phosphate dehydrogenase				0	0	0	0	0	0	0	0	0	0	0	0	0	0	0	0	0	0	0	0	0	0	0	0	0	0							0	0	0	0	0	0	0	0	0	0	0
PA2616	34 kDa	ref|NP_251306.1|gi|15597812| thioredoxin reductase 1	thioredoxin reductase 1				0	0	0	0	0	0	0	0	0	0	0	0	0	0	0	0	0	0	0	0	0	0	0	0	0	0							0	0	0	0	0	0	0	0	0	0	0
PA4256	15 kDa	ref|NP_252946.1|gi|15599452| 50S ribosomal protein L16	50S ribosomal protein L16				0	0	0	0	0	0	0	0	0	0	0	0	0	0	0	0	0	0	0	0	0	0	0	0	0	0							0	0	2	1	0	0	0	0	0	0	0
PA4615	29 kDa	ref|NP_253305.1|gi|15599811| FprB	FprB				0	0	0	0	0	0	0	0	0	0	0	0	0	0	0	0	0	0	0	0	0	0	0	0	0	0							0	0	0	0	0	0	0	0	0	0	0
PA4576	90 kDa	ref|NP_253266.1|gi|15599772| probable ATP-dependent protease	probable ATP-dependent protease				0	0	0	0	0	0	0	0	0	0	0	0	0	0	0	0	0	0	0	0	0	0	0	0	0	0							0	0	0	0	0	0	0	0	0	0	0
PA4261	11 kDa	ref|NP_252951.1|gi|15599457| 50S ribosomal protein L23	50S ribosomal protein L23				0	0	0	0	0	0	0	0	0	0	0	0	0	0	0	0	0	0	0	0	0	0	0	0	0	0							0	0	0	0	1	0	0	0	0	0	0
PA0371	53 kDa	ref|NP_249062.1|gi|15595568| hypothetical protein	hypothetical protein				0	0	0	0	0	0	0	0	0	0	0	0	0	0	0	0	0	0	0	0	0	0	0	0	0	0							0	0	0	0	0	0	0	35	23	10	2
PA4199	64 kDa	ref|NP_252888.1|gi|15599394| probable acyl-CoA dehydrogenase	probable acyl-CoA dehydrogenase				0	0	0	0	0	0	0	0	0	0	0	0	0	0	0	0	0	0	0	0	0	0	0	0	0	0							0	0	0	0	0	0	0	0	0	0	0
PA0764	35 kDa	ref|NP_249455.1|gi|15595961| negative regulator for alginate biosynthesis MucB	negative regulator for alginate biosynthesis MucB				0	0	0	0	0	0	0	0	0	0	0	0	0	0	0	0	0	0	0	0	0	0	0	0	0	0							0	0	0	0	0	0	0	0	0	44	28
PA1069	86 kDa	ref|NP_249760.1|gi|15596266| hypothetical protein	hypothetical protein				0	0	0	0	0	0	0	0	0	0	0	0	0	0	0	0	0	0	0	0	0	0	0	0	0	0							0	0	0	0	0	0	0	0	0	0	0
PA0586	61 kDa	ref|NP_249277.1|gi|15595783| conserved hypothetical protein	conserved hypothetical protein				0	0	0	0	0	0	0	0	0	0	0	0	0	0	0	0	0	0	0	0	0	0	0	0	0	0							0	0	0	0	0	0	0	0	0	0	0
PA3735	52 kDa	ref|NP_252424.1|gi|15598930| threonine synthase	threonine synthase				0	0	0	0	0	0	0	0	0	0	0	0	0	0	0	0	0	0	0	0	0	0	0	0	0	0							0	0	0	0	0	0	0	0	0	0	0
PA2300	53 kDa	ref|NP_250990.1|gi|15597496| chitinase	chitinase				0	0	0	0	0	0	0	0	0	0	0	0	0	0	0	0	0	0	0	0	0	0	0	0	0	0							0	0	0	0	0	0	0	53	47	26	7
PA4416	47 kDa	ref|NP_253106.1|gi|15599612| UDP-N-acetylmuramoylalanyl-D-glutamyl-2, 6-diaminopimelate--D-alanyl-D-alanyl ligase	UDP-N-acetylmuramoylalanyl-D-glutamyl-2, 6-diaminopimelate--D-alanyl-D-alanyl ligase				0	0	0	0	0	0	0	0	0	0	0	0	0	0	0	0	0	0	0	0	0	0	0	0	0	0							0	0	0	0	0	0	0	26	48	24	7
PA2378	84 kDa	ref|NP_251068.1|gi|15597574| probable aldehyde dehydrogenase	probable aldehyde dehydrogenase				0	0	0	0	0	0	0	0	0	0	0	0	0	0	0	0	0	0	0	0	0	0	0	0	0	0							0	0	0	0	0	0	5	39	14	1	0
PA4260	30 kDa	ref|NP_252950.1|gi|15599456| 50S ribosomal protein L2	50S ribosomal protein L2				0	0	0	0	0	0	0	0	0	0	0	0	0	0	0	0	0	0	0	0	0	0	0	0	0	0							0	0	5	4	3	0	0	0	0	0	0
PA4464	17 kDa	ref|NP_253154.1|gi|15599660| nitrogen regulatory IIA protein	nitrogen regulatory IIA protein				0	0	0	0	0	0	0	0	0	0	0	0	0	0	0	0	0	0	0	0	0	0	0	0	0	0							0	0	0	0	0	0	0	0	0	0	0
PA5298	21 kDa	ref|NP_253985.1|gi|15600491| xanthine phosphoribosyltransferase	xanthine phosphoribosyltransferase				0	0	0	0	0	0	0	0	0	0	0	0	0	0	0	0	0	0	0	0	0	0	0	0	0	0							0	0	0	0	0	0	0	0	0	0	0
PA3613	88 kDa	ref|NP_252303.1|gi|15598809| hypothetical protein	hypothetical protein				0	0	0	0	0	0	0	0	0	0	0	0	0	0	0	0	0	0	0	0	0	0	0	0	0	0							0	0	0	0	0	0	0	0	0	0	0
PA3692	29 kDa	ref|NP_252382.1|gi|15598888| Lipotoxon F, LptF	Lipotoxon F, LptF				0	0	4	1	0	0	0	0	0	0	0	0	0	0	0	0	0	0	0	0	0	0	0	0	0	0							0	3	11	4	3	0	0	0	0	0	0
PA5215	39 kDa	ref|NP_253902.1|gi|15600408| glycine-cleavage system protein T1	glycine-cleavage system protein T1				0	0	0	0	0	0	0	0	0	0	0	0	0	0	0	0	0	0	0	0	0	0	0	0	0	0							0	0	0	0	0	0	0	0	0	0	0
PA5505	28 kDa	ref|NP_254192.1|gi|15600698| probable TonB-dependent receptor	probable TonB-dependent receptor				0	0	0	0	0	0	0	0	0	0	0	0	23	25	13	12	6	2	2	1	1	0	0	1	0	0							0	0	0	0	0	0	0	0	0	0	0
PA0277	27 kDa	ref|NP_248968.1|gi|15595474| conserved hypothetical protein	conserved hypothetical protein				0	0	0	0	0	0	0	0	0	0	0	0	0	0	0	0	0	0	0	0	0	0	0	0	0	0							0	0	0	0	0	0	0	0	0	0	0
PA4240	14 kDa	ref|NP_252930.1|gi|15599436| 30S ribosomal protein S11	30S ribosomal protein S11				0	0	4	5	1	0	0	0	0	0	0	0	0	0	0	0	0	0	0	0	0	0	0	0	0	0							0	0	3	1	4	1	0	0	0	0	0
PA4268	14 kDa	ref|NP_252958.1|gi|15599464| 30S ribosomal protein S12	30S ribosomal protein S12				0	0	1	1	0	0	0	0	0	0	0	0	0	0	0	0	0	0	0	0	0	0	0	0	0	0							0	0	4	0	1	1	0	0	0	0	0
PA1584	26 kDa	ref|NP_250275.1|gi|15596781| succinate dehydrogenase (B subunit)	succinate dehydrogenase (B subunit)				0	0	0	0	0	0	0	0	0	0	0	0	0	0	0	0	0	0	0	0	0	0	0	0	0	0							0	0	1	0	0	0	0	0	0	0	0
PA5224	50 kDa	ref|NP_253911.1|gi|15600417| aminopeptidase P	aminopeptidase P				0	0	0	0	0	0	0	0	0	0	0	0	0	0	0	0	0	0	0	0	0	0	0	0	0	0							0	0	0	0	0	0	0	0	0	0	0
PA5141	26 kDa	ref|NP_253828.1|gi|15600334| phosphoribosylformimino-5-aminoimidazole carboxamide	phosphoribosylformimino-5-aminoimidazole carboxamide				0	0	0	0	0	0	0	0	0	0	0	0	0	0	0	0	0	0	0	0	0	0	0	0	0	0							0	0	0	0	0	0	0	0	0	0	0
PA1658	56 kDa	ref|NP_250349.1|gi|15596855| HsiC2	HsiC2				0	0	1	0	0	0	0	0	0	0	0	0	0	0	0	0	0	0	0	0	0	0	0	0	0	0							0	0	0	0	0	0	0	0	0	0	0
PA2195	45 kDa	ref|NP_250885.1|gi|15597391| hydrogen cyanide synthase HcnC	hydrogen cyanide synthase HcnC				0	0	0	0	0	0	0	0	0	0	0	0	0	0	0	0	0	0	0	0	0	0	0	0	0	0							0	0	0	0	0	0	0	0	0	0	0
PA1681	39 kDa	ref|NP_250372.1|gi|15596878| chorismate synthase	chorismate synthase				0	0	0	0	0	0	0	0	0	0	0	0	0	0	0	0	0	0	0	0	0	0	0	0	0	0							0	0	0	0	0	0	0	0	0	0	0
PA0852	?	ref|NP_249543.1|gi|15596049| chitin-binding protein CbpD precursor	chitin-binding protein CbpD precursor				0	0	0	0	0	0	0	0	0	6	2	2	1	0	0	0	0	0	0	0	0	0	0	0	0	0							0	0	0	0	0	0	0	0	16	19	10
PA3352	17 kDa	ref|NP_252042.1|gi|15598548| hypothetical protein	hypothetical protein				0	0	0	0	0	0	0	0	0	0	0	0	0	0	0	0	0	0	0	0	0	0	0	0	0	0							0	0	0	0	0	0	0	0	0	2	5
PA5425	38 kDa	ref|NP_254112.1|gi|15600618| phosphoribosylaminoimidazole carboxylase	phosphoribosylaminoimidazole carboxylase				0	0	0	0	0	0	0	0	0	0	0	0	0	0	0	0	0	0	0	0	0	0	0	0	0	0							0	0	0	0	0	0	0	0	0	0	0
PA0299	50 kDa	ref|NP_248990.1|gi|15595496| Polyamine:pyruvate transaminase	Polyamine:pyruvate transaminase				0	0	0	0	0	0	0	0	0	0	0	0	0	0	0	0	0	0	0	0	0	0	0	0	0	0							0	0	0	0	0	0	0	0	0	0	0
PA2699	68 kDa	ref|NP_251389.1|gi|15597895| hypothetical protein	hypothetical protein				0	0	0	0	0	0	0	0	0	0	0	0	0	0	0	0	0	0	0	0	0	0	0	0	0	0							0	0	0	0	0	0	0	26	46	17	5
PA3286	38 kDa	ref|NP_251976.1|gi|15598482| hypothetical protein	hypothetical protein				0	0	0	0	0	0	0	0	0	0	0	0	0	0	0	0	0	0	0	0	0	0	0	0	0	0							0	0	0	0	0	0	0	0	0	0	0
PA3014	77 kDa	ref|NP_251704.1|gi|15598210| fatty-acid oxidation complex alpha-subunit	fatty-acid oxidation complex alpha-subunit				0	0	0	0	0	0	0	0	0	0	0	0	0	0	0	0	0	0	0	0	0	0	0	0	0	0							0	0	0	0	0	0	0	0	0	0	0
PA5316	9 kDa	ref|NP_254003.1|gi|15600509| 50S ribosomal protein L28	50S ribosomal protein L28				0	0	0	0	0	0	0	0	0	0	0	0	0	0	0	0	0	0	0	0	0	0	0	0	0	0							0	0	0	0	0	0	0	0	0	0	0
PA3751	42 kDa	ref|NP_252440.1|gi|15598946| phosphoribosylglycinamide formyltransferase 2	phosphoribosylglycinamide formyltransferase 2				0	0	0	0	0	0	0	0	0	0	0	0	0	0	0	0	0	0	0	0	0	0	0	0	0	0							0	0	0	0	0	0	9	18	9	4	0
PA4345	22 kDa	ref|NP_253035.1|gi|15599541| hypothetical protein	hypothetical protein				0	0	0	0	0	0	0	0	0	0	0	0	0	0	0	0	0	0	0	0	0	0	0	0	0	0							0	0	0	0	0	0	0	0	0	0	0
PA4258	12 kDa	ref|NP_252948.1|gi|15599454| 50S ribosomal protein L22	50S ribosomal protein L22				0	0	0	1	1	0	0	0	0	0	0	0	0	0	0	0	0	0	0	0	0	0	0	0	0	0							0	0	6	2	4	0	1	0	0	0	0
PA4500	60 kDa	ref|NP_253190.1|gi|15599696| probable binding protein component of ABC transporter	probable binding protein component of ABC transporter				0	0	0	0	0	0	0	0	0	0	0	0	14	13	13	7	9	3	2	2	1	1	1	0	0	0							0	0	0	0	0	0	0	0	0	0	0
PA0399	49 kDa	ref|NP_249090.1|gi|15595596| cystathionine beta-synthase	cystathionine beta-synthase				0	0	0	0	0	0	0	0	0	0	0	0	0	0	0	0	0	0	0	0	0	0	0	0	0	0							0	0	0	0	0	0	0	0	0	0	0
PA4005	13 kDa	ref|NP_252694.1|gi|15599200| conserved hypothetical protein	conserved hypothetical protein				0	0	0	0	0	0	0	0	0	0	0	0	0	0	0	0	0	0	0	0	0	0	0	0	0	0							0	0	0	0	0	0	0	0	0	0	0
PA3169	39 kDa	ref|NP_251859.1|gi|15598365| 5-methylthioribose-1-phosphate isomerase MtnA	5-methylthioribose-1-phosphate isomerase MtnA				0	0	0	0	0	0	0	0	0	0	0	0	0	0	0	0	0	0	0	0	0	0	0	0	0	0							0	0	0	0	0	0	0	0	0	0	0
PA2980	7 kDa	ref|NP_251670.1|gi|15598176| conserved hypothetical protein	conserved hypothetical protein				0	0	0	0	0	0	0	0	0	0	0	0	0	0	0	0	0	0	0	0	0	0	0	0	0	0							0	0	0	0	0	0	0	0	0	5	13
PA5178	15 kDa	ref|NP_253865.1|gi|15600371| conserved hypothetical protein	conserved hypothetical protein				0	0	0	0	0	0	0	0	0	0	0	0	0	0	0	0	0	0	0	0	0	0	0	0	0	0							0	0	1	0	0	0	0	0	0	0	1
PA0901	37 kDa	ref|NP_249592.1|gi|15596098| N-Succinylglutamate desuccinylase	N-Succinylglutamate desuccinylase				0	0	0	0	0	0	0	0	0	0	0	0	0	0	0	0	0	0	0	0	0	0	0	0	0	0							0	0	0	0	0	0	0	0	0	0	0
PA0009	36 kDa	ref|NP_064729.1|gi|15595207| glycyl-tRNA synthetase alpha chain	glycyl-tRNA synthetase alpha chain				0	0	0	0	0	0	0	0	0	0	0	0	0	0	0	0	0	0	0	0	0	0	0	0	0	0							0	0	0	0	0	0	0	0	0	0	0
PA3194	65 kDa	ref|NP_251884.1|gi|15598390| phosphogluconate dehydratase	phosphogluconate dehydratase				0	0	0	0	0	0	0	0	0	0	0	0	0	0	0	0	0	0	0	0	0	0	0	0	0	0							0	0	0	0	0	0	0	0	0	0	0
PA5322	93 kDa	ref|NP_254009|gi|15600515| phosphomannomutase AlgC	phosphomannomutase AlgC				0	0	0	0	0	0	0	0	0	0	0	0	0	0	0	0	0	0	0	0	0	0	0	0	0	0							0	0	0	0	0	0	0	0	0	0	0
PA3083	100 kDa	ref|NP_251773.1|gi|15598279| aminopeptidase N	aminopeptidase N				0	0	0	0	0	0	0	0	0	0	0	0	0	0	0	0	0	0	0	0	0	0	0	0	0	0							0	0	0	0	0	0	0	0	0	0	0
PA5552	49 kDa	ref|NP_254239.1|gi|15600745| glucosamine-1-phosphate acetyltransferase/N-acetylglucosamine-1-phosphate uridyltransferase	glucosamine-1-phosphate acetyltransferase/N-acetylglucosamine-1-phosphate uridyltransferase				0	0	0	0	0	0	0	0	0	0	0	0	0	0	0	0	0	0	0	0	0	0	0	0	0	0							0	0	0	0	0	0	0	0	0	0	0
PA0171	20 kDa	ref|NP_248861.1|gi|15595369| hypothetical protein	hypothetical protein				0	0	0	0	0	0	0	0	0	0	0	0	0	0	0	0	0	0	0	0	0	0	0	0	0	0							0	0	0	0	0	0	0	0	0	0	0
PA5054	50 kDa	ref|NP_253741.1|gi|15600247| heat shock protein HslU	heat shock protein HslU				0	0	0	0	0	0	0	0	0	0	0	0	0	0	0	0	0	0	0	0	0	0	0	0	0	0							0	0	0	0	0	0	0	0	0	0	0
PA1013	27 kDa	ref|NP_249704.1|gi|15596210| phosphoribosylaminoimidazole-succinocarboxamide synthase	phosphoribosylaminoimidazole-succinocarboxamide synthase				0	0	0	0	0	0	0	0	0	0	0	0	0	0	0	0	0	0	0	0	0	0	0	0	0	0							0	0	0	0	0	0	0	2	5	3	3
PA0604	38 kDa	ref|NP_249295.1|gi|15595801| AgtB	AgtB				0	0	0	0	0	0	0	0	0	0	0	0	0	0	0	0	0	0	0	0	0	0	0	0	0	0							0	0	0	0	0	0	0	0	0	0	0
PA5555	32 kDa	ref|NP_254242.1|gi|15600748| ATP synthase gamma chain	ATP synthase gamma chain				0	0	0	0	0	0	0	0	0	0	0	0	0	0	0	0	0	0	0	0	0	0	0	0	0	0							0	0	0	0	0	0	0	0	0	0	0
PA5110	37 kDa	ref|NP_253797.1|gi|15600303| fructose-1,6-bisphosphatase	fructose-1,6-bisphosphatase				0	0	0	0	0	0	0	0	0	0	0	0	0	0	0	0	0	0	0	0	0	0	0	0	0	0							0	0	0	0	0	0	0	0	0	0	0
PA3809	12 kDa	ref|NP_252498.1|gi|15599004| ferredoxin [2Fe-2S]	ferredoxin [2Fe-2S]				0	0	0	0	0	0	0	0	0	0	0	0	0	0	0	0	0	0	0	0	0	0	0	0	0	0							0	0	0	0	0	0	0	0	0	0	0
PA1795	51 kDa	ref|NP_250486.1|gi|15596992| cysteinyl-tRNA synthetase	cysteinyl-tRNA synthetase				0	0	0	0	0	0	0	0	0	0	0	0	0	0	0	0	0	0	0	0	0	0	0	0	0	0							0	0	0	0	0	0	0	0	0	0	0
PA4427	15 kDa	ref|NP_253117.1|gi|15599623| stringent starvation protein B	stringent starvation protein B				0	0	0	0	0	0	0	0	0	0	0	0	0	0	0	0	0	0	0	0	0	0	0	0	0	0							0	0	0	0	0	0	0	0	0	0	0
PA0462	26 kDa	ref|NP_249153|gi|15595659| hypothetical protein	hypothetical protein				0	0	0	0	0	0	0	0	0	0	0	0	0	0	0	0	0	0	0	0	0	0	0	0	0	0							0	0	0	0	0	0	0	0	0	0	0
PA0950	13 kDa	ref|NP_249641.1|gi|15596147| probable arsenate reductase	probable arsenate reductase				0	0	0	0	0	0	0	0	0	0	0	0	1	0	0	0	0	0	0	0	0	0	0	0	0	0							0	0	0	0	0	0	0	0	0	0	0
PA1544	27 kDa	ref|NP_250235.1|gi|15596741| transcriptional regulator Anr	transcriptional regulator Anr				0	0	0	0	0	0	0	0	0	0	0	0	0	0	0	0	0	0	0	0	0	0	0	0	0	0							0	0	0	0	0	0	0	0	0	0	0
PA3043	50 kDa	ref|NP_251733.1|gi|15598239| conserved hypothetical protein	conserved hypothetical protein				0	0	0	0	0	0	0	0	0	0	0	0	0	0	0	0	0	0	0	0	0	0	0	0	0	0							0	0	0	0	0	0	0	0	0	0	0
PA4259	10 kDa	ref|NP_252949.1|gi|15599455| 30S ribosomal protein S19	30S ribosomal protein S19				0	0	2	1	0	0	0	0	0	0	0	0	0	0	0	0	0	0	0	0	0	0	0	0	0	0							0	0	2	1	1	0	0	0	0	0	0
PA3666	36 kDa	ref|NP_252356.1|gi|15598862| tetrahydrodipicolinate succinylase	tetrahydrodipicolinate succinylase				0	0	0	0	0	0	0	0	0	0	0	0	0	0	0	0	0	0	0	0	0	0	0	0	0	0							0	0	0	0	0	0	0	0	0	0	0
PA4428	24 kDa	ref|NP_253118.1|gi|15599624| stringent starvation protein A	stringent starvation protein A				0	0	0	0	0	0	0	0	0	0	0	0	0	0	0	0	0	0	0	0	0	0	0	0	0	0							0	0	0	0	0	0	0	0	0	0	0
PA0898	52 kDa	ref|NP_249589.1|gi|15596095| N-Succinylglutamate 5-semialdehyde dehydrogenase	N-Succinylglutamate 5-semialdehyde dehydrogenase				0	0	0	0	0	0	0	0	0	0	0	0	0	0	0	0	0	0	0	0	0	0	0	0	0	0							0	0	0	0	0	0	0	0	0	0	0
PA4410	34 kDa	ref|NP_253100.1|gi|15599606| D-alanine--D-alanine ligase	D-alanine--D-alanine ligase				0	0	0	0	0	0	0	0	0	0	0	0	0	0	0	0	0	0	0	0	0	0	0	0	0	0							0	0	0	0	0	0	0	0	0	0	0
PA4934	9 kDa	ref|NP_253621.1|gi|15600127| 30S ribosomal protein S18	30S ribosomal protein S18				0	0	0	0	0	0	0	0	0	0	0	0	0	0	0	0	0	0	0	0	0	0	0	0	0	0							0	0	2	1	0	0	0	0	0	0	0
PA2008	46 kDa	ref|NP_250698.1|gi|15597204| fumarylacetoacetase	fumarylacetoacetase				0	0	0	0	0	0	0	0	0	0	0	0	0	0	0	0	0	0	0	0	0	0	0	0	0	0							0	0	0	0	0	0	4	9	1	0	0
PA1847	21 kDa	ref|NP_250538.1|gi|15597044| NfuA	NfuA				0	0	0	0	0	0	0	0	0	0	0	0	0	0	0	0	0	0	0	0	0	0	0	0	0	0							0	0	0	0	0	0	0	0	0	0	0
PA1657	18 kDa	ref|NP_250348.1|gi|15596854| HsiB2	HsiB2				0	0	3	1	0	0	0	0	0	0	0	0	0	0	0	0	0	0	0	0	0	0	0	0	0	0							0	0	2	1	0	0	0	0	0	0	0
PA4315	14 kDa	ref|NP_253005.1|gi|15599511| transcriptional regulator MvaT, P16 subunit	transcriptional regulator MvaT, P16 subunit				0	0	0	0	0	0	0	0	0	0	0	0	0	0	0	0	0	0	0	0	0	0	0	0	0	0							0	0	1	0	0	0	0	0	0	0	0
PA4425	21 kDa	ref|NP_253115.1|gi|15599621| sedoheptulose 7-phosphate isomerase GmhA	sedoheptulose 7-phosphate isomerase GmhA				0	0	0	0	0	0	0	0	0	0	0	0	0	0	0	0	0	0	0	0	0	0	0	0	0	0							0	0	0	0	0	0	0	0	0	0	0
PA0973	18 kDa	ref|NP_249664.1|gi|15596170| Peptidoglycan associated lipoprotein OprL precursor	Peptidoglycan associated lipoprotein OprL precursor				0	0	1	1	0	0	0	0	0	0	0	0	0	0	0	0	0	0	0	0	0	0	0	0	0	0							0	2	4	3	1	1	0	0	0	0	0
PA5164	21 kDa	ref|NP_253851.1|gi|15600357| dTDP-4-dehydrorhamnose 3,5-epimerase	dTDP-4-dehydrorhamnose 3,5-epimerase				0	0	0	0	0	0	0	0	0	0	0	0	0	0	0	0	0	0	0	0	0	0	0	0	0	0							0	0	0	0	0	0	0	11	21	11	5
PA3202	11 kDa	ref|NP_251892.1|gi|15598398| conserved hypothetical protein	conserved hypothetical protein				0	0	0	0	0	0	0	0	0	0	0	0	0	0	0	0	0	0	0	0	0	0	0	0	0	0							0	0	0	0	0	0	0	0	0	5	10
PA1092	49 kDa	ref|NP_249783.1|gi|15596289| flagellin type B	flagellin type B				0	0	1	0	0	0	0	0	0	0	0	0	0	0	0	0	0	0	0	0	0	0	0	0	0	0							0	0	2	1	0	0	0	6	6	4	5
PA4481	37 kDa	ref|NP_253171.1|gi|15599677| rod shape-determining protein MreB	rod shape-determining protein MreB				0	0	0	0	0	0	0	0	0	0	0	0	0	0	0	0	0	0	0	0	0	0	0	0	0	0							0	0	0	0	0	0	0	0	0	0	0
PA4443	35 kDa	ref|NP_253133.1|gi|15599639| ATP sulfurylase small subunit	ATP sulfurylase small subunit				0	0	0	0	0	0	0	0	0	0	0	0	0	0	0	0	0	0	0	0	0	0	0	0	0	0							0	0	0	0	0	0	0	0	0	0	0
PA2968	32 kDa	ref|NP_251658.1|gi|15598164| malonyl-CoA-[acyl-carrier-protein] transacylase	malonyl-CoA-[acyl-carrier-protein] transacylase				0	0	0	0	0	0	0	0	0	0	0	0	0	0	0	0	0	0	0	0	0	0	0	0	0	0							0	0	0	0	0	0	0	0	7	0	0
PA5131	56 kDa	ref|NP_253818.1|gi|15600324| phosphoglycerate mutase	phosphoglycerate mutase				0	0	0	0	0	0	0	0	0	0	0	0	0	0	0	0	0	0	0	0	0	0	0	0	0	0							0	0	0	0	0	0	0	0	0	0	0
PA4232	19 kDa	ref|NP_252922.1|gi|15599428| single-stranded DNA-binding protein	single-stranded DNA-binding protein				0	0	0	0	0	0	0	0	0	0	0	0	0	0	0	0	0	0	0	0	0	0	0	0	0	0							0	0	0	0	0	0	0	0	0	0	0
PA0555	39 kDa	ref|NP_249246.1|gi|15595752| fructose-1,6-bisphosphate aldolase	fructose-1,6-bisphosphate aldolase				0	0	0	0	0	0	0	0	0	0	0	0	0	0	0	0	0	0	0	0	0	0	0	0	0	0							0	0	0	0	0	0	0	0	0	0	0
PA4687	36 kDa	ref|NP_253376.1|gi|15599882| ferric iron-binding periplasmic protein HitA	ferric iron-binding periplasmic protein HitA				0	0	0	0	0	0	0	0	0	0	0	0	0	0	0	0	0	0	0	0	0	0	0	0	0	0							0	0	0	0	0	0	0	0	0	0	0
PA2554	26 kDa	ref|NP_251244.1|gi|15597750| probable short-chain dehydrogenase	probable short-chain dehydrogenase				0	0	0	0	0	0	0	0	0	0	0	0	0	0	0	0	0	0	0	0	0	0	0	0	0	0							0	0	0	0	0	0	37	42	16	4	2
PA4213	23 kDa	ref|NP_252902.1|gi|15599408| phenazine biosynthesis protein PhzD	phenazine biosynthesis protein PhzD				0	0	0	0	0	0	0	0	0	0	0	0	0	0	0	0	0	0	0	0	0	0	0	0	0	0							0	0	0	0	0	0	0	0	0	0	0
PA3107	43 kDa	ref|NP_251797.1|gi|15598303| o-succinylhomoserine sulfhydrylase	o-succinylhomoserine sulfhydrylase				0	0	0	0	0	0	0	0	0	0	0	0	0	0	0	0	0	0	0	0	0	0	0	0	0	0							0	0	0	0	0	0	0	0	0	0	0
PA4236	56 kDa	ref|NP_252926.1|gi|15599432| catalase	catalase				0	0	0	0	0	0	0	0	0	0	0	0	0	0	0	0	0	0	0	0	0	0	0	0	0	0							0	0	0	0	0	0	0	0	0	0	0
PA2007	24 kDa	ref|NP_250697.1|gi|15597203| maleylacetoacetate isomerase	maleylacetoacetate isomerase				0	0	0	0	0	0	0	0	0	0	0	0	0	0	0	0	0	0	0	0	0	0	0	0	0	0							0	0	0	0	0	0	0	0	0	0	0
PA0353	65 kDa	ref|NP_249044.1|gi|15595550| dihydroxy-acid dehydratase	dihydroxy-acid dehydratase				0	0	0	0	0	0	0	0	0	0	0	0	0	0	0	0	0	0	0	0	0	0	0	0	0	0							0	0	0	0	0	0	0	0	0	0	0
PA3636	31 kDa	ref|NP_252326.1|gi|15598832| 2-dehydro-3-deoxyphosphooctonate aldolase	2-dehydro-3-deoxyphosphooctonate aldolase				0	0	0	0	0	0	0	0	0	0	0	0	0	0	0	0	0	0	0	0	0	0	0	0	0	0							0	0	0	0	0	0	0	0	0	0	0
PA3163	25 kDa	ref|NP_251853.1|gi|15598359| cytidylate kinase	cytidylate kinase				0	0	0	0	0	0	0	0	0	0	0	0	0	0	0	0	0	0	0	0	0	0	0	0	0	0							0	0	0	0	0	0	0	0	0	0	0
PA4732	62 kDa	ref|NP_253420.1|gi|15599926| glucose-6-phosphate isomerase	glucose-6-phosphate isomerase				0	0	0	0	0	0	0	0	0	0	0	0	0	0	0	0	0	0	0	0	0	0	0	0	0	0							0	0	0	0	0	0	0	0	0	0	0
PA1843	135 kDa	ref|NP_250534.1|gi|15597040| methionine synthase	methionine synthase				0	0	0	0	0	0	0	0	0	0	0	0	0	0	0	0	0	0	0	0	0	0	0	0	0	0							0	0	0	0	0	0	0	0	0	0	0
PA0945	37 kDa	ref|NP_249636.1|gi|15596142| phosphoribosylaminoimidazole synthetase	phosphoribosylaminoimidazole synthetase				0	0	0	0	0	0	0	0	0	0	0	0	0	0	0	0	0	0	0	0	0	0	0	0	0	0							0	0	0	0	0	0	0	0	0	0	0
PA3972	60 kDa	ref|NP_252661.1|gi|15599167| probable acyl-CoA dehydrogenase	probable acyl-CoA dehydrogenase				0	0	0	0	0	0	0	0	0	0	0	0	0	0	0	0	0	0	0	0	0	0	0	0	0	0							0	0	0	0	0	0	0	0	0	0	0
PA3654	26 kDa	ref|NP_252344.1|gi|15598850| uridylate kinase	uridylate kinase				0	0	0	0	0	0	0	0	0	0	0	0	0	0	0	0	0	0	0	0	0	0	0	0	0	0							0	0	0	0	0	0	0	0	0	0	0
PA4482	11 kDa	ref|NP_253172.1|gi|15599678| Glu-tRNA(Gln) amidotransferase subunit C	Glu-tRNA(Gln) amidotransferase subunit C				0	0	0	0	0	0	0	0	0	0	0	0	0	0	0	0	0	0	0	0	0	0	0	0	0	0							0	0	0	0	0	0	0	0	0	0	0
PA2444	45 kDa	ref|NP_251134.1|gi|15597640| serine hydroxymethyltransferase	serine hydroxymethyltransferase				0	0	0	0	0	0	0	0	0	0	0	0	0	0	0	0	0	0	0	0	0	0	0	0	0	0							0	0	0	0	0	0	0	0	0	0	0
PA2629	51 kDa	ref|NP_251319.1|gi|15597825| adenylosuccinate lyase	adenylosuccinate lyase				0	0	0	0	0	0	0	0	0	0	0	0	0	0	0	0	0	0	0	0	0	0	0	0	0	0							0	0	0	0	0	0	0	0	0	0	0
PA5139	28 kDa	ref|NP_253826.1|gi|15600332| hypothetical protein	hypothetical protein				0	0	0	0	0	0	0	0	0	0	0	0	0	0	0	0	0	0	0	0	0	0	0	0	0	0							0	0	0	0	0	0	0	0	0	0	0
PA4414	48 kDa	ref|NP_253104.1|gi|15599610| UDP-N-acetylmuramoylalanine--D-glutamate ligase	UDP-N-acetylmuramoylalanine--D-glutamate ligase				0	0	0	0	0	0	0	0	0	0	0	0	0	0	0	0	0	0	0	0	0	0	0	0	0	0							0	0	0	0	0	0	0	0	0	0	0
PA3803	40 kDa	ref|NP_252492.1|gi|15598998| probable isoprenoid biosynthetic protein GcpE	probable isoprenoid biosynthetic protein GcpE				0	0	0	0	0	0	0	0	0	0	0	0	0	0	0	0	0	0	0	0	0	0	0	0	0	0							0	0	0	0	0	0	0	0	0	0	0
PA3717	13 kDa	ref|NP_252406.1|gi|15598912| probable peptidyl-prolyl cis-trans isomerase, FkbP-type	probable peptidyl-prolyl cis-trans isomerase, FkbP-type				0	0	0	0	0	0	0	0	0	0	0	0	0	0	0	2	3	3	2	1	0	0	1	0	0	0							0	0	0	0	0	0	0	0	0	0	0
PA4163	60 kDa	ref|NP_252852.1|gi|15599358| hypothetical protein	hypothetical protein				0	0	0	0	0	0	0	0	0	0	0	0	0	0	0	0	0	0	0	0	0	0	0	0	0	0							0	0	0	0	0	0	0	0	0	0	0
PA5013	34 kDa	ref|NP_253700.1|gi|15600206| branched-chain amino acid transferase	branched-chain amino acid transferase				0	0	0	0	0	0	0	0	0	0	0	0	0	0	0	0	0	0	0	0	0	0	0	0	0	0							0	0	0	0	0	0	0	0	0	0	0
PA4519	44 kDa	ref|NP_253209.1|gi|15599715| ornithine decarboxylase	ornithine decarboxylase				0	0	0	0	0	0	0	0	0	0	0	0	0	0	0	0	0	0	0	0	0	0	0	0	0	0							0	0	0	0	0	0	0	0	0	0	0
PA0400	43 kDa	ref|NP_249091.1|gi|15595597| probable cystathionine gamma-lyase	probable cystathionine gamma-lyase				0	0	0	0	0	0	0	0	0	0	0	0	0	0	0	0	0	0	0	0	0	0	0	0	0	0							0	0	0	0	0	0	0	0	0	0	0
PA3691	14 kDa	ref|NP_252381.1|gi|15598887| hypothetical protein	hypothetical protein				0	0	1	0	0	0	0	0	0	0	0	0	0	0	0	0	0	0	0	0	0	0	0	0	0	0							1	2	1	0	2	0	0	0	0	0	0
PA2805	10 kDa	ref|NP_251495.1|gi|15598001| hypothetical protein	hypothetical protein				0	0	0	0	0	0	0	0	0	0	0	0	0	0	0	0	0	0	0	0	0	0	0	0	0	0							0	0	0	0	0	0	0	0	0	0	0
PA4442	69 kDa	ref|NP_253132.1|gi|15599638| ATP sulfurylase GTP-binding subunit/APS kinase	ATP sulfurylase GTP-binding subunit/APS kinase				0	0	0	0	0	0	0	0	0	0	0	0	0	0	0	0	0	0	0	0	0	0	0	0	0	0							0	0	0	0	0	0	0	0	0	0	0
PA0381	28 kDa	ref|NP_249072.1|gi|15595578| thiamine biosynthesis protein, thiazole moiety	thiamine biosynthesis protein, thiazole moiety				0	0	0	0	0	0	0	0	0	0	0	0	0	0	0	0	0	0	0	0	0	0	0	0	0	0							0	0	0	0	0	0	0	0	0	0	0
PA4314	32 kDa	ref|NP_253004.1|gi|15599510| formyltetrahydrofolate deformylase	formyltetrahydrofolate deformylase				0	0	0	0	0	0	0	0	0	0	0	0	0	0	0	0	0	0	0	0	0	0	0	0	0	0							0	0	0	0	0	0	0	0	0	0	0
PA1801	24 kDa	ref|NP_250492.1|gi|15596998| ClpP	ClpP				0	0	0	0	0	0	0	0	0	0	0	0	0	0	0	0	0	0	0	0	0	0	0	0	0	0							0	0	0	0	0	0	0	0	0	0	0
PA3770	52 kDa	ref|NP_252459.1|gi|15598965| inosine-5'-monophosphate dehydrogenase	inosine-5'-monophosphate dehydrogenase				0	0	0	0	0	0	0	0	0	0	0	0	0	0	0	0	0	0	0	0	0	0	0	0	0	0							0	0	0	0	0	0	0	0	0	0	0
PA1821	30 kDa	ref|NP_250512.1|gi|15597018| probable enoyl-CoA hydratase/isomerase	probable enoyl-CoA hydratase/isomerase				0	0	0	0	0	0	0	0	0	0	0	0	0	0	0	0	0	0	0	0	0	0	0	0	0	0							0	0	0	0	0	0	0	0	0	0	0
PA1818	83 kDa	ref|NP_250509.1|gi|15597015| lysine decarboxylase	lysine decarboxylase				0	0	0	0	0	0	0	0	0	0	0	0	0	0	0	0	0	0	0	0	0	0	0	0	0	0							0	0	0	0	0	0	0	0	0	0	0
PA1097	55 kDa	ref|NP_249788.1|gi|15596294| transcriptional regulator FleQ	transcriptional regulator FleQ				0	0	0	0	0	0	0	0	0	0	0	0	0	0	0	0	0	0	0	0	0	0	0	0	0	0							0	0	0	0	0	0	0	0	0	0	0
PA5435	66 kDa	ref|NP_254122.1|gi|15600628| probable transcarboxylase subunit	probable transcarboxylase subunit				0	0	0	0	0	0	0	0	0	0	0	0	0	0	0	0	0	0	0	0	0	0	0	0	0	0							0	0	0	0	0	0	0	0	0	0	0
PA5472	29 kDa	ref|NP_254159.1|gi|15600665| hypothetical protein	hypothetical protein				0	0	0	0	0	0	0	0	0	0	0	0	0	0	0	0	0	0	0	0	0	0	0	0	0	0							0	0	0	0	0	0	0	0	0	0	0
PA3865	?	ref|NP_252554.1|gi|15599060| probable amino acid binding protein	probable amino acid binding protein				0	0	0	0	0	0	0	0	0	0	0	0	0	4	4	3	1	0	1	0	0	0	0	0	0	0							0	0	0	0	0	0	0	0	0	0	0
PA4241	13 kDa	ref|NP_252931.1|gi|15599437| 30S ribosomal protein S13	30S ribosomal protein S13				0	0	0	0	0	0	0	0	0	0	0	0	0	0	0	0	0	0	0	0	0	0	0	0	0	0							0	0	3	0	1	0	0	0	0	0	0
PA1810	70 kDa	ref|NP_250501.1|gi|15597007| NppA2	NppA2				0	0	0	0	0	0	0	0	0	0	0	0	0	0	0	0	0	0	0	0	0	0	0	0	0	0							0	0	0	0	0	0	0	0	0	3	9
PA4322	37 kDa	ref|NP_253012.1|gi|15599518| conserved hypothetical protein	conserved hypothetical protein				0	0	0	0	0	0	0	0	0	0	0	0	0	0	0	0	0	0	0	0	0	0	0	0	0	0							0	0	0	0	0	0	0	0	0	0	0
PA1579	22 kDa	ref|NP_250270.1|gi|15596776| hypothetical protein	hypothetical protein				0	0	0	0	0	0	0	0	0	0	0	0	0	0	0	0	0	0	0	0	0	0	0	0	0	0							0	0	0	0	0	0	0	0	0	0	0
PA3458	18 kDa	ref|NP_252148.1|gi|15598654| probable transcriptional regulator	probable transcriptional regulator				0	0	0	0	0	0	0	0	0	0	0	0	0	0	0	0	0	0	0	0	0	0	0	0	0	0							0	0	0	0	0	0	0	0	0	0	0
PA2976	117 kDa	ref|NP_251666.1|gi|15598172| ribonuclease E	ribonuclease E				0	0	0	0	0	0	0	0	0	0	0	0	0	0	0	0	0	0	0	0	0	0	0	0	0	0							0	0	0	0	0	0	0	0	0	0	0
PA5426	17 kDa	ref|NP_254113.1|gi|15600619| phosphoribosylaminoimidazole carboxylase, catalytic subunit	phosphoribosylaminoimidazole carboxylase, catalytic subunit				0	0	0	0	0	0	0	0	0	0	0	0	0	0	0	0	0	0	0	0	0	0	0	0	0	0							0	0	0	0	0	0	0	0	0	0	0
PA2626	42 kDa	ref|NP_251316.1|gi|15597822| tRNA methyltransferase	tRNA methyltransferase				0	0	0	0	0	0	0	0	0	0	0	0	0	0	0	0	0	0	0	0	0	0	0	0	0	0							0	0	0	0	0	0	0	0	0	0	0
PA3795	35 kDa	ref|NP_252484.1|gi|15598990| probable oxidoreductase	probable oxidoreductase				0	0	0	0	0	0	0	0	0	0	0	0	0	0	0	0	0	0	0	0	0	0	0	0	0	0							0	0	0	0	0	0	0	0	0	0	0
PA1880	78 kDa	ref|NP_250571.1|gi|15597077| probable oxidoreductase	probable oxidoreductase				0	0	0	0	0	0	0	0	0	0	0	0	0	0	0	0	0	0	0	0	0	0	0	0	0	0							0	0	0	0	0	0	4	25	8	0	0
PA3117	40 kDa	ref|NP_251807.1|gi|15598313| aspartate semialdehyde dehydrogenase	aspartate semialdehyde dehydrogenase				0	0	0	0	0	0	0	0	0	0	0	0	0	0	0	0	0	0	0	0	0	0	0	0	0	0							0	0	0	0	0	0	0	0	0	0	0
PA0508	64 kDa	ref|NP_249199.1|gi|15595705| probable acyl-CoA dehydrogenase	probable acyl-CoA dehydrogenase				0	0	0	0	0	0	0	0	0	0	0	0	0	0	0	0	0	0	0	0	0	0	0	0	0	0							0	0	0	0	0	0	0	0	0	0	0
PA3392	71 kDa	ref|NP_252082.1|gi|15598588| nitrous-oxide reductase precursor	nitrous-oxide reductase precursor				0	0	0	0	0	0	0	0	0	0	0	0	0	0	0	0	0	0	0	0	0	0	0	0	0	0							0	0	0	0	0	0	0	28	23	5	0
PA3808	8 kDa	ref|NP_252497.1|gi|15599003| conserved hypothetical protein	conserved hypothetical protein				0	0	0	0	0	0	0	0	0	0	0	0	0	0	0	0	0	0	0	0	0	0	0	0	0	0							0	0	0	0	0	0	0	0	0	0	0
PA5443	81 kDa	ref|NP_254130.1|gi|15600636| DNA helicase II	DNA helicase II				0	0	0	0	0	0	0	0	0	0	0	0	0	0	0	0	0	0	0	0	0	0	0	0	0	0							0	0	0	0	0	0	0	0	0	0	0
PA3440.1	12 kDa	ref||gi|| Uncharacterized protein	Uncharacterized protein				0	0	0	0	0	0	0	0	0	0	0	0	0	0	0	0	0	0	0	0	0	0	0	0	0	0							0	0	0	0	0	0	0	0	0	6	4
PA1216	29 kDa	ref|NP_249907.1|gi|15596413| hypothetical protein	hypothetical protein				0	0	0	0	0	0	0	0	0	0	0	0	0	0	0	0	0	0	0	0	0	0	0	0	0	0							0	0	0	0	0	0	0	15	20	11	4
PA0896	37 kDa	ref|NP_249587.1|gi|15596093| subunit I of arginine N2-succinyltransferase = ornithine N2-succinyltransferase	subunit I of arginine N2-succinyltransferase = ornithine N2-succinyltransferase				0	0	0	0	0	0	0	0	0	0	0	0	0	0	0	0	0	0	0	0	0	0	0	0	0	0							0	0	0	0	0	0	0	0	0	0	0
PA5018	24 kDa	ref|NP_253705.1|gi|15600211| peptide methionine sulfoxide reductase	peptide methionine sulfoxide reductase				0	0	0	0	0	0	0	0	0	0	0	0	0	0	0	0	0	0	0	0	0	0	0	0	0	0							0	0	0	0	0	0	0	0	9	19	7
PA5528	30 kDa	ref|NP_254215.1|gi|15600721| hypothetical protein	hypothetical protein				0	0	0	0	0	0	0	0	0	0	0	0	0	0	0	0	0	0	0	0	0	0	0	0	0	0							0	0	0	0	0	0	0	0	0	0	0
PA4563	10 kDa	ref|NP_253253.1|gi|15599759| 30S ribosomal protein S20	30S ribosomal protein S20				0	0	2	2	1	1	0	0	0	0	0	0	0	0	0	0	0	0	0	0	0	0	0	0	0	0							0	0	2	2	2	2	2	0	0	0	0
PA4432	15 kDa	ref|NP_253122.1|gi|15599628| 30S ribosomal protein S9	30S ribosomal protein S9				0	0	0	0	0	0	0	0	0	0	0	0	0	0	0	0	0	0	0	0	0	0	0	0	0	0							0	0	0	1	0	0	0	0	0	0	0
PA0897	37 kDa	ref|NP_249588.1|gi|15596094| subunit II of arginine N2-succinyltransferase = ornithine N2-succinyltransferase	subunit II of arginine N2-succinyltransferase = ornithine N2-succinyltransferase				0	0	0	0	0	0	0	0	0	0	0	0	0	0	0	0	0	0	0	0	0	0	0	0	0	0							0	0	0	0	0	0	0	0	0	0	0
PA4209	36 kDa	ref|NP_252898.1|gi|15599404| probable phenazine-specific methyltransferase	probable phenazine-specific methyltransferase				0	0	0	0	0	0	0	0	0	0	0	0	0	0	0	0	0	0	0	0	0	0	0	0	0	0							0	0	0	0	0	0	0	0	0	0	0
PA3302	17 kDa	ref|NP_251992.1|gi|15598498| conserved hypothetical protein	conserved hypothetical protein				0	0	0	0	0	0	0	0	0	0	0	0	0	0	0	0	0	0	0	0	0	0	0	0	0	0							0	0	0	0	0	0	0	0	0	0	0
PA5320	43 kDa	ref|NP_254007.1|gi|15600513| Phosphopantothenoylcysteine synthase/(R)-4'-phospho-N-pantothenoylcysteine decarboxylase	Phosphopantothenoylcysteine synthase/(R)-4'-phospho-N-pantothenoylcysteine decarboxylase				0	0	0	0	0	0	0	0	0	0	0	0	0	0	0	0	0	0	0	0	0	0	0	0	0	0							0	0	0	0	0	0	0	0	0	0	0
PA2001	40 kDa	ref|NP_250691.1|gi|15597197| acetyl-CoA acetyltransferase	acetyl-CoA acetyltransferase				0	0	0	0	0	0	0	0	0	0	0	0	0	0	0	0	0	0	0	0	0	0	0	0	0	0							0	0	0	0	0	0	0	0	0	0	0
PA5493	100 kDa	ref|NP_254180.1|gi|15600686| DNA polymerase I	DNA polymerase I				0	0	0	0	0	0	0	0	0	0	0	0	0	0	0	0	0	0	0	0	0	0	0	0	0	0							0	0	0	0	0	0	0	0	0	0	0
PA3022	30 kDa	ref|NP_251712.1|gi|15598218| hypothetical protein	hypothetical protein				0	0	0	0	0	0	0	0	0	0	0	0	0	0	0	0	0	0	0	0	0	0	0	0	0	0							0	0	0	0	0	0	0	0	32	19	11
PA0023	35 kDa	ref|NP_248713.1|gi|15595221| quinone oxidoreductase	quinone oxidoreductase				0	0	0	0	0	0	0	0	0	0	0	0	0	0	0	0	0	0	0	0	0	0	0	0	0	0							0	0	0	0	0	0	0	0	0	0	0
PA0143	38 kDa	ref|NP_248833.2|gi|119167454| purine nucleosidase Nuh	purine nucleosidase Nuh				0	0	0	0	0	0	0	0	0	0	0	3	9	9	5	5	2	2	2	3	2	0	0	1	0	0							0	0	0	0	0	0	0	0	0	0	0
PA4007	45 kDa	ref|NP_252696.1|gi|15599202| gamma-glutamyl phosphate reductase	gamma-glutamyl phosphate reductase				0	0	0	0	0	0	0	0	0	0	0	0	0	0	0	0	0	0	0	0	0	0	0	0	0	0							0	0	0	0	0	0	0	0	0	0	0
PA1746	18 kDa	ref|NP_250437.1|gi|15596943| hypothetical protein	hypothetical protein				0	0	0	0	0	0	0	0	0	0	0	0	0	0	0	0	0	0	0	0	0	0	0	0	0	0							0	0	0	0	0	0	0	0	0	0	0
PA3823	41 kDa	ref|NP_252512.1|gi|15599018| queuine tRNA-ribosyltransferase	queuine tRNA-ribosyltransferase				0	0	0	0	0	0	0	0	0	0	0	0	0	0	0	0	0	0	0	0	0	0	0	0	0	0							0	0	0	0	0	0	0	0	0	0	0
PA2953	60 kDa	ref|NP_251643.1|gi|15598149| electron transfer flavoprotein-ubiquinone oxidoreductase	electron transfer flavoprotein-ubiquinone oxidoreductase				0	0	0	0	0	0	0	0	0	0	0	0	0	0	0	0	0	0	0	0	0	0	0	0	0	0							0	0	1	0	0	0	0	0	0	0	0
PA2640	18 kDa	ref|NP_251330.1|gi|15597836| NADH dehydrogenase I chain E	NADH dehydrogenase I chain E				0	0	0	0	0	0	0	0	0	0	0	0	0	0	0	0	0	0	0	0	0	0	0	0	0	0							0	0	0	0	0	0	0	2	0	0	0
PA5302	39 kDa	ref|NP_253989.1|gi|15600495| catabolic alanine racemase	catabolic alanine racemase				0	0	0	0	0	0	0	0	0	0	0	0	0	0	0	0	0	0	0	0	0	0	0	0	0	0							0	0	0	0	0	0	10	24	9	1	0
PA3732	23 kDa	ref|NP_252421|gi|15598927| Uncharacterized protein	Uncharacterized protein				0	0	0	0	0	0	0	0	0	0	0	0	0	0	0	0	0	0	0	0	0	0	0	0	0	0							0	0	0	0	0	0	0	0	0	0	0
PA0591	14 kDa	ref|NP_249282.1|gi|15595788| conserved hypothetical protein	conserved hypothetical protein				0	0	0	0	0	0	0	0	0	0	0	0	0	0	0	0	0	0	0	0	0	0	0	0	0	0							0	0	0	0	0	0	0	0	0	5	8
PA0086	30 kDa	ref|NP_248776.1|gi|15595284| TagJ1	TagJ1				0	0	0	0	0	0	0	0	0	0	0	0	0	0	0	0	0	0	0	0	0	0	0	0	0	0							0	0	0	0	0	0	0	0	0	0	0
PA2134	21 kDa	ref|NP_250824.1|gi|15597330| hypothetical protein	hypothetical protein				0	0	0	0	0	0	0	0	0	1	3	1	0	0	0	0	0	0	0	0	0	0	0	0	0	0							0	0	0	0	0	0	0	0	0	4	12
PA4472	48 kDa	ref|NP_253162.1|gi|15599668| PmbA protein	PmbA protein				0	0	0	0	0	0	0	0	0	0	0	0	0	0	0	0	0	0	0	0	0	0	0	0	0	0							0	0	0	0	0	0	0	0	0	0	0
PA5429	51 kDa	ref|NP_254116.1|gi|15600622| aspartate ammonia-lyase	aspartate ammonia-lyase				0	0	0	0	0	0	0	0	0	0	0	0	0	0	0	0	0	0	0	0	0	0	0	0	0	0							0	0	0	0	0	0	0	0	0	0	0
PA0393	28 kDa	ref|NP_249084.1|gi|15595590| pyrroline-5-carboxylate reductase	pyrroline-5-carboxylate reductase				0	0	0	0	0	0	0	0	0	0	0	0	0	0	0	0	0	0	0	0	0	0	0	0	0	0							0	0	0	0	0	0	0	0	0	0	0
PA0972	48 kDa	ref|NP_249663.1|gi|15596169| TolB protein	TolB protein				0	0	0	0	0	0	0	0	0	0	0	0	0	0	0	0	0	0	0	0	0	0	0	0	0	0							5	10	4	2	4	2	1	0	0	0	0
PA1833	35 kDa	ref|NP_250524.1|gi|15597030| probable oxidoreductase	probable oxidoreductase				0	0	0	0	0	0	0	0	0	0	0	0	0	0	0	0	0	0	0	0	0	0	0	0	0	0							0	0	0	0	0	0	0	0	0	0	0
PA4408	45 kDa	ref|NP_253098.1|gi|15599604| cell division protein FtsA	cell division protein FtsA				0	0	0	0	0	0	0	0	0	0	0	0	3	1	0	0	0	0	0	0	0	0	0	0	0	0							0	0	0	0	0	0	0	0	0	0	0
PA4959	76 kDa	ref|NP_253646.1|gi|15600152| FimX	FimX				0	0	0	0	0	0	0	0	0	0	0	0	0	0	0	0	0	0	0	0	0	0	0	0	0	0							0	0	0	0	0	0	0	0	0	0	0
PA1750	39 kDa	ref|NP_250441.1|gi|15596947| phospho-2-dehydro-3-deoxyheptonate aldolase	phospho-2-dehydro-3-deoxyheptonate aldolase				0	0	0	0	0	0	0	0	0	0	0	0	0	0	0	0	0	0	0	0	0	0	0	0	0	0							0	0	0	0	0	0	2	0	0	0	0
PA5494	11 kDa	ref|NP_254181.1|gi|15600687| hypothetical protein	hypothetical protein				0	0	0	0	0	0	0	0	0	0	0	0	0	0	0	0	0	0	0	0	0	0	0	0	0	0							0	0	0	0	0	0	0	0	0	0	0
PA4676	24 kDa	ref|NP_253365.1|gi|15599871| probable carbonic anhydrase	probable carbonic anhydrase				0	0	0	0	0	0	0	0	0	0	0	0	0	0	0	0	0	0	0	0	0	0	0	0	0	0							0	0	0	0	0	0	0	0	0	0	0
PA4996	50 kDa	ref|NP_253683.1|gi|15600189| LPS biosynthesis protein RfaE	LPS biosynthesis protein RfaE				0	0	0	0	0	0	0	0	0	0	0	0	0	0	0	0	0	0	0	0	0	0	0	0	0	0							0	0	0	0	0	0	4	4	2	8	4
PA2000	23 kDa	ref|NP_250690.1|gi|15597196| dehydrocarnitine CoA transferase, DchB	dehydrocarnitine CoA transferase, DchB				0	0	0	0	0	0	0	0	0	0	0	0	0	0	0	0	0	0	0	0	0	0	0	0	0	0							0	0	0	0	0	0	0	0	0	0	0
PA3195	36 kDa	ref|NP_251885.1|gi|15598391| glyceraldehyde 3-phosphate dehydrogenase	glyceraldehyde 3-phosphate dehydrogenase				0	0	0	0	0	0	0	0	0	0	0	0	0	0	0	0	0	0	0	0	0	0	0	0	0	0							0	0	0	0	0	0	0	0	0	0	0
PA4411	52 kDa	ref|NP_253101.1|gi|15599607| UDP-N-acetylmuramate--alanine ligase	UDP-N-acetylmuramate--alanine ligase				0	0	0	0	0	0	0	0	0	0	0	0	0	0	0	0	0	0	0	0	0	0	0	0	0	0							0	0	0	0	0	0	0	0	0	0	0
PA0857	11 kDa	ref|NP_249548.1|gi|15596054| morphogene protein BolA	morphogene protein BolA				0	0	0	0	0	0	0	0	0	0	0	0	0	0	4	3	6	4	3	1	1	0	0	0	2	0							0	0	0	0	0	0	0	0	0	0	0
PA5413	38 kDa	ref|NP_254100.1|gi|15600606| low specificity l-threonine aldolase	low specificity l-threonine aldolase				0	0	0	0	0	0	0	0	0	0	0	0	0	0	0	0	0	0	0	0	0	0	0	0	0	0							0	0	0	0	0	0	0	0	0	0	0
PA3998	10 kDa	ref|NP_252687.1|gi|15599193| conserved hypothetical protein	conserved hypothetical protein				0	0	0	0	0	0	0	0	0	0	0	0	0	0	0	0	0	0	0	0	0	0	0	0	0	0							0	0	0	0	0	0	0	0	0	0	0
PA1049	25 kDa	ref|NP_249740.1|gi|15596246| pyridoxine 5'-phosphate oxidase	pyridoxine 5'-phosphate oxidase				0	0	0	0	0	0	0	0	0	0	0	0	0	0	0	0	0	0	0	0	0	0	0	0	0	0							0	0	0	0	0	0	0	1	2	0	0
PA4741	10 kDa	ref|NP_253429.1|gi|15599935| 30S ribosomal protein S15	30S ribosomal protein S15				0	0	0	0	0	0	0	0	0	0	0	0	0	0	0	0	0	0	0	0	0	0	0	0	0	0							0	0	3	2	1	1	0	0	0	0	1
PA2709	34 kDa	ref|NP_251399.1|gi|15597905| cysteine synthase A	cysteine synthase A				0	0	0	0	0	0	0	0	0	0	0	0	0	0	0	0	0	0	0	0	0	0	0	0	0	0							0	0	0	0	0	0	2	2	0	0	0
PA2612	47 kDa	ref|NP_251302.1|gi|15597808| seryl-tRNA synthetase	seryl-tRNA synthetase				0	0	0	0	0	0	0	0	0	0	0	0	0	0	0	0	0	0	0	0	0	0	0	0	0	0							0	0	0	0	0	0	0	0	0	0	0
PA4388	27 kDa	ref|NP_253078.1|gi|15599584| hypothetical protein	hypothetical protein				0	0	0	0	0	0	0	0	0	0	0	0	0	0	0	0	0	0	0	0	0	0	0	0	0	0							0	0	0	0	0	0	0	0	0	0	0
PA1905	24 kDa	ref|NP_252905.1|gi|15599411| probable pyridoxamine 5'-phosphate oxidase	probable pyridoxamine 5'-phosphate oxidase				0	0	0	0	0	0	0	0	0	0	0	0	0	0	0	0	0	0	0	0	0	0	0	0	0	0							0	0	0	0	0	0	0	2	0	0	0
PA3624	23 kDa	ref|NP_252314.1|gi|15598820| L-isoaspartate protein carboxylmethyltransferase type II	L-isoaspartate protein carboxylmethyltransferase type II				0	0	0	0	0	0	0	0	0	0	0	0	0	0	0	0	0	0	0	0	0	0	0	0	0	0							0	0	0	0	0	0	0	0	0	0	0
PA2729	50 kDa	ref|NP_251419.1|gi|15597925| hypothetical protein	hypothetical protein				0	0	0	0	0	0	0	0	0	0	0	0	0	0	0	0	0	0	0	0	0	0	0	0	0	0							0	0	0	0	0	0	0	32	25	10	2
PA4764	15 kDa	ref|NP_253452.1|gi|15599958| ferric uptake regulation protein	ferric uptake regulation protein				0	0	0	0	0	0	0	0	0	0	0	0	0	0	0	0	0	0	0	0	0	0	0	0	0	0							0	0	0	0	0	0	0	0	0	0	0
PA1076	14 kDa	ref|NP_249767.1|gi|15596273| hypothetical protein	hypothetical protein				0	0	0	0	0	0	0	0	0	0	0	0	0	0	0	0	0	0	0	0	0	0	0	0	0	0							0	0	0	0	0	0	0	0	0	1	0
PA4308	53 kDa	ref|NP_252998.1|gi|15599504| conserved hypothetical protein	conserved hypothetical protein				0	0	0	0	0	0	0	0	0	0	0	0	0	0	0	0	0	0	0	0	0	0	0	0	0	0							0	0	0	0	0	0	0	0	0	0	0
PA5406	12 kDa	ref|NP_254093.1|gi|15600599| hypothetical protein	hypothetical protein				0	0	0	0	0	0	0	0	0	0	0	0	0	0	0	0	0	0	0	0	0	0	0	0	0	0							0	0	0	0	0	0	0	0	0	0	0
PA5066	15 kDa	ref|NP_253753.1|gi|15600259| phosphoribosyl-AMP cyclohydrolase	phosphoribosyl-AMP cyclohydrolase				0	0	0	0	0	0	0	0	0	0	0	0	0	0	0	0	0	0	0	0	0	0	0	0	0	0							0	0	0	0	0	0	0	0	0	0	0
PA2331	20 kDa	ref|NP_251021.1|gi|15597527| hypothetical protein	hypothetical protein				0	0	0	0	0	0	0	0	0	0	0	0	0	0	0	0	0	0	0	0	0	0	0	0	0	0							0	0	0	0	0	0	0	0	0	0	0
PA3889	35 kDa	ref|NP_252578.1|gi|15599084| OpuC ABC transporter, periplasmic substrate-binding protein, OpuCC	OpuC ABC transporter, periplasmic substrate-binding protein, OpuCC				0	0	0	0	0	0	0	0	0	0	0	0	0	0	0	0	0	0	0	0	0	0	0	0	0	0							0	0	0	0	0	0	0	0	0	0	0
PA4434	39 kDa	ref|NP_253124.1|gi|15599630| probable oxidoreductase	probable oxidoreductase				0	0	0	0	0	0	0	0	0	0	0	0	0	0	0	0	0	0	0	0	0	0	0	0	0	0							0	0	0	0	0	0	0	0	0	0	0
PA5163	32 kDa	ref|NP_253850.1|gi|15600356| glucose-1-phosphate thymidylyltransferase	glucose-1-phosphate thymidylyltransferase				0	0	0	0	0	0	0	0	0	0	0	0	0	0	0	0	0	0	0	0	0	0	0	0	0	0							0	0	0	0	0	0	0	0	0	0	0
PA3054	71 kDa	ref|NP_251744.1|gi|15598250| hypothetical protein	hypothetical protein				0	0	0	0	0	0	0	0	0	0	0	0	0	0	0	0	0	0	0	0	0	0	0	0	0	0							0	0	0	0	0	0	0	0	0	0	0
PA0602	38 kDa	ref|NP_249293.1|gi|15595799| probable binding protein component of ABC transporter	probable binding protein component of ABC transporter				0	0	0	0	0	0	0	0	0	0	0	0	0	0	0	0	0	0	0	0	0	0	0	1	0	0							0	0	0	0	0	0	0	0	0	0	0
PA1837	19 kDa	ref|NP_250528.1|gi|15597034| hypothetical protein	hypothetical protein				0	0	0	0	0	0	0	0	0	0	0	0	0	0	0	0	0	0	0	0	0	0	0	0	0	0							0	0	0	0	0	0	0	0	0	0	0
PA3527	38 kDa	ref|NP_252217.1|gi|15598723| dihydroorotase	dihydroorotase				0	0	0	0	0	0	0	0	0	0	0	0	0	0	0	0	0	0	0	0	0	0	0	0	0	0							0	0	0	0	0	0	0	0	0	0	0
PA3313	37 kDa	ref|NP_252003.1|gi|15598509| hypothetical protein	hypothetical protein				0	0	0	0	0	0	0	0	0	0	0	0	1	0	2	4	2	0	1	0	0	0	0	0	0	0							0	0	0	0	0	0	0	0	0	0	0
PA5378	34 kDa	ref|NP_254065.1|gi|15600571| CbcX	CbcX				0	0	0	0	0	0	0	0	0	0	0	0	0	0	0	0	0	0	0	0	0	0	0	0	0	0							0	0	0	0	0	0	0	0	0	0	0
PA3295	16 kDa	ref|NP_251985.1|gi|15598491| probable HIT family protein	probable HIT family protein				0	0	0	0	0	0	0	0	0	0	0	0	0	0	0	0	0	0	0	0	0	0	0	0	0	0							0	0	0	0	0	0	0	0	0	0	0
PA4529	23 kDa	ref|NP_253219.1|gi|15599725| dephosphocoenzyme A kinase	dephosphocoenzyme A kinase				0	0	0	0	0	0	0	0	0	0	0	0	0	0	0	0	0	0	0	0	0	0	0	0	0	0							0	0	0	0	0	0	0	0	0	10	17
PA2633	29 kDa	ref|NP_251323.1|gi|15597829| hypothetical protein	hypothetical protein				0	0	0	0	0	0	0	0	0	0	0	0	0	0	1	1	3	3	5	4	3	1	1	1	3	1							0	0	0	0	0	0	0	0	0	0	0
PA4403	104 kDa	ref|NP_253093.1|gi|15599599| secretion protein SecA	secretion protein SecA				0	0	0	0	0	0	0	0	0	0	0	0	0	0	0	0	0	0	0	0	0	0	0	0	0	0							0	0	0	0	0	0	0	0	0	0	0
PA2504	23 kDa	ref|NP_251194.1|gi|15597700| hypothetical protein	hypothetical protein				0	0	0	0	0	0	0	0	0	0	0	0	0	0	0	0	0	0	0	0	0	0	0	0	0	0							0	0	0	0	0	0	0	0	0	0	0
PA3165	39 kDa	ref|NP_251855.1|gi|15598361| histidinol-phosphate aminotransferase	histidinol-phosphate aminotransferase				0	0	0	0	0	0	0	0	0	0	0	0	0	0	0	0	0	0	0	0	0	0	0	0	0	0							0	0	0	0	0	0	0	0	0	0	0
PA1009	21 kDa	ref|NP_249700.1|gi|15596206| hypothetical protein	hypothetical protein				0	0	0	0	0	0	0	0	0	0	0	0	0	0	0	0	0	0	0	0	0	0	0	0	0	0							0	0	0	0	0	0	0	0	0	0	0
PA0916	49 kDa	ref|NP_249607.1|gi|15596113| conserved hypothetical protein	conserved hypothetical protein				0	0	0	0	0	0	0	0	0	0	0	0	0	0	0	0	0	0	0	0	0	0	0	0	0	0							0	0	0	0	0	0	0	0	0	0	0
PA3181	24 kDa	ref|NP_251871.1|gi|15598377| 2-keto-3-deoxy-6-phosphogluconate aldolase	2-keto-3-deoxy-6-phosphogluconate aldolase				0	0	0	0	0	0	0	0	0	0	0	0	0	0	0	0	0	0	0	0	0	0	0	0	0	0							0	0	0	0	0	0	1	11	2	1	0
PA3567	37 kDa	ref|NP_252257.1|gi|15598763| probable oxidoreductase	probable oxidoreductase				0	0	0	0	0	0	0	0	0	0	0	0	0	0	0	0	0	0	0	0	0	0	0	0	0	0							0	0	0	0	0	0	0	15	15	14	7
PA4272	18 kDa	ref|NP_252962.1|gi|15599468| 50S ribosomal protein L10	50S ribosomal protein L10				0	0	0	0	0	0	0	0	0	0	0	0	0	0	0	0	0	0	0	0	0	0	0	0	0	0							0	0	0	1	0	0	0	0	0	0	0
PA0653	15 kDa	ref|NP_249344.1|gi|15595850| conserved hypothetical protein	conserved hypothetical protein				0	0	0	0	0	0	0	0	0	0	0	0	0	0	0	0	0	0	0	0	0	0	0	0	0	0							0	0	0	0	0	0	0	0	0	0	0
PA2446	14 kDa	ref|NP_251136.1|gi|15597642| glycine cleavage system protein H2	glycine cleavage system protein H2				0	0	0	0	0	0	0	0	0	0	0	0	0	0	0	0	0	0	0	0	0	0	0	0	0	0							0	0	0	0	0	0	0	0	0	0	0
PA5323	32 kDa	ref|NP_254010.1|gi|15600516| acetylglutamate kinase	acetylglutamate kinase				0	0	0	0	0	0	0	0	0	0	0	0	0	0	0	0	0	0	0	0	0	0	0	0	0	0							0	0	0	0	0	0	0	0	0	0	0
PA3842	13 kDa	ref|NP_252531.1|gi|15599037| specific Pseudomonas chaperone for ExoS, SpcS	specific Pseudomonas chaperone for ExoS, SpcS				0	0	0	0	0	0	0	0	0	0	0	0	0	0	0	0	0	0	0	0	0	0	0	0	0	0							0	0	0	0	0	0	0	0	0	0	0
PA5331	23 kDa	ref|NP_254018.1|gi|15600524| orotate phosphoribosyltransferase	orotate phosphoribosyltransferase				0	0	0	0	0	0	0	0	0	0	0	0	0	0	0	0	0	0	0	0	0	0	0	0	0	0							0	0	0	0	0	0	0	0	0	0	0
PA1734	30 kDa	ref|NP_250425.1|gi|15596931| hypothetical protein	hypothetical protein				0	0	0	0	0	0	0	0	0	0	0	0	0	0	0	0	1	1	1	2	0	0	0	0	0	0							0	0	0	0	0	0	0	0	0	0	0
PA4572	22 kDa	ref|NP_253262.1|gi|15599768| peptidyl-prolyl cis-trans isomerase FklB	peptidyl-prolyl cis-trans isomerase FklB				0	0	0	0	0	0	0	0	0	0	0	0	0	0	0	0	0	0	0	0	0	0	0	0	0	0							0	0	0	0	0	0	0	0	0	0	0
PA2856	21 kDa	ref|NP_251546.1|gi|15598052| lysophospholipase A	lysophospholipase A				0	0	0	0	0	0	0	0	0	0	0	0	0	0	0	0	0	0	0	0	0	0	0	0	0	0							0	0	0	0	0	0	0	0	0	0	0
PA0179	13 kDa	ref|NP_248869.1|gi|15595377| probable two-component response regulator	probable two-component response regulator				0	0	0	0	0	0	0	0	0	0	0	0	0	0	0	0	0	0	0	0	0	0	0	0	2	2							0	0	0	0	0	0	0	0	0	0	0
PA5100	61 kDa	ref|NP_253787.1|gi|15600293| urocanase	urocanase				0	0	0	0	0	0	0	0	0	0	0	0	0	0	0	0	0	0	0	0	0	0	0	0	0	0							0	0	0	0	0	0	0	0	0	0	0
PA1796	31 kDa	ref|NP_250487.1|gi|15596993| 5,10-methylene-tetrahydrofolate dehydrogenase / cyclohydrolase	5,10-methylene-tetrahydrofolate dehydrogenase / cyclohydrolase				0	0	0	0	0	0	0	0	0	0	0	0	0	0	0	0	0	0	0	0	0	0	0	0	0	0							0	0	0	0	0	0	0	0	0	0	0
PA3413	10 kDa	ref|NP_252103.1|gi|15598609| conserved hypothetical protein	conserved hypothetical protein				0	0	0	0	0	0	0	0	0	0	0	0	0	0	0	0	0	0	0	0	0	0	0	0	0	0							0	0	0	0	0	0	0	0	0	0	0
PA1623	25 kDa	ref|NP_250314.1|gi|15596820| conserved hypothetical protein	conserved hypothetical protein				0	0	0	0	0	0	0	0	0	0	0	0	0	0	0	0	0	0	0	0	0	0	0	0	0	0							0	0	0	0	0	0	0	0	0	0	0
PA0051	70 kDa	ref|NP_248741.1|gi|15595249| potential phenazine-modifying enzyme	potential phenazine-modifying enzyme				0	0	0	0	0	0	0	0	0	0	0	0	0	0	0	0	0	0	0	0	0	0	0	0	0	0							0	0	0	0	0	0	0	0	4	1	0
PA0456	8 kDa	ref|NP_249147.1|gi|15595653| probable cold-shock protein	probable cold-shock protein				0	0	0	0	0	0	0	0	0	0	0	0	0	0	0	0	0	0	0	0	0	0	0	0	0	0							0	1	0	0	1	1	0	1	0	0	0
PA3674	14 kDa	ref|NP_252364.1|gi|15598870| hypothetical protein	hypothetical protein				0	0	0	0	0	0	0	0	0	0	0	1	5	2	1	0	0	0	0	0	0	0	0	0	0	0							0	0	0	0	0	0	0	0	0	0	0
PA1726	83 kDa	ref|NP_250417.1|gi|15596923| periplasmic beta-glucosidase	periplasmic beta-glucosidase				0	0	0	0	0	0	0	0	0	0	0	0	0	0	1	2	2	4	2	1	0	0	0	0	0	0							0	0	0	0	0	0	0	0	0	0	0
PA1011	43 kDa	ref|NP_249702.1|gi|15596208| hypothetical protein	hypothetical protein				0	0	0	0	0	0	0	0	0	0	0	0	0	0	0	0	0	0	0	0	0	0	0	0	0	0							0	0	1	1	0	0	0	16	15	4	2
PA0004	90 kDa	ref|NP_064724.1|gi|15595202| DNA gyrase subunit B	DNA gyrase subunit B				0	0	0	0	0	0	0	0	0	0	0	0	0	0	0	0	0	0	0	0	0	0	0	0	0	0							0	0	0	0	0	0	0	0	0	0	0
PA0794	95 kDa	ref|NP_249485.1|gi|15595991| probable aconitate hydratase	probable aconitate hydratase				0	0	0	0	0	0	0	0	0	0	0	0	0	0	0	0	0	0	0	0	0	0	0	0	0	0							0	0	0	0	0	0	0	0	0	0	0
PA3940	10 kDa	ref|NP_252629.1|gi|15599135| probable DNA binding protein	probable DNA binding protein				0	0	0	0	0	0	0	0	0	0	0	0	0	0	0	0	0	0	0	0	0	0	0	0	0	0							0	0	0	0	0	0	0	0	0	0	0
PA1440	22 kDa	ref|NP_250131.1|gi|15596637| hypothetical protein	hypothetical protein				0	0	0	0	0	0	0	0	0	0	0	0	0	0	0	0	0	0	0	0	0	0	0	0	0	0							0	0	0	0	0	0	0	0	0	0	0
PA3988	23 kDa	ref|NP_252677.1|gi|15599183| LPS-assembly lipoprotein LptE	LPS-assembly lipoprotein LptE				0	0	0	0	0	0	0	0	0	0	0	0	0	0	0	1	0	0	0	0	0	0	0	0	0	0							0	0	1	0	0	0	0	0	4	1	1
PA3262	27 kDa	ref|NP_251952.1|gi|15598458| probable peptidyl-prolyl cis-trans isomerase, FkbP-type	probable peptidyl-prolyl cis-trans isomerase, FkbP-type				0	0	1	0	0	0	0	0	0	0	0	0	0	0	0	0	0	0	0	0	0	0	0	0	0	0							0	0	4	3	1	0	0	0	2	0	0
PA3453	24 kDa	ref|NP_252143.1|gi|15598649| conserved hypothetical protein	conserved hypothetical protein				0	0	0	0	0	0	0	0	0	0	0	0	0	0	0	0	0	0	0	0	0	0	0	0	0	0							0	0	0	0	0	0	0	0	0	0	0
PA2787	44 kDa	ref|NP_251477.1|gi|15597983| carboxypeptidase G2 precursor	carboxypeptidase G2 precursor				0	0	0	0	0	0	0	0	0	0	0	0	0	0	0	0	0	0	0	0	0	0	0	0	0	0							0	0	0	0	0	0	11	16	2	0	0
PA0459	94 kDa	ref|NP_249150.1|gi|15595656| probable ClpA/B protease ATP binding subunit	probable ClpA/B protease ATP binding subunit				0	0	0	0	0	0	0	0	0	0	0	0	0	0	0	0	0	0	0	0	0	0	0	0	0	0							0	0	0	0	0	0	0	0	0	0	0
PA5229	17 kDa	ref|NP_253916.1|gi|15600422| conserved hypothetical protein	conserved hypothetical protein				0	0	0	0	0	0	0	0	0	0	0	0	0	0	0	0	0	0	0	0	0	0	0	0	0	0							0	0	0	0	0	0	0	0	0	0	1
PA5359	16 kDa	ref|NP_254046.1|gi|15600552| hypothetical protein	hypothetical protein				0	0	0	0	0	0	0	0	0	0	0	0	0	0	0	0	0	0	0	0	0	0	0	0	0	0							0	0	0	0	0	0	0	0	0	0	0
PA3250	38 kDa	ref|NP_251940.1|gi|15598446| hypothetical protein	hypothetical protein				0	0	0	0	0	0	0	0	0	0	0	0	0	0	0	0	0	0	0	0	0	0	0	0	0	0							0	0	0	0	0	0	0	0	0	0	0
PA5545	34 kDa	ref|NP_254232.1|gi|15600738| conserved hypothetical protein	conserved hypothetical protein				0	0	0	0	0	0	0	0	0	0	0	0	0	0	0	0	0	0	0	0	0	0	0	0	0	0							0	0	0	0	0	0	0	0	0	0	0
PA4502	59 kDa	ref|NP_253192.1|gi|15599698| probable binding protein component of ABC transporter	probable binding protein component of ABC transporter				0	0	0	0	0	0	0	0	0	0	0	0	0	0	0	0	0	0	0	0	0	0	0	0	0	0							0	0	0	0	0	0	0	0	0	0	0
PA3925	41 kDa	ref|NP_252614.1|gi|15599120| probable acyl-CoA thiolase	probable acyl-CoA thiolase				0	0	0	0	0	0	0	0	0	0	0	0	0	0	0	0	0	0	0	0	0	0	0	0	0	0							0	0	0	0	0	0	0	0	0	0	0
PA3205	17 kDa	ref|NP_251895.1|gi|15598401| hypothetical protein	hypothetical protein				0	0	0	0	0	0	0	0	0	0	0	0	0	0	0	0	0	0	0	0	0	0	0	0	0	0							0	0	4	3	4	1	2	0	0	0	0
PA3347	11 kDa	ref|NP_252037.1|gi|15598543| hypothetical protein	hypothetical protein				0	0	0	0	0	0	0	0	0	0	0	1	3	0	0	0	0	0	0	0	0	0	0	0	0	0							0	0	0	0	0	0	0	0	0	0	8
PA1813	29 kDa	ref|NP_250504.1|gi|15597010| probable hydroxyacylglutathione hydrolase	probable hydroxyacylglutathione hydrolase				0	0	0	0	0	0	0	0	0	0	0	0	0	0	0	0	0	0	0	0	0	0	0	0	0	0							0	0	0	0	0	0	0	0	0	19	12
PA1287	20 kDa	ref|NP_249978.1|gi|15596484| probable glutathione peroxidase	probable glutathione peroxidase				0	0	0	0	0	0	0	0	0	0	0	0	0	0	0	0	0	0	0	0	0	0	0	0	0	0							0	0	0	0	0	0	0	0	0	0	0
PA3992	48 kDa	ref|NP_252681.1|gi|15599187| SltB3	SltB3				0	0	0	0	0	0	0	0	0	1	4	6	10	3	3	2	1	0	0	0	0	0	0	0	0	0							0	0	0	0	0	0	0	0	0	0	1
PA3967	15 kDa	ref|NP_252656.1|gi|15599162| hypothetical protein	hypothetical protein				0	0	0	0	0	0	0	0	0	0	0	0	0	4	2	2	2	0	1	0	0	0	0	0	0	0							0	0	0	0	0	0	0	0	0	0	0
PA1112	41 kDa	ref|NP_249803.1|gi|15596309| conserved hypothetical protein	conserved hypothetical protein				0	0	0	0	0	0	0	0	0	0	0	0	0	0	0	0	0	0	0	0	0	0	0	0	0	0							0	0	0	0	0	0	0	0	0	0	5
PA5260	34 kDa	ref|NP_253947.1|gi|15600453| porphobilinogen deaminase	porphobilinogen deaminase				0	0	0	0	0	0	0	0	0	0	0	0	0	0	0	0	0	0	0	0	0	0	0	0	0	0							0	0	0	0	0	0	0	0	0	0	0
PA4067	25 kDa	ref|NP_252756.1|gi|15599262| Outer membrane protein OprG precursor	Outer membrane protein OprG precursor				0	0	1	1	0	0	0	0	0	0	0	0	0	0	0	0	0	0	0	0	0	0	0	0	0	0							0	0	4	3	1	0	0	0	0	0	0
PA2740	38 kDa	ref|NP_251430.1|gi|15597936| phenylalanyl-tRNA synthetase, alpha-subunit	phenylalanyl-tRNA synthetase, alpha-subunit				0	0	0	0	0	0	0	0	0	0	0	0	0	0	0	0	0	0	0	0	0	0	0	0	0	0							0	0	0	0	0	0	0	0	0	0	0
PA4015	17 kDa	ref|NP_252704.1|gi|15599210| conserved hypothetical protein	conserved hypothetical protein				0	0	0	0	0	0	0	0	0	0	0	0	0	0	0	0	0	0	0	0	0	0	0	0	0	0							0	0	0	0	0	0	0	0	0	0	0
PA3525	45 kDa	ref|NP_252215.1|gi|15598721| argininosuccinate synthase	argininosuccinate synthase				0	0	0	0	0	0	0	0	0	0	0	0	0	0	0	0	0	0	0	0	0	0	0	0	0	0							0	0	0	0	0	0	0	0	0	0	0
PA3629	39 kDa	ref|NP_252319.1|gi|15598825| alcohol dehydrogenase class III	alcohol dehydrogenase class III				0	0	0	0	0	0	0	0	0	0	0	0	0	0	0	0	0	0	0	0	0	0	0	0	0	0							0	0	0	0	0	0	0	0	0	0	0
PA3002	129 kDa	ref|NP_251692.1|gi|15598198| transcription-repair coupling protein Mfd	transcription-repair coupling protein Mfd				0	0	0	0	0	0	0	0	0	0	0	0	0	0	0	0	0	0	0	0	0	0	0	0	0	0							0	0	0	0	0	0	0	0	0	0	0
PA4497	59 kDa	ref|NP_253187.1|gi|15599693| probable binding protein component of ABC transporter	probable binding protein component of ABC transporter				0	0	0	0	0	0	0	0	0	0	0	0	0	0	2	0	0	0	0	0	0	0	0	0	0	0							0	0	0	0	0	0	0	0	0	0	0
PA5082	33 kDa	ref|NP_253769.1|gi|15600275| DguC	DguC				0	0	0	0	0	0	0	0	0	0	0	0	0	0	0	0	0	0	0	0	0	0	0	0	0	0							0	0	0	0	0	0	0	0	0	0	0
PA0039	8 kDa	ref|NP_248729.1|gi|15595237| hypothetical protein	hypothetical protein				0	0	0	0	0	0	0	0	0	0	0	0	0	4	5	4	1	0	1	0	0	0	0	0	0	0							0	0	0	0	0	0	0	0	0	0	0
PA5365	27 kDa	ref|NP_254052.1|gi|15600558| phosphate uptake regulatory protein PhoU	phosphate uptake regulatory protein PhoU				0	0	0	0	0	0	0	0	0	0	0	0	0	0	0	0	0	0	0	0	0	0	0	0	0	0							0	0	0	0	0	0	0	0	0	0	0
PA3115	97 kDa	ref|NP_251805.1|gi|15598311| Motility protein FimV	Motility protein FimV				0	0	0	0	0	0	0	0	0	0	0	0	0	0	1	0	0	0	0	0	0	0	0	0	0	0							0	0	0	0	0	0	0	0	0	0	2
PA3849	38 kDa	ref|NP_252538.1|gi|15599044| conserved hypothetical protein	conserved hypothetical protein				0	0	0	0	0	0	0	0	0	0	0	0	0	0	0	0	0	0	0	0	0	0	0	0	0	0							0	0	0	0	0	0	0	0	0	0	0
PA4417	51 kDa	ref|NP_253107.1|gi|15599613| UDP-N-acetylmuramoylalanyl-D-glutamate-2, 6-diaminopimelate ligase	UDP-N-acetylmuramoylalanyl-D-glutamate-2, 6-diaminopimelate ligase				0	0	0	0	0	0	0	0	0	0	0	0	0	0	0	0	0	0	0	0	0	0	0	0	0	0							0	0	0	0	0	0	0	0	0	0	0
PA1674	20 kDa	ref|NP_250365.1|gi|15596871| GTP cyclohydrolase I precursor	GTP cyclohydrolase I precursor				0	0	0	0	0	0	0	0	0	0	0	0	0	0	0	0	0	0	0	0	0	0	0	0	0	0							0	0	0	0	0	0	0	0	0	0	0
PA4685	26 kDa	ref|NP_253374.1|gi|15599880| hypothetical protein	hypothetical protein				0	0	0	0	0	0	0	0	0	0	0	0	0	0	0	0	0	0	0	0	0	0	0	0	0	0							0	0	0	0	0	0	0	0	0	0	0
PA2013	29 kDa	ref|NP_250703.1|gi|15597209| putative 3-methylglutaconyl-CoA hydratase	putative 3-methylglutaconyl-CoA hydratase				0	0	0	0	0	0	0	0	0	0	0	0	0	0	0	0	0	0	0	0	0	0	0	0	0	0							0	0	0	0	0	0	0	0	0	0	0
PA4751	70 kDa	ref|NP_253439.1|gi|15599945| cell division protein FtsH	cell division protein FtsH				0	0	0	0	0	0	0	0	0	0	0	0	0	0	0	0	0	0	0	0	0	0	0	0	0	0							0	0	1	0	0	0	0	0	0	0	0
PA3746	49 kDa	ref|NP_252435.1|gi|15598941| signal recognition particle protein Ffh	signal recognition particle protein Ffh				0	0	0	0	0	0	0	0	0	0	0	0	0	0	0	0	0	0	0	0	0	0	0	0	0	0							0	0	0	0	0	0	0	0	0	0	0
PA3539	30 kDa	ref|NP_252229.1|gi|15598735| conserved hypothetical protein	conserved hypothetical protein				0	0	0	0	0	0	0	0	0	0	0	0	0	0	0	0	0	0	0	0	0	0	0	0	0	0							0	0	0	0	0	0	0	0	0	0	0
PA1685	26 kDa	ref|NP_250376.1|gi|15596882| enolase-phosphatase E-1	enolase-phosphatase E-1				0	0	0	0	0	0	0	0	0	0	0	0	0	0	0	0	0	0	0	0	0	0	0	0	0	0							0	0	0	0	0	0	0	0	0	0	0
PA1846	87 kDa	ref|NP_250537.1|gi|15597043| cis/trans isomerase	cis/trans isomerase				0	0	0	0	0	0	0	0	0	0	0	0	0	0	0	0	0	0	0	0	0	0	0	0	0	0							0	0	0	0	0	0	0	0	0	0	0
PA1684	21 kDa	ref|NP_250375.1|gi|15596881| 1,2-dihydroxy-3-keto-5-methylthiopentene dioxygenase MtnD	1,2-dihydroxy-3-keto-5-methylthiopentene dioxygenase MtnD				0	0	0	0	0	0	0	0	0	0	0	0	0	0	0	0	0	0	0	0	0	0	0	0	0	0							0	0	0	0	0	0	0	0	0	0	0
PA3461	43 kDa	ref|NP_252151.1|gi|15598657| conserved hypothetical protein	conserved hypothetical protein				0	0	0	0	0	0	0	0	0	0	0	0	0	0	0	0	0	0	0	0	0	0	0	0	0	0							0	0	0	0	0	0	0	0	0	0	0
PA3070	36 kDa	ref|NP_251760.1|gi|15598266| conserved hypothetical protein	conserved hypothetical protein				0	0	0	0	0	0	0	0	0	0	0	0	0	0	0	0	0	0	0	0	0	0	0	0	0	0							0	0	0	0	0	0	0	0	0	0	0
PA1706	32 kDa	ref|NP_250397.1|gi|15596903| type III secretion protein PcrV	type III secretion protein PcrV				0	0	0	0	0	0	0	0	0	0	0	0	0	0	0	0	0	0	0	0	0	0	0	0	0	0							0	0	0	0	0	0	0	11	29	14	1
PA0773	27 kDa	ref|NP_249464.1|gi|15595970| pyridoxal phosphate biosynthetic protein PdxJ	pyridoxal phosphate biosynthetic protein PdxJ				0	0	0	0	0	0	0	0	0	0	0	0	0	0	0	0	0	0	0	0	0	0	0	0	0	0							0	0	0	0	0	0	0	0	0	0	0
PA1999	25 kDa	ref|NP_250689.1|gi|15597195| dehydrocarnitine CoA transferase, DchA	dehydrocarnitine CoA transferase, DchA				0	0	0	0	0	0	0	0	0	0	0	0	0	0	0	0	0	0	0	0	0	0	0	0	0	0							0	0	0	0	0	0	0	0	0	0	0
PA3792	66 kDa	ref|NP_252481.3|gi|161486762| 2-isopropylmalate synthase	2-isopropylmalate synthase				0	0	0	0	0	0	0	0	0	0	0	0	0	0	0	0	0	0	0	0	0	0	0	0	0	0							0	0	0	0	0	0	0	0	0	0	0
PA3482	75 kDa	ref|NP_252172.1|gi|15598678| methionyl-tRNA synthetase	methionyl-tRNA synthetase				0	0	0	0	0	0	0	0	0	0	0	0	0	0	0	0	0	0	0	0	0	0	0	0	0	0							0	0	0	0	0	0	0	0	0	0	0
PA3481	39 kDa	ref|NP_252171.1|gi|15598677| conserved hypothetical protein	conserved hypothetical protein				0	0	0	0	0	0	0	0	0	0	0	0	0	0	0	0	0	0	0	0	0	0	0	0	0	0							0	0	0	0	0	0	0	0	0	0	0
PA5198	33 kDa	ref|NP_253885.1|gi|15600391| LD-carboxypeptidase	LD-carboxypeptidase				0	0	0	0	0	0	0	0	0	0	0	0	0	0	0	0	0	0	0	0	0	0	0	0	0	0							0	0	0	0	0	0	0	0	0	0	0
PA0943	27 kDa	ref|NP_249634.1|gi|15596140| hypothetical protein	hypothetical protein				0	0	0	0	0	0	0	0	0	0	0	0	0	0	0	0	0	0	0	0	0	0	0	0	0	0							0	0	0	0	2	3	0	0	0	0	0
PA4440	22 kDa	ref|NP_253130.1|gi|15599636| hypothetical protein	hypothetical protein				0	0	0	0	0	0	0	0	0	0	0	0	0	0	0	0	0	0	0	0	0	0	0	0	0	0							0	0	0	0	0	0	0	0	0	0	0
PA3640	131 kDa	ref|NP_252330.1|gi|15598836| DNA polymerase III, alpha chain	DNA polymerase III, alpha chain				0	0	0	0	0	0	0	0	0	0	0	0	0	0	0	0	0	0	0	0	0	0	0	0	0	0							0	0	0	0	0	0	0	0	0	0	0
PA4115	51 kDa	ref|NP_252804.1|gi|15599310| conserved hypothetical protein	conserved hypothetical protein				0	0	0	0	0	0	0	0	0	0	0	0	0	0	0	0	0	0	0	0	0	0	0	0	0	0							0	0	0	0	0	0	0	0	0	0	0
PA4448	47 kDa	ref|NP_253138.1|gi|15599644| histidinol dehydrogenase	histidinol dehydrogenase				0	0	0	0	0	0	0	0	0	0	0	0	0	0	0	0	0	0	0	0	0	0	0	0	0	0							0	0	0	0	0	0	0	0	0	0	0
PA2025	49 kDa	ref|NP_250715.1|gi|15597221| glutathione reductase	glutathione reductase				0	0	0	0	0	0	0	0	0	0	0	0	0	0	0	0	0	0	0	0	0	0	0	0	0	0							0	0	0	0	0	0	0	0	0	0	0
PA2620	84 kDa	ref|NP_251310.1|gi|15597816| ATP-binding protease component ClpA	ATP-binding protease component ClpA				0	0	0	0	0	0	0	0	0	0	0	0	0	0	0	0	0	0	0	0	0	0	0	0	0	0							0	0	0	0	0	0	0	0	0	0	0
PA1618	16 kDa	ref|NP_250309.1|gi|15596815| conserved hypothetical protein	conserved hypothetical protein				0	0	0	0	0	0	0	0	0	0	0	0	0	0	0	0	0	0	0	0	0	0	0	0	0	0							0	0	0	0	0	0	0	0	0	0	0
PA0542	15 kDa	ref|NP_249233.1|gi|15595739| conserved hypothetical protein	conserved hypothetical protein				0	0	0	0	0	0	0	0	0	0	0	0	0	0	0	0	0	0	0	1	0	0	0	0	0	1							0	0	0	0	0	0	0	0	0	0	0
PA2491	37 kDa	ref|NP_251181.1|gi|15597687| MexS	MexS				0	0	0	0	0	0	0	0	0	0	0	0	0	0	0	0	0	0	0	0	0	0	0	0	0	0							0	0	0	0	0	0	0	0	0	0	0
PA2760	47 kDa	ref|NP_251450.1|gi|15597956| OprQ	OprQ				0	0	0	0	0	0	0	0	0	0	0	0	0	0	0	0	0	0	0	0	0	0	0	0	0	0							0	0	5	2	0	0	0	0	0	0	0
PA0407	36 kDa	ref|NP_249098.1|gi|15595604| glutathione synthetase	glutathione synthetase				0	0	0	0	0	0	0	0	0	0	0	0	0	0	0	0	0	0	0	0	0	0	0	0	0	0							0	0	0	0	0	0	0	0	0	0	0
PA3753	19 kDa	ref|NP_252442.1|gi|15598948| conserved hypothetical protein	conserved hypothetical protein				0	0	0	0	0	0	0	0	0	0	0	0	0	0	0	0	0	0	0	0	0	0	0	0	0	0							0	0	0	0	0	0	0	0	0	0	0
PA4642	11 kDa	ref|NP_253331.1|gi|15599837| hypothetical protein	hypothetical protein				0	0	0	0	0	0	0	0	0	0	0	0	0	0	0	0	0	0	0	0	0	0	0	0	0	0							0	0	0	0	0	0	0	0	0	0	0
PA4872	31 kDa	ref|NP_253559.1|gi|15600065| hypothetical protein	hypothetical protein				0	0	0	0	0	0	0	0	0	0	0	0	0	0	0	0	0	0	0	0	0	0	0	0	0	0							0	0	0	0	0	0	0	0	0	0	0
PA3574.1	7 kDa	ref||gi|| Uncharacterized protein	Uncharacterized protein				0	0	0	0	0	0	0	0	0	0	0	0	0	0	0	0	0	0	0	0	0	0	0	0	0	0							0	0	0	0	0	0	0	0	0	0	0
PA0402	37 kDa	ref|NP_249093.1|gi|15595599| aspartate carbamoyltransferase	aspartate carbamoyltransferase				0	0	0	0	0	0	0	0	0	0	0	0	0	0	0	0	0	0	0	0	0	0	0	0	0	0							0	0	0	0	0	0	0	0	0	0	0
PA4054	39 kDa	ref|NP_252743.1|gi|15599249| GTP cyclohydrolase II / 3,4-dihydroxy-2-butanone 4-phosphate synthase	GTP cyclohydrolase II / 3,4-dihydroxy-2-butanone 4-phosphate synthase				0	0	0	0	0	0	0	0	0	0	0	0	0	0	0	0	0	0	0	0	0	0	0	0	0	0							0	0	0	0	0	0	0	0	0	0	0
PA5332	30 kDa	ref|NP_254019.1|gi|15600525| catabolite repression control protein	catabolite repression control protein				0	0	0	0	0	0	0	0	0	0	0	0	0	0	0	0	0	0	0	0	0	0	0	0	0	0							0	0	0	0	0	0	0	0	0	0	0
PA3118	39 kDa	ref|NP_251808.1|gi|15598314| 3-isopropylmalate dehydrogenase	3-isopropylmalate dehydrogenase				0	0	0	0	0	0	0	0	0	0	0	0	0	0	0	0	0	0	0	0	0	0	0	0	0	0							0	0	0	0	0	0	0	0	0	0	0
PA2743	21 kDa	ref|NP_251433.1|gi|15597939| translation initiation factor IF-3	translation initiation factor IF-3				0	0	0	0	0	0	0	0	0	0	0	0	0	0	0	0	0	0	0	0	0	0	0	0	0	0							0	0	2	0	0	0	0	0	0	0	0
PA1574	10 kDa	ref|NP_250265.1|gi|15596771| conserved hypothetical protein	conserved hypothetical protein				0	0	0	0	0	0	0	0	0	0	0	0	0	0	0	0	0	0	0	0	0	0	0	0	0	0							0	0	0	0	0	0	0	0	0	0	0
PA1127	36 kDa	ref|NP_249818.1|gi|15596324| probable oxidoreductase	probable oxidoreductase				0	0	0	0	0	0	0	0	0	0	0	0	0	0	0	0	0	0	0	0	0	0	0	0	0	0							0	0	0	0	0	0	0	0	2	0	0
PA0838	17 kDa	ref|NP_249529.1|gi|15596035| probable glutathione peroxidase	probable glutathione peroxidase				0	0	0	0	0	0	0	0	0	0	0	0	0	0	0	0	0	0	0	0	0	0	0	0	0	0							0	0	0	0	0	0	0	0	0	15	14
PA3983	32 kDa	ref|NP_252672.1|gi|15599178| conserved hypothetical protein	conserved hypothetical protein				0	0	0	0	0	0	0	0	0	0	0	0	0	0	0	0	0	0	0	0	0	0	0	0	0	0							0	0	0	0	0	0	0	0	0	0	0
PA3459	66 kDa	ref|NP_252149.1|gi|15598655| probable glutamine amidotransferase	probable glutamine amidotransferase				0	0	0	0	0	0	0	0	0	0	0	0	0	0	0	0	0	0	0	0	0	0	0	0	0	0							0	0	0	0	0	0	0	0	0	0	0
PA0763	21 kDa	ref|NP_249454.1|gi|15595960| anti-sigma factor MucA	anti-sigma factor MucA				0	0	0	0	0	0	0	0	0	0	0	0	0	0	0	2	2	2	1	0	0	0	0	0	0	0							0	0	0	0	0	0	0	0	0	0	0
PA1677	21 kDa	ref|NP_250368.1|gi|15596874| conserved hypothetical protein	conserved hypothetical protein				0	0	0	0	0	0	0	0	0	0	0	0	0	0	0	0	0	0	0	0	0	0	0	0	0	0							0	0	0	0	0	0	0	11	15	6	3
PA4489	167 kDa	ref|NP_253179.1|gi|15599685| MagD	MagD				0	0	0	0	0	0	0	0	0	0	0	0	0	0	0	0	0	0	0	0	0	0	0	0	0	0							0	0	0	0	0	0	0	0	0	0	0
PA0596	38 kDa	ref|NP_249287.1|gi|15595793| hypothetical protein	hypothetical protein				0	0	0	0	0	0	0	0	0	0	0	0	0	0	0	0	0	0	0	0	0	0	0	0	0	0							0	0	0	0	0	0	0	0	0	0	0
PA2630	44 kDa	ref|NP_251320.1|gi|15597826| conserved hypothetical protein	conserved hypothetical protein				0	0	0	0	0	0	0	0	0	0	0	0	0	0	0	0	0	0	0	0	0	0	0	0	0	0							0	0	0	0	0	0	0	0	0	0	0
PA5133	47 kDa	ref|NP_253820.1|gi|15600326| conserved hypothetical protein	conserved hypothetical protein				0	0	0	0	0	0	0	0	0	0	0	0	0	0	0	0	0	1	0	0	0	0	0	0	0	0							0	0	0	0	0	0	0	0	0	0	1
PA2817	16 kDa	ref|NP_251507.1|gi|15598013| hypothetical protein	hypothetical protein				0	0	0	0	0	0	0	0	0	0	0	0	0	0	0	0	0	0	0	0	0	0	0	0	0	0							0	0	0	0	0	0	0	0	0	0	0
PA0891	40 kDa	ref|NP_249582.1|gi|15596088| hypothetical protein	hypothetical protein				0	0	0	0	0	0	0	0	0	0	0	0	0	0	0	0	0	0	0	0	0	0	0	0	0	0							0	0	0	0	0	0	0	0	0	0	0
PA0840	40 kDa	ref|NP_249531.1|gi|15596037| probable oxidoreductase	probable oxidoreductase				0	0	0	0	0	0	0	0	0	0	0	0	0	0	0	0	0	0	0	0	0	0	0	0	0	0							0	0	0	0	0	0	0	0	0	0	0
PA1455	28 kDa	ref|NP_250146.1|gi|15596652| sigma factor FliA	sigma factor FliA				0	0	0	0	0	0	0	0	0	0	0	0	0	0	0	0	0	0	0	0	0	0	0	0	0	0							0	0	0	0	0	0	0	0	0	0	0
PA4445	27 kDa	ref|NP_253135.1|gi|15599641| conserved hypothetical protein	conserved hypothetical protein				0	0	0	0	0	0	0	0	0	0	0	0	0	0	0	0	0	0	0	0	0	0	0	0	0	0							0	0	0	0	0	0	0	0	0	0	0
PA4729	28 kDa	ref|NP_253417.1|gi|15599923| 3-methyl-2-oxobutanoate hydroxymethyltransferase	3-methyl-2-oxobutanoate hydroxymethyltransferase				0	0	0	0	0	0	0	0	0	0	0	0	0	0	0	0	0	0	0	0	0	0	0	0	0	0							0	0	0	0	0	0	0	0	0	0	0
PA0170	15 kDa	ref|NP_248860.1|gi|15595368| hypothetical protein	hypothetical protein				0	0	0	0	0	0	0	0	0	0	0	0	0	0	0	0	0	0	0	0	0	0	0	0	0	0							0	0	0	0	0	0	0	0	0	0	0
PA4670	34 kDa	ref|NP_253359.1|gi|15599865| ribose-phosphate pyrophosphokinase	ribose-phosphate pyrophosphokinase				0	0	0	0	0	0	0	0	0	0	0	0	0	0	0	0	0	0	0	0	0	0	0	0	0	0							0	0	0	0	0	0	0	0	0	0	0
PA2798	43 kDa	ref|NP_251488.1|gi|15597994| probable two-component response regulator	probable two-component response regulator				0	0	0	0	0	0	0	0	0	0	0	0	0	0	0	0	0	0	0	0	0	0	0	0	0	0							0	0	0	0	0	0	0	0	0	0	0
PA3170	48 kDa	ref|NP_251860.1|gi|15598366| conserved hypothetical protein	conserved hypothetical protein				0	0	0	0	0	0	0	0	0	0	0	0	0	0	0	0	0	0	0	0	0	0	0	0	0	0							0	0	0	0	0	0	0	0	0	0	0
PA1421	35 kDa	ref|NP_250112.1|gi|15596618| guanidinobutyrase	guanidinobutyrase				0	0	0	0	0	0	0	0	0	0	0	0	0	0	0	0	0	0	0	0	0	0	0	0	0	0							0	0	0	0	0	0	0	0	0	0	0
PA3435	16 kDa	ref|NP_252125.1|gi|15598631| conserved hypothetical protein	conserved hypothetical protein				0	0	0	0	0	0	0	0	0	0	0	0	0	0	0	0	0	0	0	0	0	0	0	0	0	0							0	0	0	0	0	0	0	0	0	0	0
PA1123	12 kDa	ref|NP_249814.1|gi|15596320| hypothetical protein	hypothetical protein				0	0	0	0	0	0	0	0	0	0	0	0	0	0	0	0	0	0	0	0	0	0	0	0	0	0							0	0	0	0	0	0	0	0	0	0	2
PA1203	15 kDa	ref|NP_249894.1|gi|15596400| hypothetical protein	hypothetical protein				0	0	0	0	0	0	0	0	0	0	0	0	0	0	0	0	0	0	0	0	0	0	0	0	0	0							0	0	0	0	0	0	0	0	0	0	0
PA3931	28 kDa	ref|NP_252620.1|gi|15599126| conserved hypothetical protein	conserved hypothetical protein				0	0	0	0	0	0	0	0	0	0	0	0	0	0	5	2	3	0	0	0	0	0	0	0	0	0							0	0	0	0	0	0	0	0	0	0	0
PA0796	32 kDa	ref|NP_249487.1|gi|15595993| carboxyphosphonoenolpyruvate phosphonomutase	carboxyphosphonoenolpyruvate phosphonomutase				0	0	0	0	0	0	0	0	0	0	0	0	0	0	0	0	0	0	0	0	0	0	0	0	0	0							0	0	0	0	0	0	0	0	0	0	0
PA3902	17 kDa	ref|NP_252591.1|gi|15599097| hypothetical protein	hypothetical protein				0	0	0	0	0	0	0	0	0	0	0	0	1	0	0	0	0	0	0	0	0	0	0	0	0	0							0	0	0	0	0	0	0	0	0	0	0
PA5129	9 kDa	ref|NP_253816.1|gi|15600322| GrxC	GrxC				0	0	0	0	0	0	0	0	0	0	0	0	0	0	0	0	0	0	0	0	0	0	0	0	0	0							0	0	0	0	0	0	0	0	0	0	0
PA4920	30 kDa	ref|NP_253607.1|gi|15600113| NH3-dependent NAD synthetase	NH3-dependent NAD synthetase				0	0	0	0	0	0	0	0	0	0	0	0	0	0	0	0	0	0	0	0	0	0	0	0	0	0							0	0	0	0	0	0	0	0	0	0	0
PA3046	13 kDa	ref|NP_251736.1|gi|15598242| conserved hypothetical protein	conserved hypothetical protein				0	0	0	0	0	0	0	0	0	0	0	0	0	0	0	0	0	0	0	0	0	0	0	0	0	0							0	0	0	0	0	0	0	0	0	0	0
PA2707	32 kDa	ref|NP_251397.1|gi|15597903| hypothetical protein	hypothetical protein				0	0	0	0	0	0	0	0	0	0	0	0	0	0	0	0	0	0	0	0	0	0	0	0	0	0							0	0	0	0	0	0	0	0	0	0	0
PA2396	31 kDa	ref|NP_251086.1|gi|15597592| pyoverdine synthetase F	pyoverdine synthetase F				0	0	0	0	0	0	0	0	0	0	0	0	0	0	0	0	0	0	0	0	0	0	0	0	0	0							0	0	0	0	0	0	0	0	0	0	0
PA2394	48 kDa	ref|NP_251084.1|gi|15597590| PvdN	PvdN				0	0	0	0	0	0	0	0	0	0	0	0	0	0	0	0	0	0	0	0	0	0	0	0	0	0							0	0	0	0	0	0	7	18	5	0	0
PA0084	56 kDa	ref|NP_248774.1|gi|15595282| TssC1	TssC1				0	0	0	0	0	0	0	0	0	0	0	0	0	0	0	0	0	0	0	0	0	0	0	0	0	0							0	0	0	0	0	0	0	0	0	0	0
PA3647	19 kDa	ref|NP_252337.1|gi|15598843| probable outer membrane protein precursor	probable outer membrane protein precursor				0	0	0	0	0	0	0	0	0	0	0	0	0	0	0	0	0	0	0	0	0	0	0	0	1	0							0	0	0	0	0	0	0	0	0	0	0
PA3040	12 kDa	ref|NP_251730.1|gi|15598236| conserved hypothetical protein	conserved hypothetical protein				0	0	0	0	0	0	0	0	0	0	0	0	0	0	0	0	0	0	0	0	0	0	0	0	0	0							0	0	0	0	0	0	0	0	0	0	0
PA3480	21 kDa	ref|NP_252170.1|gi|15598676| probable deoxycytidine triphosphate deaminase	probable deoxycytidine triphosphate deaminase				0	0	0	0	0	0	0	0	0	0	0	0	0	0	0	0	0	0	0	0	0	0	0	0	0	0							0	0	0	0	0	0	0	1	2	0	0
PA0122	15 kDa	ref|NP_248812.1|gi|15595320| rahU	rahU				0	0	0	0	0	0	0	0	0	0	0	0	0	0	0	0	0	0	0	0	0	0	0	0	0	0							0	0	0	0	0	0	0	0	0	0	4
PA5055	14 kDa	ref|NP_253742.1|gi|15600248| hypothetical protein	hypothetical protein				0	0	0	0	0	0	0	0	0	0	0	0	0	0	0	0	0	0	0	0	0	0	0	0	0	0							0	0	0	0	0	0	0	0	0	21	17
PA1707	18 kDa	ref|NP_250398.1|gi|15596904| regulatory protein PcrH	regulatory protein PcrH				0	0	0	0	0	0	0	0	0	0	0	0	0	0	0	0	0	0	0	0	0	0	0	0	0	0							0	0	0	0	0	0	0	0	0	0	0
PA3327	259 kDa	ref|NP_252017.1|gi|15598523| probable non-ribosomal peptide synthetase	probable non-ribosomal peptide synthetase				0	0	0	0	0	0	0	0	0	0	0	0	0	0	0	0	0	0	0	0	0	0	0	0	0	0							0	0	0	0	0	0	0	0	0	0	0
PA3383	37 kDa	ref|NP_252073.1|gi|15598579| binding protein component of ABC phosphonate transporter	binding protein component of ABC phosphonate transporter				0	0	0	0	0	0	0	0	0	0	2	3	1	0	0	0	0	0	0	0	0	0	0	0	0	0							0	0	0	0	0	0	0	0	0	0	5
PA0758	31 kDa	ref|NP_249449.1|gi|15595955| hypothetical protein	hypothetical protein				0	0	0	0	0	0	0	0	0	0	0	0	0	0	0	0	0	0	0	0	0	0	0	0	0	0							0	0	0	0	0	0	0	0	0	0	0
PA1904	30 kDa	ref|NP_250595.1|gi|15597101| probable phenazine biosynthesis protein	probable phenazine biosynthesis protein				0	0	0	0	0	0	0	0	0	0	0	0	0	0	0	0	0	0	0	0	0	0	0	0	0	0							0	0	0	0	0	0	0	0	0	0	0
PA3426	27 kDa	ref|NP_252116.1|gi|15598622| probable enoyl CoA-hydratase/isomerase	probable enoyl CoA-hydratase/isomerase				0	0	0	0	0	0	0	0	0	0	0	0	0	0	0	0	0	0	0	0	0	0	0	0	0	0							0	0	0	0	0	0	0	0	0	0	0
PA2302	229 kDa	ref|NP_250992.1|gi|15597498| AmbE	AmbE				0	0	0	0	0	0	0	0	0	0	0	0	0	0	0	0	0	0	0	0	0	0	0	0	0	0							0	0	0	0	0	0	0	0	0	0	0
PA5263	52 kDa	ref|NP_253950.1|gi|15600456| argininosuccinate lyase	argininosuccinate lyase				0	0	0	0	0	0	0	0	0	0	0	0	0	0	0	0	0	0	0	0	0	0	0	0	0	0							0	0	0	0	0	0	0	0	0	0	0
PA3726	21 kDa	ref|NP_252415.1|gi|15598921| conserved hypothetical protein	conserved hypothetical protein				0	0	0	0	0	0	0	0	0	0	0	0	0	0	0	0	0	0	0	0	0	0	0	0	0	0							0	0	0	0	0	0	0	0	0	0	0
PA5148	11 kDa	ref|NP_253835.1|gi|15600341| conserved hypothetical protein	conserved hypothetical protein				0	0	0	0	0	0	0	0	0	0	0	0	0	0	0	0	0	0	0	0	0	0	0	0	0	0							0	0	0	0	0	0	0	0	0	0	0
PA3138	76 kDa	ref|NP_251828.1|gi|15598334| excinuclease ABC subunit B	excinuclease ABC subunit B				0	0	0	0	0	0	0	0	0	0	0	0	0	0	0	0	0	0	0	0	0	0	0	0	0	0							0	0	0	0	0	0	0	0	0	0	0
PA3728	197 kDa	ref|NP_252417.1|gi|15598923| hypothetical protein	hypothetical protein				0	0	0	0	0	0	0	0	0	0	0	0	0	0	0	0	0	0	0	0	0	0	0	0	0	0							0	0	0	0	0	0	0	0	0	0	0
PA3270	22 kDa	ref|NP_251960.1|gi|15598466| hypothetical protein	hypothetical protein				0	0	0	0	0	0	0	0	0	0	1	0	0	0	0	0	0	0	0	0	0	0	0	0	0	0							0	0	0	0	0	0	0	0	0	5	14
PA4278	26 kDa	ref|NP_252968.1|gi|15599474| hypothetical protein	hypothetical protein				0	0	0	0	0	0	0	0	0	0	0	0	0	0	0	0	0	0	0	0	0	0	0	0	0	0							0	0	0	0	0	0	0	0	0	0	2
PA1512	19 kDa	ref|NP_250203.1|gi|15596709| secreted protein Hcp	secreted protein Hcp				0	0	0	0	0	0	0	0	0	0	0	0	0	0	0	0	0	0	0	0	0	0	0	0	0	0							0	0	0	0	0	0	0	0	0	0	0
PA4063	21 kDa	ref|NP_252752.1|gi|15599258| hypothetical protein	hypothetical protein				0	0	0	0	0	0	0	0	0	0	0	0	0	0	0	0	0	0	0	0	0	0	0	0	0	0							0	0	0	0	0	0	0	0	0	0	0
PA3908	27 kDa	ref|NP_252597.1|gi|15599103| hypothetical protein	hypothetical protein				0	0	0	0	0	0	0	0	0	0	0	0	0	0	0	0	0	0	0	0	0	0	0	0	0	0							0	0	0	0	0	0	0	0	0	0	0
PA1456	14 kDa	ref|NP_250147.1|gi|15596653| two-component response regulator CheY	two-component response regulator CheY				0	0	0	0	0	0	0	0	0	0	0	0	0	0	0	0	0	1	2	2	2	0	1	1	0	0							0	0	0	0	0	0	0	0	0	0	0
PA3723	40 kDa	ref|NP_252412.1|gi|15598918| probable FMN oxidoreductase	probable FMN oxidoreductase				0	0	0	0	0	0	0	0	0	0	0	0	0	0	0	0	0	0	0	0	0	0	0	0	0	0							0	0	0	0	0	0	0	0	0	0	0
PA3805	29 kDa	ref|NP_252494.1|gi|15599000| type 4 fimbrial biogenesis protein PilF	type 4 fimbrial biogenesis protein PilF				0	0	1	0	0	0	0	0	0	0	0	0	0	0	0	1	3	1	1	1	1	1	0	1	0	0							0	0	1	0	0	0	0	0	0	0	0
PA4180	60 kDa	ref|NP_252869.1|gi|15599375| probable acetolactate synthase large subunit	probable acetolactate synthase large subunit				0	0	0	0	0	0	0	0	0	0	0	0	0	0	0	0	0	0	0	0	0	0	0	0	0	0							0	0	0	0	0	0	0	0	0	0	0
PA2684	146 kDa	ref|NP_251374.1|gi|15597880| Tse5	Tse5				0	0	0	0	0	0	0	0	0	0	0	0	0	0	0	0	0	0	0	0	0	0	0	0	0	0							0	0	0	0	0	0	0	0	0	0	0
PA3614	52 kDa	ref|NP_252304.1|gi|15598810| hypothetical protein	hypothetical protein				0	0	0	0	0	0	0	0	0	0	0	0	0	0	0	0	0	0	0	0	0	0	0	0	0	0							0	0	0	0	0	0	0	0	0	0	0
PA1173	18 kDa	ref|NP_249864.1|gi|15596370| cytochrome c-type protein NapB precursor	cytochrome c-type protein NapB precursor				0	0	0	0	0	0	0	0	0	0	0	0	0	0	0	0	0	0	0	0	0	0	0	0	0	0							0	0	0	0	0	0	0	0	0	0	0
PA1527	132 kDa	ref|NP_250218.1|gi|15596724| conserved hypothetical protein	conserved hypothetical protein				0	0	0	0	0	0	0	0	0	0	0	0	0	0	0	0	0	0	0	0	0	0	0	0	0	0							0	0	0	0	0	0	0	0	0	0	0
PA0057	32 kDa	ref|NP_248747.1|gi|15595255| hypothetical protein	hypothetical protein				0	0	0	0	0	0	0	0	0	0	0	0	0	0	0	0	0	0	0	0	0	0	0	0	0	0							0	0	0	0	0	0	0	0	0	0	0
PA3101	16 kDa	ref|NP_251791.1|gi|15598297| general secretion pathway protein G	general secretion pathway protein G				0	0	0	0	0	0	0	0	0	0	0	0	0	0	0	0	0	0	0	0	0	0	0	0	0	0							0	0	0	1	0	0	0	0	0	0	0
PA2443	49 kDa	ref|NP_251133.1|gi|15597639| L-serine dehydratase	L-serine dehydratase				0	0	0	0	0	0	0	0	0	0	0	0	0	0	0	0	0	0	0	0	0	0	0	0	0	0							0	0	0	0	0	0	0	0	0	0	0
PA0090	99 kDa	ref|NP_248780.1|gi|15595288| ClpV1	ClpV1				0	0	0	0	0	0	0	0	0	0	0	0	0	0	0	0	0	0	0	0	0	0	0	0	0	0							0	0	0	0	0	0	0	0	0	0	0
PA1803	89 kDa	ref|NP_250494.1|gi|15597000| Lon protease	Lon protease				0	0	0	0	0	0	0	0	0	0	0	0	0	0	0	0	0	0	0	0	0	0	0	0	0	0							0	0	0	0	0	0	0	0	0	0	0
PA5258	41 kDa	ref|NP_253945.1|gi|15600451| hypothetical protein	hypothetical protein				0	0	0	0	0	0	0	0	0	0	0	0	0	0	0	0	0	0	0	0	0	0	0	0	0	0							0	0	0	0	0	0	0	0	0	2	1
PA3496	7 kDa	ref|NP_252186.1|gi|15598692| hypothetical protein	hypothetical protein				0	0	0	0	0	0	0	0	0	0	0	0	0	0	0	0	0	0	0	0	0	0	0	0	0	0							0	0	0	0	0	0	0	0	0	0	0
PA5440	52 kDa	ref|NP_254127.1|gi|15600633| probable peptidase	probable peptidase				0	0	0	0	0	0	0	0	0	0	0	0	0	0	0	0	0	0	0	0	0	0	0	0	0	0							0	0	0	0	0	0	0	0	0	0	0
PA3810	66 kDa	ref|NP_252499.1|gi|15599005| heat shock protein HscA	heat shock protein HscA				0	0	0	0	0	0	0	0	0	0	0	0	0	0	0	0	0	0	0	0	0	0	0	0	0	0							0	0	0	0	0	0	0	0	0	0	0
PA4577	12 kDa	ref|NP_253267.1|gi|15599773| hypothetical protein	hypothetical protein				0	0	0	0	0	0	0	0	0	0	0	0	0	0	0	0	0	0	0	0	0	0	0	0	0	0							0	0	0	0	0	0	0	0	0	0	0
PA3743	28 kDa	ref|NP_252432.1|gi|15598938| tRNA (guanine-N1)-methyltransferase	tRNA (guanine-N1)-methyltransferase				0	0	0	0	0	0	0	0	0	0	0	0	0	0	0	0	0	0	0	0	0	0	0	0	0	0							0	0	0	0	0	0	0	0	0	0	0
PA0130	53 kDa	ref|NP_248820.1|gi|15595328| 3-Oxopropanoate dehydrogenase	3-Oxopropanoate dehydrogenase				0	0	0	0	0	0	0	0	0	0	0	0	0	0	0	0	0	0	0	0	0	0	0	0	0	0							0	0	0	0	0	0	0	0	0	0	0
PA4042	9 kDa	ref|NP_252731.1|gi|15599237| exodeoxyribonuclease VII small subunit	exodeoxyribonuclease VII small subunit				0	0	0	0	0	0	0	0	0	0	0	0	0	0	0	0	0	0	0	0	0	0	0	0	0	0							0	0	0	0	0	0	0	0	0	0	0
PA5242	83 kDa	ref|NP_253929.1|gi|15600435| polyphosphate kinase	polyphosphate kinase				0	0	0	0	0	0	0	0	0	0	0	0	0	0	0	0	0	0	0	0	0	0	0	0	0	0							0	0	2	0	0	0	0	0	0	0	0
PA4441	16 kDa	ref|NP_253131.1|gi|15599637| hypothetical protein	hypothetical protein				0	0	1	0	0	0	0	0	0	0	0	0	0	2	1	1	0	0	0	0	0	0	0	0	0	0							0	0	3	0	0	0	0	0	0	0	0
PA5146	81 kDa	ref|NP_253833.1|gi|15600339| hypothetical protein	hypothetical protein				0	0	0	0	0	0	0	0	0	0	0	0	0	0	0	0	0	0	0	0	0	0	0	0	0	0							0	0	0	0	0	0	0	0	0	0	0
PA0959	23 kDa	ref|NP_249650.1|gi|15596156| hypothetical protein	hypothetical protein				0	0	0	0	0	0	0	0	0	0	0	0	0	0	0	0	0	0	0	0	0	0	0	0	0	0							0	0	0	0	0	0	0	0	0	0	0
PA0572	100 kDa	ref|NP_249263.1|gi|15595769| hypothetical protein	hypothetical protein				0	0	0	0	0	0	0	0	0	0	0	0	0	0	0	0	0	0	0	0	0	0	0	0	0	0							0	0	0	0	0	0	0	0	0	0	0
PA0318	24 kDa	ref|NP_249009.1|gi|15595515| conserved hypothetical protein	conserved hypothetical protein				0	0	0	0	0	0	0	0	0	0	0	0	0	0	0	0	0	0	0	0	0	0	0	0	0	0							0	0	0	0	0	0	0	0	0	0	0
PA0036	44 kDa	ref|NP_248726.1|gi|15595234| tryptophan synthase beta chain	tryptophan synthase beta chain				0	0	0	0	0	0	0	0	0	0	0	0	0	0	0	0	0	0	0	0	0	0	0	0	0	0							0	0	0	0	0	0	0	0	0	0	0
PA0779	89 kDa	ref|NP_249470.1|gi|15595976| AsrA	AsrA				0	0	0	0	0	0	0	0	0	0	0	0	0	0	0	0	0	0	0	0	0	0	0	0	0	0							0	0	0	0	0	0	0	0	0	0	0
PA4474	50 kDa	ref|NP_253164.1|gi|15599670| conserved hypothetical protein	conserved hypothetical protein				0	0	0	0	0	0	0	0	0	0	0	0	0	0	0	0	0	0	0	0	0	0	0	0	0	0							0	0	0	0	0	0	0	0	0	0	0
PA4310	68 kDa	ref|NP_253000.1|gi|15599506| chemotactic transducer PctB	chemotactic transducer PctB				0	0	0	0	0	0	0	0	0	0	0	0	0	0	0	0	0	0	0	0	0	0	0	0	0	0							0	0	0	0	0	0	0	0	0	0	0
PA4907	27 kDa	ref|NP_253594.1|gi|15600100| probable short-chain dehydrogenase	probable short-chain dehydrogenase				0	0	0	0	0	0	0	0	0	0	0	0	0	0	0	0	0	0	0	0	0	0	0	0	0	0							0	0	0	0	0	0	0	0	0	0	0
PA1033	25 kDa	ref|NP_249724.1|gi|15596230| probable glutathione S-transferase	probable glutathione S-transferase				0	0	0	0	0	0	0	0	0	0	0	0	0	0	0	0	0	0	0	0	0	0	0	0	0	0							0	0	0	0	0	0	0	0	0	0	0
PA4477	55 kDa	ref|NP_253167.1|gi|15599673| cytoplasmic axial filament protein	cytoplasmic axial filament protein				0	0	0	0	0	0	0	0	0	0	0	0	0	0	0	0	0	0	0	0	0	0	0	0	0	0							0	0	0	0	0	0	0	0	0	0	0
PA1610	19 kDa	ref|NP_250301.1|gi|15596807| beta-hydroxydecanoyl-ACP dehydrase	beta-hydroxydecanoyl-ACP dehydrase				0	0	0	0	0	0	0	0	0	0	0	0	0	0	0	0	0	0	0	0	0	0	0	0	0	0							0	0	0	0	0	0	0	0	0	0	0
PA1553	23 kDa	ref|NP_250244.1|gi|15596750| Cytochrome c oxidase, cbb3-type, CcoO subunit	Cytochrome c oxidase, cbb3-type, CcoO subunit				0	0	0	0	0	0	0	0	0	0	0	0	0	0	0	0	0	0	0	0	0	0	0	0	0	0							0	0	0	0	0	0	0	0	0	0	0
PA1250	14 kDa	ref|NP_249941.1|gi|15596447| alkaline proteinase inhibitor AprI	alkaline proteinase inhibitor AprI				0	0	0	0	0	0	0	0	0	0	0	0	0	0	0	0	0	0	0	0	0	0	0	0	0	0							0	0	0	0	0	0	0	0	0	8	9
PA5271	8 kDa	ref|NP_253958.1|gi|15600464| hypothetical protein	hypothetical protein				0	0	0	0	0	0	0	0	0	0	0	0	0	0	0	0	0	0	0	0	0	0	0	0	0	0							0	0	0	0	0	0	0	0	0	0	0
PA4495	25 kDa	ref|NP_253185.1|gi|15599691| hypothetical protein	hypothetical protein				0	0	0	0	0	0	0	0	0	0	0	0	0	0	0	0	0	0	0	0	0	0	0	0	0	0							0	0	0	0	0	0	0	0	0	0	0
PA3120	24 kDa	ref|NP_251810.1|gi|15598316| 3-isopropylmalate dehydratase small subunit	3-isopropylmalate dehydratase small subunit				0	0	0	0	0	0	0	0	0	0	0	0	0	0	0	0	0	0	0	0	0	0	0	0	0	0							0	0	0	0	0	0	0	0	0	1	1
PA2559.1	9 kDa	ref|YP_008719755.1|gi|| SrfA	SrfA				0	0	0	0	0	0	0	0	0	0	0	0	0	0	0	0	0	0	0	0	0	0	0	0	0	0							0	0	0	0	0	0	0	0	0	0	0
PA3418	36 kDa	ref|NP_252108.1|gi|15598614| leucine dehydrogenase	leucine dehydrogenase				0	0	0	0	0	0	0	0	0	0	0	0	0	0	0	0	0	0	0	0	0	0	0	0	0	0							0	0	0	0	0	0	0	0	0	0	0
PA4923	21 kDa	ref|NP_253610.1|gi|15600116| conserved hypothetical protein	conserved hypothetical protein				0	0	0	0	0	0	0	0	0	0	0	0	0	0	0	0	0	0	0	0	0	0	0	0	0	0							0	0	0	0	0	0	0	0	0	0	0
PA1053	16 kDa	ref|NP_249744.1|gi|15596250| conserved hypothetical protein	conserved hypothetical protein				0	0	0	0	0	0	0	0	0	0	0	0	0	0	1	1	1	2	1	0	1	0	1	0	1	0							0	0	2	1	0	0	0	0	0	0	0
PA3644	28 kDa	ref|NP_252334.1|gi|15598840| UDP-N-acetylglucosamine acyltransferase	UDP-N-acetylglucosamine acyltransferase				0	0	0	0	0	0	0	0	0	0	0	0	0	0	0	0	0	0	0	0	0	0	0	0	0	0							0	0	0	0	0	0	0	0	0	0	0
PA3017	16 kDa	ref|NP_251707.1|gi|15598213| conserved hypothetical protein	conserved hypothetical protein				0	0	0	0	0	0	0	0	0	0	0	0	0	0	0	0	0	0	0	0	0	0	0	0	0	0							0	0	0	0	0	0	0	0	0	0	0
PA1742	27 kDa	ref|NP_250433.1|gi|15596939| Glutamine amidotransferase class I	Glutamine amidotransferase class I				0	0	0	0	0	0	0	0	0	0	0	0	0	0	0	0	0	0	0	0	0	0	0	0	0	0							0	0	0	0	0	0	0	0	0	0	0
PA3628	31 kDa	ref|NP_252318.1|gi|15598824| putative esterase	putative esterase				0	0	0	0	0	0	0	0	0	0	0	0	0	0	0	0	0	0	0	0	0	0	0	0	0	0							0	0	0	0	0	0	0	0	0	0	0
PA1292	31 kDa	ref|NP_249983.1|gi|15596489| probable 3-mercaptopyruvate sulfurtransferase	probable 3-mercaptopyruvate sulfurtransferase				0	0	0	0	0	0	0	0	0	0	0	0	0	0	0	0	0	0	0	0	0	0	0	0	0	0							0	0	0	0	0	0	0	0	10	10	5
PA0315	15 kDa	ref|NP_249006.1|gi|15595512| hypothetical protein	hypothetical protein				0	0	0	0	0	0	0	0	0	0	0	1	9	5	4	1	0	0	0	0	0	0	0	0	0	0							0	0	0	0	0	0	0	0	0	0	0
PA3861	56 kDa	ref|NP_252550.3|gi|161486761| ATP-dependent RNA helicase RhlB	ATP-dependent RNA helicase RhlB				0	0	0	0	0	0	0	0	0	0	0	0	0	0	0	0	0	0	0	0	0	0	0	0	0	0							0	0	0	0	0	0	0	0	0	0	0
PA2476	28 kDa	ref|NP_251166.1|gi|15597672| thiol:disulfide interchange protein DsbG	thiol:disulfide interchange protein DsbG				0	0	0	0	0	0	0	0	0	0	0	0	0	0	0	0	0	0	0	0	0	0	0	0	0	0							0	0	0	0	0	0	0	0	0	0	0
PA0292	41 kDa	ref|NP_248983.1|gi|15595489| agmatine deiminase	agmatine deiminase				0	0	0	0	0	0	0	0	0	0	0	0	0	0	0	0	0	0	0	0	0	0	0	0	0	0							0	0	0	0	0	0	0	0	0	0	0
PA4588	49 kDa	ref|NP_253278.1|gi|15599784| glutamate dehydrogenase	glutamate dehydrogenase				0	0	0	0	0	0	0	0	0	0	0	0	0	0	0	0	0	0	0	0	0	0	0	0	0	0							0	0	0	0	0	0	0	0	0	0	0
PA3263	34 kDa	ref|NP_251953.1|gi|15598459| conserved hypothetical protein	conserved hypothetical protein				0	0	0	0	0	0	0	0	0	0	0	0	0	0	0	0	0	0	0	0	0	0	0	0	0	0							0	0	0	0	0	0	0	0	0	0	0
PA4665	40 kDa	ref|NP_253354.1|gi|15599860| peptide chain release factor 1	peptide chain release factor 1				0	0	0	0	0	0	0	0	0	0	0	0	0	0	0	0	0	0	0	0	0	0	0	0	0	0							0	0	0	0	0	0	0	0	0	0	0
PA0430	32 kDa	ref|NP_249121.1|gi|15595627| 5,10-methylenetetrahydrofolate reductase	5,10-methylenetetrahydrofolate reductase				0	0	0	0	0	0	0	0	0	0	0	0	0	0	0	0	0	0	0	0	0	0	0	0	0	0							0	0	0	0	0	0	0	0	0	0	0
PA0848	22 kDa	ref|NP_249539.1|gi|15596045| alkyl hydroperoxide reductase , AhpB	alkyl hydroperoxide reductase , AhpB				0	0	0	0	0	0	0	0	0	0	0	0	0	0	0	0	0	0	0	0	0	0	0	0	0	0							0	0	0	0	0	0	0	0	0	0	0
PA0833	25 kDa	ref|NP_249524.1|gi|15596030| hypothetical protein	hypothetical protein				0	0	0	0	0	0	0	0	0	0	0	0	0	0	0	0	0	0	0	0	1	1	1	0	0	0							0	0	0	0	0	0	0	0	0	0	0
PA0314	28 kDa	ref|NP_249005.1|gi|15595511| L-cysteine transporter of ABC system FliY	L-cysteine transporter of ABC system FliY				0	0	0	0	0	0	0	0	0	0	0	0	0	0	0	0	0	0	0	0	0	0	0	0	0	9							0	0	0	0	0	0	0	0	0	0	0
PA2977	38 kDa	ref|NP_251667.1|gi|15598173| UDP-N-acetylpyruvoylglucosamine reductase	UDP-N-acetylpyruvoylglucosamine reductase				0	0	0	0	0	0	0	0	0	0	0	0	0	0	0	0	0	0	0	0	0	0	0	0	0	0							0	0	0	0	0	0	0	0	19	16	4
PA4328	34 kDa	ref|NP_253018.1|gi|15599524| hypothetical protein	hypothetical protein				0	0	0	0	0	0	0	0	0	0	0	0	0	0	0	0	0	0	0	0	0	0	0	0	0	0							0	0	0	0	0	0	0	0	0	0	0
PA4639	21 kDa	ref|NP_253329.1|gi|15599835| hypothetical protein	hypothetical protein				0	0	0	0	0	0	0	0	0	0	0	0	0	1	0	0	0	0	0	0	0	0	0	0	0	0							0	0	2	1	0	0	0	0	0	0	0
PA2876	24 kDa	ref|NP_251566.1|gi|15598072| orotidine 5'-phosphate decarboxylase	orotidine 5'-phosphate decarboxylase				0	0	0	0	0	0	0	0	0	0	0	0	0	0	0	0	0	0	0	0	0	0	0	0	0	0							0	0	0	0	0	0	0	0	0	0	0
PA2448	63 kDa	ref|NP_251138.1|gi|15597644| hypothetical protein	hypothetical protein				0	0	0	0	0	0	0	0	0	0	0	0	0	0	0	0	0	0	0	0	0	0	0	0	0	0							0	0	0	0	0	0	0	0	0	0	0
PA2330	38 kDa	ref|NP_251020.1|gi|15597526| hypothetical protein	hypothetical protein				0	0	0	0	0	0	0	0	0	0	0	0	0	0	0	0	0	0	0	0	0	0	0	0	0	0							0	0	0	0	0	0	1	12	5	3	1
PA4557	35 kDa	ref|NP_253247.1|gi|15599753| LytB protein	LytB protein				0	0	0	0	0	0	0	0	0	0	0	0	0	0	0	0	0	0	0	0	0	0	0	0	0	0							0	0	0	0	0	0	0	0	0	0	0
PA0704	51 kDa	ref|NP_249395.1|gi|15595901| probable amidase	probable amidase				0	0	0	0	0	0	0	0	0	0	0	0	0	0	0	0	0	0	0	0	0	0	0	0	0	0							0	0	0	0	0	0	4	17	2	0	0
PA5049	8 kDa	ref|NP_253736.1|gi|15600242| 50S ribosomal protein L31	50S ribosomal protein L31				0	0	0	0	0	0	0	0	0	0	0	0	0	0	0	1	0	0	0	0	0	0	0	0	0	0							0	0	0	1	0	0	0	0	0	0	0
PA4493	21 kDa	ref|NP_253183.1|gi|15599689| RoxR	RoxR				0	0	0	0	0	0	0	0	0	0	0	0	0	0	0	0	0	0	0	0	0	0	0	0	0	0							0	0	0	0	0	0	0	0	0	0	0
PA5214	14 kDa	ref|NP_253901.1|gi|15600407| glycine cleavage system protein H1	glycine cleavage system protein H1				0	0	0	0	0	0	0	0	0	0	0	0	0	0	0	0	0	0	0	0	0	0	0	0	0	0							0	0	0	0	0	0	0	0	0	0	0
PA3208	20 kDa	ref|NP_251898.1|gi|15598404| conserved hypothetical protein	conserved hypothetical protein				0	0	0	0	0	0	0	0	0	0	0	0	0	0	0	0	0	0	0	0	0	0	0	0	0	0							0	0	0	0	0	0	0	0	0	0	0
PA3859	23 kDa	ref|NP_252548.1|gi|15599054| carboxylesterase	carboxylesterase				0	0	0	0	0	0	0	0	0	0	0	0	0	0	0	0	0	0	0	0	0	0	0	0	0	0							0	0	0	0	0	0	0	0	0	0	0
PA0373	48 kDa	ref|NP_249064.1|gi|15595570| signal recognition particle receptor FtsY	signal recognition particle receptor FtsY				0	0	0	0	0	0	0	0	0	0	0	0	0	0	0	0	0	0	0	0	0	0	0	0	0	0							0	0	0	0	0	0	0	0	0	0	0
PA4001	38 kDa	ref|NP_252690.1|gi|15599196| soluble lytic transglycosylase B	soluble lytic transglycosylase B				0	0	0	0	0	0	0	0	0	0	0	0	0	0	0	0	0	0	0	0	0	0	0	0	0	0							0	0	0	0	0	0	0	0	0	0	0
PA1404	8 kDa	ref|NP_250095.1|gi|15596601| hypothetical protein	hypothetical protein				0	0	0	0	0	0	0	0	0	0	0	0	0	0	0	0	0	0	0	0	0	0	0	0	0	0							0	0	0	0	0	0	0	0	0	0	0
PA0068	10 kDa	ref|NP_248758.1|gi|15595266| hypothetical protein	hypothetical protein				0	0	0	0	0	0	0	0	0	0	0	0	0	0	0	0	0	0	0	0	0	0	2	2	0	0							0	0	0	0	0	0	0	0	0	0	0
PA5014	110 kDa	ref|NP_253701.1|gi|15600207| glutamate-ammonia-ligase adenylyltransferase	glutamate-ammonia-ligase adenylyltransferase				0	0	0	0	0	0	0	0	0	0	0	0	0	0	0	0	0	0	0	0	0	0	0	0	0	0							0	0	0	0	0	0	0	0	0	0	0
PA2971	20 kDa	ref|NP_251661.1|gi|15598167| conserved hypothetical protein	conserved hypothetical protein				0	0	0	0	0	0	0	0	0	0	0	0	0	0	0	0	0	0	0	0	0	0	0	0	0	0							0	0	0	0	0	0	0	0	0	0	0
PA3667	43 kDa	ref|NP_252357.1|gi|15598863| probable pyridoxal-phosphate dependent enzyme	probable pyridoxal-phosphate dependent enzyme				0	0	0	0	0	0	0	0	0	0	0	0	0	0	0	0	0	0	0	0	0	0	0	0	0	0							0	0	0	0	0	0	0	0	0	0	0
PA4044	68 kDa	ref|NP_252733.1|gi|15599239| 1-deoxyxylulose-5-phosphate synthase	1-deoxyxylulose-5-phosphate synthase				0	0	0	0	0	0	0	0	0	0	0	0	0	0	0	0	0	0	0	0	0	0	0	0	0	0							0	0	0	0	0	0	0	0	0	0	0
PA1683	23 kDa	ref|NP_250374.1|gi|15596880| probable sugar aldolase	probable sugar aldolase				0	0	0	0	0	0	0	0	0	0	0	0	0	0	0	0	0	0	0	0	0	0	0	0	0	0							0	0	0	0	0	1	7	5	1	1	3
PA5381	13 kDa	ref|NP_254068.1|gi|15600574| hypothetical protein	hypothetical protein				0	0	0	0	0	0	0	0	0	0	0	0	0	0	0	0	0	0	0	0	0	0	0	0	0	0							0	0	0	0	0	0	0	0	0	0	2
PA2944	139 kDa	ref|NP_251634.1|gi|15598140| cobalamin biosynthetic protein CobN	cobalamin biosynthetic protein CobN				0	0	0	0	0	0	0	0	0	0	0	0	0	0	0	0	0	0	0	0	0	0	0	0	0	0							0	0	0	0	0	0	0	0	0	0	0
PA5304	47 kDa	ref|NP_253991.1|gi|15600497| D-amino acid dehydrogenase, small subunit	D-amino acid dehydrogenase, small subunit				0	0	0	0	0	0	0	0	0	0	0	0	0	0	0	0	0	0	0	0	0	0	0	0	0	0							0	0	1	1	0	0	0	0	0	0	0
PA3942	33 kDa	ref|NP_252631.1|gi|15599137| acyl-CoA thioesterase II	acyl-CoA thioesterase II				0	0	0	0	0	0	0	0	0	0	0	0	0	0	0	0	0	0	0	0	0	0	0	0	0	0							0	0	0	0	0	0	0	0	0	0	0
PA3566	11 kDa	ref|NP_252256.1|gi|15598762| conserved hypothetical protein	conserved hypothetical protein				0	0	0	0	0	0	0	0	0	0	0	0	0	0	0	0	0	0	0	0	0	0	0	0	0	0							0	0	0	0	0	0	0	0	2	3	0
PA0024	35 kDa	ref|NP_248714.1|gi|15595222| coproporphyrinogen III oxidase, aerobic	coproporphyrinogen III oxidase, aerobic				0	0	0	0	0	0	0	0	0	0	0	0	0	0	0	0	0	0	0	0	0	0	0	0	0	0							0	0	0	0	0	0	0	0	0	0	0
PA0958	48 kDa	ref|NP_249649.1|gi|15596155| Basic amino acid, basic peptide and imipenem outer membrane porin OprD precursor	Basic amino acid, basic peptide and imipenem outer membrane porin OprD precursor				0	0	0	0	0	0	0	0	0	0	0	0	0	0	0	0	0	0	0	0	0	0	0	0	0	0							0	0	2	2	0	0	0	0	0	0	0
PA5190	22 kDa	ref|NP_253877.1|gi|15600383| NAD(P)H quinone oxidoreductase	NAD(P)H quinone oxidoreductase				0	0	0	0	0	0	0	0	0	0	0	0	0	0	0	0	0	0	0	0	0	0	0	0	0	0							0	0	0	0	0	0	0	0	0	0	0
PA3332	16 kDa	ref|NP_252022.1|gi|15598528| conserved hypothetical protein	conserved hypothetical protein				0	0	0	0	0	0	0	0	0	0	0	0	0	0	0	0	0	0	0	0	0	0	0	0	0	0							0	0	0	0	0	0	0	0	0	0	0
PA2011	32 kDa	ref|NP_250701.1|gi|15597207| 3-hydroxy-3-methylglutaryl-CoA lyase	3-hydroxy-3-methylglutaryl-CoA lyase				0	0	0	0	0	0	0	0	0	0	0	0	0	0	0	0	0	0	0	0	0	0	0	0	0	0							0	0	0	0	0	0	0	0	0	0	0
PA2169	17 kDa	ref|NP_250859.1|gi|15597365| hypothetical protein	hypothetical protein				0	0	0	0	0	0	0	0	0	0	0	0	0	0	0	0	0	0	0	0	0	0	0	0	0	0							0	0	0	0	0	0	0	0	0	0	0
PA0055	18 kDa	ref|NP_248745.1|gi|15595253| hypothetical protein	hypothetical protein				0	0	0	0	0	0	0	0	0	0	0	0	0	0	0	0	0	0	0	0	0	0	0	0	0	0							0	0	0	0	0	0	0	0	0	0	0
PA3344	79 kDa	ref|NP_252034.1|gi|15598540| ATP-dependent DNA helicase RecQ	ATP-dependent DNA helicase RecQ				0	0	0	0	0	0	0	0	0	0	0	0	0	0	0	0	0	0	0	0	0	0	0	0	0	0							0	0	0	0	0	0	0	0	0	0	0
PA4204	42 kDa	ref|NP_252893.1|gi|15599399| periplasmic gluconolactonase, PpgL	periplasmic gluconolactonase, PpgL				0	0	0	0	0	0	0	0	0	0	0	0	12	7	5	3	0	0	0	0	0	0	0	0	0	0							0	0	0	0	0	0	0	0	0	0	0
PA5023	55 kDa	ref|NP_253710.1|gi|15600216| conserved hypothetical protein	conserved hypothetical protein				0	0	0	0	0	0	0	0	0	0	0	0	0	0	0	0	0	0	0	0	0	0	0	0	0	0							0	0	0	0	0	0	0	0	0	0	0
PA4356	38 kDa	ref|NP_253046.1|gi|15599552| xenobiotic reductase	xenobiotic reductase				0	0	0	0	0	0	0	0	0	0	0	0	0	0	0	0	0	0	0	0	0	0	0	0	0	0							0	0	0	0	0	0	0	0	0	0	0
PA4348	29 kDa	ref|NP_253038.1|gi|15599544| conserved hypothetical protein	conserved hypothetical protein				0	0	0	0	0	0	0	0	0	0	0	0	0	0	0	0	0	0	0	0	0	0	0	0	0	0							0	0	0	0	0	0	0	0	0	0	0
PA2301	19 kDa	ref|NP_250991.1|gi|15597497| hypothetical protein	hypothetical protein				0	0	0	0	0	0	0	0	0	0	0	0	0	0	0	0	0	0	0	0	0	0	0	0	0	0							0	0	0	0	0	0	0	0	0	0	0
PA5034	39 kDa	ref|NP_253721.1|gi|15600227| uroporphyrinogen decarboxylase	uroporphyrinogen decarboxylase				0	0	0	0	0	0	0	0	0	0	0	0	0	0	0	0	0	0	0	0	0	0	0	0	0	0							0	0	0	0	0	0	0	0	0	0	0
PA1162	41 kDa	ref|NP_249853.1|gi|15596359| succinyl-diaminopimelate desuccinylase	succinyl-diaminopimelate desuccinylase				0	0	0	0	0	0	0	0	0	0	0	0	0	0	0	0	0	0	0	0	0	0	0	0	0	0							0	0	0	0	0	0	0	0	0	0	0
PA0395	38 kDa	ref|NP_249086.1|gi|15595592| twitching motility protein PilT	twitching motility protein PilT				0	0	0	0	0	0	0	0	0	0	0	0	0	0	0	0	0	0	0	0	0	0	0	0	0	0							0	0	0	0	0	0	0	0	0	0	0
PA2328	44 kDa	ref|NP_251018.1|gi|15597524| hypothetical protein	hypothetical protein				0	0	0	0	0	0	0	0	0	0	0	0	0	0	0	0	0	0	0	0	0	0	0	0	0	0							0	0	0	0	0	0	0	0	0	0	0
PA5317	58 kDa	ref|NP_254004.1|gi|15600510| probable binding protein component of ABC dipeptide transporter	probable binding protein component of ABC dipeptide transporter				0	0	0	0	0	0	0	0	0	0	0	0	0	0	0	0	0	0	0	0	0	0	0	0	0	0							0	0	0	0	1	1	0	0	0	0	0
PA4202	37 kDa	ref|NP_252891.1|gi|15599397| nitronate monooxygenase NmoA	nitronate monooxygenase NmoA				0	0	0	0	0	0	0	0	0	0	0	0	0	0	0	0	0	0	0	0	0	0	0	0	0	0							0	0	0	0	0	0	0	10	4	1	0
PA1004	38 kDa	ref|NP_249695.1|gi|15596201| quinolinate synthetase A	quinolinate synthetase A				0	0	0	0	0	0	0	0	0	0	0	0	0	0	0	0	0	0	0	0	0	0	0	0	0	0							0	0	0	0	0	0	0	0	0	0	0
PA1571	7 kDa	ref|NP_250262.1|gi|15596768| hypothetical protein	hypothetical protein				0	0	0	0	0	0	0	0	0	0	0	0	0	0	0	1	0	0	0	0	0	0	0	0	0	0							0	0	0	0	0	0	0	0	0	0	0
PA4035	36 kDa	ref|NP_252724.1|gi|15599230| hypothetical protein	hypothetical protein				0	0	0	0	0	0	0	0	0	0	0	0	0	0	0	0	0	0	0	0	0	0	0	0	0	0							0	0	0	0	0	0	0	0	0	0	0
PA0427	53 kDa	ref|NP_249118.1|gi|15595624| Major intrinsic multiple antibiotic resistance efflux outer membrane protein OprM precursor	Major intrinsic multiple antibiotic resistance efflux outer membrane protein OprM precursor				0	0	0	0	0	0	0	0	0	0	13	4	4	0	0	0	0	0	0	0	0	0	0	0	0	0							0	0	0	0	0	0	0	0	0	0	1
PA1662	96 kDa	ref|NP_250353.1|gi|15596859| clpV2	clpV2				0	0	0	0	0	0	0	0	0	0	0	0	0	0	0	0	0	0	0	0	0	0	0	0	0	0							0	0	0	0	0	0	0	0	0	0	0
PA5161	40 kDa	ref|NP_253848.1|gi|| dTDP-D-glucose 4,6-dehydratase	dTDP-D-glucose 4,6-dehydratase				0	0	0	0	0	0	0	0	0	0	0	0	0	0	0	0	0	0	0	0	0	0	0	0	0	0							0	0	0	0	0	0	0	0	0	0	0
PA4684	49 kDa	ref|NP_253373.1|gi|15599879| hypothetical protein	hypothetical protein				0	0	0	0	0	0	0	0	0	0	0	0	0	0	0	0	0	0	0	0	0	0	0	0	0	0							0	0	0	0	0	0	0	0	0	0	0
PA3196	19 kDa	ref|NP_251886.1|gi|15598392| hypothetical protein	hypothetical protein				0	0	0	0	0	0	0	0	0	0	0	0	0	0	0	0	0	0	0	0	0	0	0	0	0	0							0	0	0	0	0	0	0	0	0	0	0
PA3675	24 kDa	ref|NP_252365.1|gi|15598871| hypothetical protein	hypothetical protein				0	0	0	0	0	0	0	0	0	0	0	0	0	0	0	0	0	0	0	0	0	0	0	0	0	0							0	0	0	0	1	0	0	0	0	0	0
PA5036	162 kDa	ref|NP_253723.1|gi|15600229| glutamate synthase large chain precursor	glutamate synthase large chain precursor				0	0	0	0	0	0	0	0	0	0	0	0	0	0	0	0	0	0	0	0	0	0	0	0	0	0							0	0	0	0	0	0	0	0	0	0	0
PA4235	18 kDa	ref|NP_252925.1|gi|15599431| bacterial ferritin	bacterial ferritin				0	0	0	0	0	0	0	0	0	0	0	0	0	0	0	0	0	0	0	0	0	0	0	0	0	0							0	0	0	0	0	0	0	0	0	0	0
PA2250	49 kDa	ref|NP_250940.1|gi|15597446| lipoamide dehydrogenase-Val	lipoamide dehydrogenase-Val				0	0	0	0	0	0	0	0	0	0	0	0	0	0	0	0	0	0	0	0	0	0	0	0	0	0							0	0	0	0	0	0	11	9	0	0	0
PA0401	44 kDa	ref|NP_249092.1|gi|15595598| noncatalytic dihydroorotase-like protein	noncatalytic dihydroorotase-like protein				0	0	0	0	0	0	0	0	0	0	0	0	0	0	0	0	0	0	0	0	0	0	0	0	0	0							0	0	0	0	0	0	0	0	0	0	0
PA1001	59 kDa	ref|NP_249692.1|gi|15596198| anthranilate synthase component I	anthranilate synthase component I				0	0	0	0	0	0	0	0	0	0	0	0	0	0	0	0	0	0	0	0	0	0	0	0	0	0							0	0	0	0	0	0	0	0	0	0	0
PA1339	27 kDa	ref|NP_250030.1|gi|15596536| AatP	AatP				0	0	0	0	0	0	0	0	0	0	0	0	0	0	0	0	0	0	0	0	0	0	0	0	0	0							0	0	0	0	0	0	0	0	0	0	0
PA2945	41 kDa	ref|NP_251635.1|gi|15598141| conserved hypothetical protein	conserved hypothetical protein				0	0	0	0	0	0	0	0	0	0	0	0	0	0	0	0	0	0	0	0	0	0	0	0	0	0							0	0	0	0	0	0	0	0	0	0	0
PA3811	20 kDa	ref|NP_252500.1|gi|15599006| heat shock protein HscB	heat shock protein HscB				0	0	0	0	0	0	0	0	0	0	0	0	0	0	0	0	0	0	0	0	0	0	0	0	0	0							0	0	0	0	0	0	0	0	0	0	0
PA4357	8 kDa	ref|NP_253047.1|gi|15599553| conserved hypothetical protein	conserved hypothetical protein				0	0	0	0	0	0	0	0	0	0	0	0	0	0	0	0	0	0	0	1	1	0	0	0	0	0							0	0	0	0	0	0	0	0	0	0	0
PA3114	31 kDa	ref|NP_251804.1|gi|15598310| tRNA-pseudouridine synthase I	tRNA-pseudouridine synthase I				0	0	0	0	0	0	0	0	0	0	0	0	0	0	0	0	0	0	0	0	0	0	0	0	0	0							0	0	0	0	0	0	0	0	0	0	0
PA4971	23 kDa	ref|NP_253658.1|gi|15600164| adenosine diphosphate sugar pyrophosphatase	adenosine diphosphate sugar pyrophosphatase				0	0	0	0	0	0	0	0	0	0	0	0	0	0	0	0	0	0	0	0	0	0	0	0	0	0							0	0	0	0	0	0	0	0	0	0	0
PA1294	43 kDa	ref|NP_249985.1|gi|15596491| ribonuclease D	ribonuclease D				0	0	0	0	0	0	0	0	0	0	0	0	0	0	0	0	0	0	0	0	0	0	0	0	0	0							0	0	0	0	0	0	0	0	0	0	0
PA4423	66 kDa	ref|NP_253113.1|gi|15599619| conserved hypothetical protein	conserved hypothetical protein				0	0	0	0	0	0	0	0	0	0	0	0	0	0	0	0	0	0	0	0	0	0	0	0	0	0							0	0	0	0	0	0	0	0	0	0	0
PA5338	79 kDa	ref|NP_254025.1|gi|15600531| guanosine-3',5'-bis(diphosphate) 3'-pyrophosphohydrolase	guanosine-3',5'-bis(diphosphate) 3'-pyrophosphohydrolase				0	0	0	0	0	0	0	0	0	0	0	0	0	0	0	0	0	0	0	0	0	0	0	0	0	0							0	0	0	0	0	0	0	0	0	0	0
PA1829	41 kDa	ref|NP_250520.1|gi|15597026| hypothetical protein	hypothetical protein				0	0	0	0	0	0	0	0	0	0	0	0	0	0	0	0	0	0	0	0	0	0	0	0	0	0							0	0	0	0	0	0	0	0	0	0	0
PA2400	240 kDa	ref|NP_251090.2|gi|110645305| PvdJ	PvdJ				0	0	0	0	0	0	0	0	0	0	0	0	0	0	0	0	0	0	0	0	0	0	0	0	0	0							0	0	0	0	0	0	0	0	0	0	0
PA4475	31 kDa	ref|NP_253165.1|gi|15599671| conserved hypothetical protein	conserved hypothetical protein				0	0	0	0	0	0	0	0	0	0	0	0	0	0	0	0	0	0	0	0	0	0	0	0	0	0							0	0	0	0	0	0	0	7	15	3	0
PA0431	21 kDa	ref|NP_249122.1|gi|15595628| hypothetical protein	hypothetical protein				0	0	0	0	0	0	0	0	0	0	0	0	0	0	0	0	0	0	0	0	0	0	0	0	0	0							0	0	0	0	0	0	0	0	11	13	4
PA2481	31 kDa	ref|NP_251171.1|gi|15597677| hypothetical protein	hypothetical protein				0	0	0	0	0	0	0	0	0	0	0	0	0	0	0	0	0	0	0	0	0	0	0	0	0	0							0	0	0	0	0	0	11	4	0	0	0
PA4746	17 kDa	ref|NP_253434.1|gi|15599940| conserved hypothetical protein	conserved hypothetical protein				0	0	0	0	0	0	0	0	0	0	0	0	0	0	0	0	0	0	0	0	0	0	0	0	0	0							0	0	0	0	0	0	0	0	0	0	0
PA4336	21 kDa	ref|NP_253026.1|gi|15599532| conserved hypothetical protein	conserved hypothetical protein				0	0	0	0	0	0	0	0	0	0	0	0	0	0	0	0	0	0	0	0	0	0	0	0	0	0							0	0	0	0	0	0	0	0	0	0	0
PA0500	39 kDa	ref|NP_249191.1|gi|15595697| biotin synthase	biotin synthase				0	0	0	0	0	0	0	0	0	0	0	0	0	0	0	0	0	0	0	0	0	0	0	0	0	0							0	0	0	0	0	0	0	0	0	0	0
PA5016	57 kDa	ref|NP_253703.1|gi|15600209| dihydrolipoamide acetyltransferase	dihydrolipoamide acetyltransferase				0	0	0	0	0	0	0	0	0	0	0	0	0	0	0	0	0	0	0	0	0	0	0	0	0	0							0	0	0	0	0	0	0	0	0	0	0
PA1444	17 kDa	ref|NP_250135.1|gi|15596641| flagellar motor switch protein FliN	flagellar motor switch protein FliN				0	0	0	0	0	0	0	0	0	0	0	0	0	0	0	0	0	0	0	0	0	0	0	0	0	0							0	0	0	0	0	0	0	0	0	0	0
PA5516	31 kDa	ref|NP_254203.1|gi|15600709| pyridoxamine kinase	pyridoxamine kinase				0	0	0	0	0	0	0	0	0	0	0	0	0	0	0	0	0	0	0	0	0	0	0	0	0	0							0	0	0	0	0	0	0	0	0	0	0
PA2071	78 kDa	ref|NP_250761.1|gi|15597267| elongation factor G	elongation factor G				0	0	0	0	0	0	0	0	0	0	0	0	0	0	0	0	0	0	0	0	0	0	0	0	0	0							0	0	0	0	0	0	0	0	0	0	0
PA4736	11 kDa	ref|NP_253424.1|gi|15599930| hypothetical protein	hypothetical protein				0	0	0	0	0	0	0	0	0	0	0	0	0	0	1	5	3	2	0	0	0	0	1	0	0	0							0	0	0	0	0	0	0	0	0	0	0
PA3537	34 kDa	ref|NP_252227.1|gi|15598733| ornithine carbamoyltransferase, anabolic	ornithine carbamoyltransferase, anabolic				0	0	0	0	0	0	0	0	0	0	0	0	0	0	0	0	0	0	0	0	0	0	0	0	0	0							0	0	0	0	0	0	0	0	0	0	0
PA1749	18 kDa	ref|NP_250440.1|gi|15596946| hypothetical protein	hypothetical protein				0	0	0	0	0	0	0	0	0	0	0	0	0	0	0	0	0	0	0	0	0	0	0	0	0	0							0	0	0	0	0	0	0	0	0	4	6
PA0342	30 kDa	ref|NP_249033.1|gi|15595539| thymidylate synthase	thymidylate synthase				0	0	0	0	0	0	0	0	0	0	0	0	0	0	0	0	0	0	0	0	0	0	0	0	0	0							0	0	0	0	0	0	0	0	0	0	0
PA1417	57 kDa	ref|NP_250108.1|gi|15596614| probable decarboxylase	probable decarboxylase				0	0	0	0	0	0	0	0	0	0	0	0	0	0	0	0	0	0	0	0	0	0	0	0	0	0							0	0	0	0	0	0	0	0	0	0	0
PA2248	38 kDa	ref|NP_250938.1|gi|15597444| 2-oxoisovalerate dehydrogenase (beta subunit)	2-oxoisovalerate dehydrogenase (beta subunit)				0	0	0	0	0	0	0	0	0	0	0	0	0	0	0	0	0	0	0	0	0	0	0	0	0	0							0	0	0	0	0	0	0	0	0	0	0
PA1616	17 kDa	ref|NP_250307.1|gi|15596813| conserved hypothetical protein	conserved hypothetical protein				0	0	0	0	0	0	0	0	0	0	0	0	0	0	0	0	0	0	0	0	0	0	0	0	0	0							0	0	0	0	0	0	0	0	0	0	0
PA3659	45 kDa	ref|NP_252349.1|gi|15598855| probable aminotransferase	probable aminotransferase				0	0	0	0	0	0	0	0	0	0	0	0	0	0	0	0	0	0	0	0	0	0	0	0	0	0							0	0	0	0	0	0	0	0	0	0	0
PA0081	53 kDa	ref|NP_248771.1|gi|15595279| Fha1	Fha1				0	0	0	0	0	0	0	0	0	0	0	0	0	0	0	0	0	0	0	0	0	0	0	0	0	0							0	0	0	0	1	2	3	3	1	0	0
PA1344	27 kDa	ref|NP_250035.1|gi|15596541| probable short-chain dehydrogenase	probable short-chain dehydrogenase				0	0	0	0	0	0	0	0	0	0	0	0	0	0	0	0	0	0	0	0	0	0	0	0	0	0							0	0	0	0	0	0	0	0	0	0	0
PA1757	24 kDa	ref|NP_250448.1|gi|15596954| homoserine kinase	homoserine kinase				0	0	0	0	0	0	0	0	0	0	0	0	0	0	0	0	0	0	0	0	0	0	0	0	0	0							0	0	0	0	0	0	0	0	0	0	0
PA3009	9 kDa	ref|NP_251699.1|gi|15598205| hypothetical protein	hypothetical protein				0	0	0	0	0	0	0	0	0	0	0	0	0	0	0	0	0	0	0	0	0	0	0	0	0	0							0	0	0	0	0	0	0	0	0	0	0
PA0291	50 kDa	ref|NP_248982.1|gi|15595488| Anaerobically-induced outer membrane porin OprE precursor	Anaerobically-induced outer membrane porin OprE precursor				0	0	0	0	0	0	0	0	0	0	0	0	0	0	0	0	0	0	0	0	0	0	0	0	0	0							0	0	1	1	0	0	0	0	0	0	0
PA3729	76 kDa	ref|NP_252418.1|gi|15598924| conserved hypothetical protein	conserved hypothetical protein				0	0	0	0	0	0	0	0	0	0	0	0	0	0	0	0	0	0	0	0	0	0	0	0	0	0							0	0	0	0	0	0	0	0	0	0	0
PA1561	57 kDa	ref|NP_250252.1|gi|15596758| aerotaxis receptor Aer	aerotaxis receptor Aer				0	0	0	0	0	0	0	0	0	0	0	0	0	0	0	0	0	0	0	0	0	0	0	0	0	0							0	0	2	0	0	0	0	2	1	2	0
PA3518	38 kDa	ref|NP_252208.1|gi|15598714| hypothetical protein	hypothetical protein				0	0	0	0	0	0	0	0	0	0	0	0	0	0	0	0	0	0	0	0	0	0	0	0	0	0							0	0	0	0	0	0	0	0	9	14	3
PA5334	26 kDa	ref|NP_254021.1|gi|15600527| ribonuclease PH	ribonuclease PH				0	0	0	0	0	0	0	0	0	0	0	0	0	0	0	0	0	0	0	0	0	0	0	0	0	0							0	0	0	0	0	0	0	0	0	0	0
PA1614	37 kDa	ref|NP_250305.1|gi|15596811| glycerol-3-phosphate dehydrogenase, biosynthetic	glycerol-3-phosphate dehydrogenase, biosynthetic				0	0	0	0	0	0	0	0	0	0	0	0	0	0	0	0	0	0	0	0	0	0	0	0	0	0							0	0	0	0	0	0	0	0	0	0	0
PA4020	48 kDa	ref|NP_252709.1|gi|15599215| UDP-N-acetylmuramate:L-alanyl-gamma-D-glutamyl-meso-diaminopimelate ligase	UDP-N-acetylmuramate:L-alanyl-gamma-D-glutamyl-meso-diaminopimelate ligase				0	0	0	0	0	0	0	0	0	0	0	0	0	0	0	0	0	0	0	0	0	0	0	0	0	0							0	0	0	0	0	0	0	0	0	0	0
PA4714	16 kDa	ref|NP_253402.1|gi|15599908| conserved hypothetical protein	conserved hypothetical protein				0	0	0	0	0	0	0	0	0	0	0	0	0	0	0	0	0	0	0	0	0	0	0	0	0	0							0	0	0	0	0	0	0	0	0	8	7
PA3604	24 kDa	ref|NP_252294.1|gi|15598800| response regulator ErdR	response regulator ErdR				0	0	0	0	0	0	0	0	0	0	0	0	0	0	0	0	0	0	0	0	0	0	0	0	0	0							0	0	0	0	0	0	0	0	0	0	0
PA4942	44 kDa	ref|NP_253629.1|gi|15600135| protease subunit HflK	protease subunit HflK				0	0	1	0	0	0	0	0	0	0	0	0	0	0	0	0	0	0	0	0	0	0	0	0	0	0							0	0	2	0	0	0	0	0	0	0	0
PA3108	55 kDa	ref|NP_251798.1|gi|15598304| amidophosphoribosyltransferase	amidophosphoribosyltransferase				0	0	0	0	0	0	0	0	0	0	0	0	0	0	0	0	0	0	0	0	0	0	0	0	0	0							0	0	0	0	0	0	0	0	0	0	0
PA3299	62 kDa	ref|NP_251989.1|gi|15598495| long-chain-fatty-acid--CoA ligase	long-chain-fatty-acid--CoA ligase				0	0	0	0	0	0	0	0	0	0	0	0	0	0	0	0	0	0	0	0	0	0	0	0	0	0							0	0	0	0	0	0	0	0	0	0	0
PA0083	19 kDa	ref|NP_248773.1|gi|15595281| TssB1	TssB1				0	0	0	0	0	0	0	0	0	0	0	0	0	0	0	0	0	0	0	0	0	0	0	0	0	0							0	0	0	0	0	0	0	0	0	0	0
PA4717	32 kDa	ref|NP_253405.1|gi|15599911| conserved hypothetical protein	conserved hypothetical protein				0	0	0	0	0	0	0	0	0	0	0	0	0	0	0	0	0	0	0	0	0	0	0	0	0	0							0	0	0	0	0	0	0	0	0	0	0
PA1830	11 kDa	ref|NP_250521.1|gi|15597027| hypothetical protein	hypothetical protein				0	0	0	0	0	0	0	0	0	0	0	0	0	0	0	0	0	0	0	0	0	0	0	0	0	0							0	0	0	0	0	0	0	0	0	0	0
PA1095-DECOY	?	ref|NP_249786.1|gi|15596292| hypothetical protein	hypothetical protein				0	0	0	0	0	0	0	0	0	0	0	0	0	0	0	0	0	0	0	0	0	0	0	0	0	0							0	0	0	0	0	0	0	0	0	0	0
PA5005	66 kDa	ref|NP_253692.1|gi|15600198| probable carbamoyl transferase	probable carbamoyl transferase				0	0	0	0	0	0	0	0	0	0	0	0	0	0	0	0	0	0	0	0	0	0	0	0	0	0							0	0	0	0	0	0	0	0	0	0	0
PA0350	18 kDa	ref|NP_249041.1|gi|15595547| dihydrofolate reductase	dihydrofolate reductase				0	0	0	0	0	0	0	0	0	0	0	0	0	0	0	0	0	0	0	0	0	0	0	0	0	0							0	0	0	0	0	0	0	0	0	0	8
PA4956	29 kDa	ref|NP_253643.1|gi|15600149| thiosulfate:cyanide sulfurtransferase	thiosulfate:cyanide sulfurtransferase				0	0	0	0	0	0	0	0	0	0	0	0	0	0	0	0	0	0	0	0	0	0	0	0	0	0							0	0	0	0	0	0	0	0	0	0	0
PA5373	53 kDa	ref|NP_254060.1|gi|15600566| betaine aldehyde dehydrogenase	betaine aldehyde dehydrogenase				0	0	0	0	0	0	0	0	0	0	0	0	0	0	0	0	0	0	0	0	0	0	0	0	0	0							0	0	0	0	0	0	0	0	0	0	0
PA3970	56 kDa	ref|NP_252659.1|gi|15599165| AMP nucleosidase	AMP nucleosidase				0	0	0	0	0	0	0	0	0	0	0	0	0	0	0	0	0	0	0	0	0	0	0	0	0	0							0	0	0	0	0	0	0	0	0	0	0
PA5040	77 kDa	ref|NP_253727.1|gi|15600233| Type 4 fimbrial biogenesis outer membrane protein PilQ precursor	Type 4 fimbrial biogenesis outer membrane protein PilQ precursor				0	0	0	0	0	0	0	0	0	0	0	0	0	0	0	0	0	0	0	0	0	0	0	0	0	0							0	0	0	0	0	0	0	0	0	0	0
PA1464	18 kDa	ref|NP_250155.1|gi|15596661| probable purine-binding chemotaxis protein	probable purine-binding chemotaxis protein				0	0	0	0	0	0	0	0	0	0	0	0	0	0	0	0	0	0	0	0	0	0	0	0	0	0							0	0	0	0	0	0	0	0	0	0	0
PA0295	39 kDa	ref|NP_248986.1|gi|15595492| probable periplasmic polyamine binding protein	probable periplasmic polyamine binding protein				0	0	0	0	0	0	0	0	0	0	0	0	0	0	0	0	0	0	0	0	0	0	0	0	0	0							0	0	0	0	0	0	0	0	0	0	0
PA4211	19 kDa	ref|NP_252900.1|gi|15599406| probable phenazine biosynthesis protein	probable phenazine biosynthesis protein				0	0	0	0	0	0	0	0	0	0	0	0	0	0	0	0	0	0	0	0	0	0	0	0	0	0							0	0	0	0	0	0	0	0	13	5	0
PA1552	?	ref|NP_250243.1|gi|15596749| Cytochrome c oxidase, cbb3-type, CcoP subunit	Cytochrome c oxidase, cbb3-type, CcoP subunit				0	0	0	0	0	0	0	0	0	0	0	0	0	0	0	0	0	0	0	0	0	0	0	0	0	0							0	0	0	0	0	0	0	0	0	0	0
PA5019	32 kDa	ref|NP_253706.1|gi|15600212| conserved hypothetical protein	conserved hypothetical protein				0	0	0	0	0	0	0	0	0	0	0	0	0	0	0	0	0	0	0	0	0	0	0	0	0	0							0	0	0	0	0	0	0	0	0	0	0
PA0672	22 kDa	ref|NP_249363.1|gi|15595869| heme oxygenase	heme oxygenase				0	0	0	0	0	0	0	0	0	0	0	0	0	0	0	0	0	0	0	0	0	0	0	0	0	0							0	0	0	0	0	0	0	0	0	0	0
PA0446	44 kDa	ref|NP_249137.1|gi|15595643| conserved hypothetical protein	conserved hypothetical protein				0	0	0	0	0	0	0	0	0	0	0	0	0	0	0	0	0	0	0	0	0	0	0	0	0	0							0	0	0	0	0	0	0	0	0	0	0
PA5255	18 kDa	ref|NP_253942.1|gi|15600448| Alginate regulatory protein AlgQ	Alginate regulatory protein AlgQ				0	0	0	0	0	0	0	0	0	0	0	0	0	0	0	0	0	0	0	0	0	0	0	0	0	0							0	0	0	0	0	0	0	0	0	0	0
PA2828	45 kDa	ref|NP_251518.1|gi|15598024| probable aminotransferase	probable aminotransferase				0	0	0	0	0	0	0	0	0	0	0	0	0	0	0	0	0	0	0	0	0	0	0	0	0	0							0	0	0	0	0	0	0	0	0	0	0
PA3126	17 kDa	ref|NP_251816.1|gi|15598322| heat-shock protein IbpA	heat-shock protein IbpA				0	0	0	0	0	0	0	0	0	0	0	0	0	0	0	0	0	0	0	0	0	0	0	0	0	0							0	0	0	0	0	0	0	0	0	0	0
PA3737	26 kDa	ref|NP_252426.1|gi|15598932| thiol:disulfide interchange protein DsbC	thiol:disulfide interchange protein DsbC				0	0	0	0	0	0	0	0	0	0	0	0	0	0	0	0	2	0	1	0	0	0	0	0	0	0							0	0	0	0	0	0	0	0	0	0	0
PA5357	20 kDa	ref|NP_254044.1|gi|15600550| hypothetical protein	hypothetical protein				0	0	0	0	0	0	0	0	0	0	0	0	0	0	0	0	0	0	0	0	0	0	0	0	0	0							0	0	0	0	0	0	0	0	0	0	0
PA0372	52 kDa	ref|NP_249063.1|gi|15595569| probable zinc protease	probable zinc protease				0	0	0	0	0	0	0	0	0	0	0	0	0	0	0	0	0	0	0	0	0	0	0	0	0	0							0	0	0	0	0	0	0	0	0	0	0
PA2815	89 kDa	ref|NP_251505.1|gi|15598011| probable acyl-CoA dehydrogenase	probable acyl-CoA dehydrogenase				0	0	0	0	0	0	0	0	0	0	0	0	0	0	0	0	0	0	0	0	0	0	0	0	0	0							0	0	0	0	0	0	0	0	0	0	0
PA4190	44 kDa	ref|NP_252879.1|gi|15599385| probable FAD-dependent monooxygenase	probable FAD-dependent monooxygenase				0	0	0	0	0	0	0	0	0	0	0	0	0	0	0	0	0	0	0	0	0	0	0	0	0	0							0	0	0	0	0	0	0	0	0	0	0
PA0827	33 kDa	ref|NP_249518.1|gi|15596024| hypothetical protein	hypothetical protein				0	0	0	0	0	0	0	0	0	0	0	0	0	8	4	3	0	0	0	0	0	0	0	0	0	0							0	0	0	0	0	0	0	0	0	0	0
PA3172	25 kDa	ref|NP_251862.1|gi|15598368| probable hydrolase	probable hydrolase				0	0	0	0	0	0	0	0	0	0	0	0	0	0	0	0	0	0	0	0	0	0	0	0	0	0							0	0	0	0	0	0	0	0	0	0	0
PA3274	11 kDa	ref|NP_251964.1|gi|15598470| hypothetical protein	hypothetical protein				0	0	0	0	0	0	0	0	0	0	0	0	1	0	0	0	0	0	0	0	0	0	0	0	0	0							0	0	0	0	0	0	0	0	0	0	0
PA2012	71 kDa	ref|NP_250702.1|gi|15597208| methylcrotonyl-CoA carboxylase, alpha-subunit (biotin-containing)	methylcrotonyl-CoA carboxylase, alpha-subunit (biotin-containing)				0	0	0	0	0	0	0	0	0	0	0	0	0	0	0	0	0	0	0	0	0	0	0	0	0	0							0	0	0	0	0	0	0	0	0	0	0
PA2942	37 kDa	ref|NP_251632.1|gi|15598138| probable magnesium chelatase	probable magnesium chelatase				0	0	0	0	0	0	0	0	0	0	0	0	0	0	0	0	0	0	0	0	0	0	0	0	0	0							0	0	0	0	0	0	0	0	0	0	0
PA5118	55 kDa	ref|NP_253805.1|gi|15600311| thiazole biosynthesis protein ThiI	thiazole biosynthesis protein ThiI				0	0	0	0	0	0	0	0	0	0	0	0	0	0	0	0	0	0	0	0	0	0	0	0	0	0							0	0	0	0	0	0	0	0	0	0	0
PA3227	20 kDa	ref|NP_251917.1|gi|15598423| peptidyl-prolyl cis-trans isomerase A	peptidyl-prolyl cis-trans isomerase A				0	0	0	0	0	0	0	0	0	0	0	0	6	2	1	0	0	0	0	0	0	0	0	0	0	0							0	0	0	0	0	0	0	0	0	0	0
PA0025	29 kDa	ref|NP_248715.1|gi|15595223| shikimate dehydrogenase	shikimate dehydrogenase				0	0	0	0	0	0	0	0	0	0	0	0	0	0	0	0	0	0	0	0	0	0	0	0	0	0							0	0	0	0	0	0	0	0	0	0	10
PA5423	20 kDa	ref|NP_254110.1|gi|15600616| hypothetical protein	hypothetical protein				0	0	0	0	0	0	0	0	0	0	0	0	0	0	0	0	0	0	0	0	0	0	0	0	0	0							0	0	0	0	0	0	0	0	0	0	0
PA4744	91 kDa	ref|NP_253432.1|gi|15599938| translation initiation factor IF-2	translation initiation factor IF-2				0	0	0	0	0	0	0	0	0	0	0	0	1	0	0	0	0	0	0	0	0	0	0	0	0	0							0	0	0	0	0	0	0	0	0	0	0
PA5321	16 kDa	ref|NP_254008.1|gi|15600514| deoxyuridine 5'-triphosphate nucleotidohydrolase	deoxyuridine 5'-triphosphate nucleotidohydrolase				0	0	0	0	0	0	0	0	0	0	0	0	0	0	0	0	0	0	0	0	0	0	0	0	0	0							0	0	0	0	0	0	0	0	0	0	0
PA1008	17 kDa	ref|NP_249699.1|gi|15596205| bacterioferritin comigratory protein	bacterioferritin comigratory protein				0	0	0	0	0	0	0	0	0	0	0	0	0	0	0	0	0	0	0	0	0	0	0	0	0	0							0	0	0	0	0	0	0	0	0	0	0
PA3005	36 kDa	ref|NP_251695.1|gi|15598201| beta-N-acetyl-D-glucosaminidase	beta-N-acetyl-D-glucosaminidase				0	0	0	0	0	0	0	0	0	0	0	0	0	0	0	0	0	0	0	0	0	0	0	0	0	0							0	0	0	0	0	0	0	0	1	1	0
PA0428	70 kDa	ref|NP_249119.1|gi|15595625| probable ATP-dependent RNA helicase	probable ATP-dependent RNA helicase				0	0	0	0	0	0	0	0	0	0	0	0	0	0	0	0	0	0	0	0	0	0	0	0	0	0							0	0	0	0	0	0	0	0	0	0	0
PA5558	17 kDa	ref|NP_254245.1|gi|15600751| ATP synthase B chain	ATP synthase B chain				0	0	0	0	0	0	0	0	0	0	0	0	0	0	0	0	0	0	0	0	0	0	0	0	0	0							0	0	1	0	0	0	0	0	0	0	0
PA4750	30 kDa	ref|NP_253438.1|gi|15599944| dihydropteroate synthase	dihydropteroate synthase				0	0	0	0	0	0	0	0	0	0	0	0	0	0	0	0	0	0	0	0	0	0	0	0	0	0							0	0	0	0	0	0	0	0	0	0	0
PA0415	18 kDa	ref|NP_249106.1|gi|15595612| probable chemotaxis protein	probable chemotaxis protein				0	0	0	0	0	0	0	0	0	0	0	0	0	0	0	0	0	0	0	0	0	0	0	0	0	0							0	0	0	0	0	0	0	0	0	2	11
PA0792	55 kDa	ref|NP_249483.1|gi|15595989| propionate catabolic protein PrpD	propionate catabolic protein PrpD				0	0	0	0	0	0	0	0	0	0	0	0	0	0	0	0	0	0	0	0	0	0	0	0	0	0							0	0	0	0	0	0	0	0	0	0	0
PA1754	36 kDa	ref|NP_250445.1|gi|15596951| transcriptional regulator CysB	transcriptional regulator CysB				0	0	0	0	0	0	0	0	0	0	0	0	0	0	0	0	0	0	0	0	0	0	0	0	0	0							0	0	0	0	0	0	0	0	0	0	0
PA5275	12 kDa	ref|NP_253962.1|gi|15600468| conserved hypothetical protein	conserved hypothetical protein				0	0	0	0	0	0	0	0	0	0	0	0	0	0	0	0	0	0	0	0	0	0	0	0	0	0							0	0	0	0	0	0	0	0	0	0	0
PA1748	24 kDa	ref|NP_250439.1|gi|15596945| probable enoyl-CoA hydratase/isomerase	probable enoyl-CoA hydratase/isomerase				0	0	0	0	0	0	0	0	0	0	0	0	0	0	0	0	0	0	0	0	0	0	0	0	0	0							0	0	0	0	0	0	0	11	14	5	1
PA0408	15 kDa	ref|NP_249099.1|gi|15595605| twitching motility protein PilG	twitching motility protein PilG				0	0	0	0	0	0	0	0	0	0	0	0	0	0	1	0	0	0	0	0	0	0	0	0	0	0							0	0	0	0	0	0	0	0	0	0	1
PA5053	19 kDa	ref|NP_253740.1|gi|15600246| heat shock protein HslV	heat shock protein HslV				0	0	0	0	0	0	0	0	0	0	0	0	0	0	0	0	0	0	0	0	0	0	0	0	0	0							0	0	0	0	0	0	0	0	0	0	0
PA1457	30 kDa	ref|NP_250148.1|gi|15596654| chemotaxis protein CheZ	chemotaxis protein CheZ				0	0	0	0	0	0	0	0	0	0	0	0	0	0	0	0	0	0	0	0	0	0	0	0	0	0							0	0	0	0	0	0	0	0	0	0	0
PA1307	29 kDa	ref|NP_249998.1|gi|15596504| conserved hypothetical protein	conserved hypothetical protein				0	0	0	0	0	0	0	0	0	0	0	0	0	0	0	0	0	0	0	0	0	0	0	0	0	0							0	0	0	0	0	0	0	0	0	0	0
PA5210	66 kDa	ref|NP_253897.1|gi|15600403| probable secretion pathway ATPase	probable secretion pathway ATPase				0	0	0	0	0	0	0	0	0	0	0	0	0	0	0	0	0	0	0	0	0	0	0	0	0	0							0	0	0	0	0	0	0	0	0	0	0
PA3678	23 kDa	ref|NP_252368.1|gi|15598874| MexL	MexL				0	0	0	0	0	0	0	0	0	0	0	0	0	0	0	0	0	0	0	0	0	0	0	0	0	0							0	0	0	0	0	0	0	0	0	0	0
PA3648	88 kDa	ref|NP_252338.1|gi|15598844| outer membrane protein Opr86	outer membrane protein Opr86				0	0	0	0	0	0	0	0	0	0	0	0	0	0	0	0	0	0	0	0	0	0	0	0	0	0							0	0	1	0	0	0	0	0	0	0	0
PA4913	40 kDa	ref|NP_253600.1|gi|15600106| probable binding protein component of ABC transporter	probable binding protein component of ABC transporter				0	0	0	0	0	0	0	0	0	0	0	0	0	0	0	0	0	0	0	0	0	0	0	0	0	0							0	0	0	0	0	0	0	0	0	0	6
PA4941	33 kDa	ref|NP_253628.1|gi|15600134| protease subunit HflC	protease subunit HflC				0	0	0	0	0	0	0	0	0	0	0	0	0	0	0	0	0	0	0	0	0	0	0	0	0	0							0	0	1	0	0	0	0	0	0	0	0
PA3528	25 kDa	ref|NP_252218.1|gi|15598724| ribonuclease T	ribonuclease T				0	0	0	0	0	0	0	0	0	0	0	0	0	0	0	0	0	0	0	0	0	0	0	0	0	0							0	0	0	0	0	0	0	0	0	0	0
PA1852	10 kDa	ref|NP_250543.1|gi|15597049| hypothetical protein	hypothetical protein				0	0	0	0	0	0	0	0	0	0	0	0	0	0	0	0	0	0	0	0	0	0	0	0	0	0							0	0	0	0	0	0	0	0	0	0	0
PA4973	70 kDa	ref|NP_253660.1|gi|15600166| thiamin biosynthesis protein ThiC	thiamin biosynthesis protein ThiC				0	0	0	0	0	0	0	0	0	0	0	0	0	0	0	0	0	0	0	0	0	0	0	0	0	0							0	0	0	0	0	0	0	0	0	0	0
PA0741	23 kDa	ref|NP_249432.1|gi|15595938| conserved hypothetical protein	conserved hypothetical protein				0	0	0	0	0	0	0	0	0	0	2	0	0	0	0	0	0	0	0	0	0	0	0	0	0	0							0	0	0	0	0	0	0	0	0	0	10
PA4130	62 kDa	ref|NP_252819.1|gi|15599325| probable sulfite or nitrite reductase	probable sulfite or nitrite reductase				0	0	0	0	0	0	0	0	0	0	0	0	0	0	0	0	0	0	0	0	0	0	0	0	0	0							0	0	0	0	0	0	0	0	0	0	0
PA0654	30 kDa	ref|NP_249345.1|gi|15595851| S-adenosylmethionine decarboxylase proenzyme	S-adenosylmethionine decarboxylase proenzyme				0	0	0	0	0	0	0	0	0	0	0	0	0	0	0	0	0	0	0	0	0	0	0	0	0	0							0	0	0	0	0	0	0	0	0	0	0
PA1555	?	ref|NP_250246.1|gi|15596752| Cytochrome c oxidase, cbb3-type, CcoP subunit	Cytochrome c oxidase, cbb3-type, CcoP subunit				0	0	0	0	0	0	0	0	0	0	0	0	0	0	0	0	0	0	0	0	0	0	0	0	0	0							0	0	0	0	0	0	0	0	0	0	0
PA5343	31 kDa	ref|NP_254030.1|gi|15600536| hypothetical protein	hypothetical protein				0	0	0	0	0	0	0	0	0	0	0	0	0	0	0	0	0	0	0	0	0	0	0	0	0	0							0	0	0	0	0	0	0	0	0	0	0
PA1160	14 kDa	ref|NP_249851.1|gi|15596357| hypothetical protein	hypothetical protein				0	0	0	0	0	0	0	0	0	0	0	0	0	0	0	0	0	0	0	0	0	0	0	0	0	0							0	0	0	0	0	0	0	0	0	0	0
PA3999	42 kDa	ref|NP_252688.1|gi|15599194| D-ala-D-ala-carboxypeptidase	D-ala-D-ala-carboxypeptidase				0	0	0	0	0	0	0	0	0	0	0	0	0	0	0	0	0	0	0	0	0	0	0	0	0	0							0	0	0	0	0	0	0	0	0	0	0
PA5335	32 kDa	ref|NP_254022.1|gi|15600528| conserved hypothetical protein	conserved hypothetical protein				0	0	0	0	0	0	0	0	0	0	0	0	0	0	0	0	0	0	0	0	0	0	0	0	0	0							0	0	0	0	0	0	0	0	0	0	0
PA5237	55 kDa	ref|NP_253924.1|gi|15600430| conserved hypothetical protein	conserved hypothetical protein				0	0	0	0	0	0	0	0	0	0	0	0	0	0	0	0	0	0	0	0	0	0	0	0	0	0							0	0	0	0	0	0	0	0	0	0	0
PA2832	25 kDa	ref|NP_251522.1|gi|15598028| thiopurine methyltransferase	thiopurine methyltransferase				0	0	0	0	0	0	0	0	0	0	0	0	0	0	0	0	0	0	0	0	0	0	0	0	0	0							0	0	0	0	0	0	0	0	0	0	0
PA0666	39 kDa	ref|NP_249357.1|gi|15595863| conserved hypothetical protein	conserved hypothetical protein				0	0	0	0	0	0	0	0	0	0	0	0	0	0	0	0	0	0	0	0	0	0	0	0	0	0							0	0	0	0	0	0	0	0	0	0	0
PA5138	28 kDa	ref|NP_253825.1|gi|15600331| hypothetical protein	hypothetical protein				0	0	0	0	0	0	0	0	0	0	0	0	0	0	0	0	0	0	0	0	0	0	0	0	0	0							0	0	0	0	0	0	0	0	0	0	0
PA3477	28 kDa	ref|NP_252167.1|gi|15598673| transcriptional regulator RhlR	transcriptional regulator RhlR				0	0	0	0	0	0	0	0	0	0	0	0	0	0	0	0	0	0	0	0	0	0	0	0	0	0							0	0	0	0	0	0	0	0	0	0	0
PA3632	9 kDa	ref|NP_252322.1|gi|15598828| conserved hypothetical protein	conserved hypothetical protein				0	0	0	0	0	0	0	0	0	0	0	0	0	0	0	0	0	0	0	0	0	0	0	0	0	0							0	0	0	0	0	0	0	0	0	0	0
PA5068	9 kDa	ref|NP_253755.1|gi|15600261| translocation protein TatA	translocation protein TatA				0	0	0	0	0	0	0	0	0	0	0	0	0	0	1	1	1	0	0	0	0	0	0	0	0	0							0	0	0	0	0	0	0	0	0	1	1
PA1606	18 kDa	ref|NP_250297.1|gi|15596803| hypothetical protein	hypothetical protein				0	0	0	0	0	0	0	0	0	0	0	0	0	0	0	0	0	0	0	0	0	0	0	0	0	0							0	0	0	0	0	0	0	0	1	8	5
PA3818	30 kDa	ref|NP_252507.1|gi|15599013| extragenic suppressor protein SuhB	extragenic suppressor protein SuhB				0	0	0	0	0	0	0	0	0	0	0	0	0	0	0	0	0	0	0	0	0	0	0	0	0	0							0	0	0	0	0	0	0	0	0	0	0
PA3796	18 kDa	ref|NP_252485.1|gi|15598991| hypothetical protein	hypothetical protein				0	0	0	0	0	0	0	0	0	0	0	0	0	0	0	0	0	0	0	0	0	0	0	0	0	0							0	0	0	0	0	0	0	0	2	6	1
PA2080	46 kDa	ref|NP_250770.1|gi|15597276| kynureninase KynU	kynureninase KynU				0	0	0	0	0	0	0	0	0	0	0	0	0	0	0	0	0	0	0	0	0	0	0	0	0	0							0	0	0	0	0	0	0	0	0	0	0
PA2081	23 kDa	ref|NP_250771.1|gi|15597277| kynurenine formamidase, KynB	kynurenine formamidase, KynB				0	0	0	0	0	0	0	0	0	0	0	0	0	0	0	0	0	0	0	0	0	0	0	0	0	0							0	0	0	0	0	0	0	0	0	0	0
PA1135	32 kDa	ref|NP_249826.1|gi|15596332| conserved hypothetical protein	conserved hypothetical protein				0	0	0	0	0	0	0	0	0	0	0	0	0	0	0	0	0	0	0	0	0	0	0	0	0	0							0	0	0	0	0	0	2	11	4	1	1
PA0509	54 kDa	ref|NP_249200.1|gi|15595706| NirN	NirN				0	0	0	0	0	0	0	0	0	0	0	0	0	0	0	0	0	0	0	0	0	0	0	0	0	0							0	0	0	0	0	0	0	0	0	13	12
PA0762	22 kDa	ref|NP_249453.1|gi|15595959| sigma factor AlgU	sigma factor AlgU				0	0	0	0	0	0	0	0	0	0	0	0	0	0	0	0	0	0	0	0	0	0	0	0	0	0							0	0	0	0	0	0	0	0	0	0	0
PA5498	34 kDa	ref|NP_254185.1|gi|15600691| ZnuA	ZnuA				0	0	0	0	0	0	0	0	0	0	0	0	0	0	0	0	0	0	0	0	0	0	0	0	0	0							0	0	0	0	0	0	0	0	0	0	0
PA3615	40 kDa	ref|NP_252305.1|gi|15598811| hypothetical protein	hypothetical protein				0	0	0	0	0	0	0	0	0	0	0	0	0	0	0	0	0	0	0	0	0	0	0	0	0	0							0	0	0	0	0	0	0	0	0	0	0
PA0750	26 kDa	ref|NP_249441.1|gi|15595947| uracil-DNA glycosylase	uracil-DNA glycosylase				0	0	0	0	0	0	0	0	0	0	0	0	0	0	0	0	0	0	0	0	0	0	0	0	0	0							0	0	0	0	0	0	0	0	0	0	0
PA2827	15 kDa	ref|NP_251517.1|gi|15598023| conserved hypothetical protein	conserved hypothetical protein				0	0	0	0	0	0	0	0	0	0	0	0	0	0	0	0	0	0	0	0	0	0	0	0	0	0							0	0	0	0	0	0	0	0	0	0	0
PA3736	46 kDa	ref|NP_252425.1|gi|15598931| homoserine dehydrogenase	homoserine dehydrogenase				0	0	0	0	0	0	0	0	0	0	0	0	0	0	0	0	0	0	0	0	0	0	0	0	0	0							0	0	0	0	0	0	0	0	0	0	0
PA4255	7 kDa	ref|NP_252945.1|gi|15599451| 50S ribosomal protein L29	50S ribosomal protein L29				0	0	0	0	0	0	0	0	0	0	0	0	0	0	0	0	0	0	0	0	0	0	0	0	0	0							0	0	0	0	0	0	0	0	0	0	0
PA1002	22 kDa	ref|NP_249693.1|gi|15596199| anthranilate synthase component II	anthranilate synthase component II				0	0	0	0	0	0	0	0	0	0	0	0	0	0	0	0	0	0	0	0	0	0	0	0	0	0							0	0	0	0	0	0	0	0	0	0	0
PA0835	76 kDa	ref|NP_249526.1|gi|15596032| phosphate acetyltransferase	phosphate acetyltransferase				0	0	0	0	0	0	0	0	0	0	0	0	0	0	0	0	0	0	0	0	0	0	0	0	0	0							0	0	0	0	0	0	0	0	0	0	0
PA2552	41 kDa	ref|NP_251242.1|gi|15597748| probable acyl-CoA dehydrogenase	probable acyl-CoA dehydrogenase				0	0	0	0	0	0	0	0	0	0	0	0	0	0	0	0	0	0	0	0	0	0	0	0	0	0							0	0	0	0	0	0	0	0	0	0	0
PA4785	46 kDa	ref|NP_253473.1|gi|15599979| probable acyl-CoA thiolase	probable acyl-CoA thiolase				0	0	0	0	0	0	0	0	0	0	0	0	0	0	0	0	0	0	0	0	0	0	0	0	0	0							0	0	0	0	0	0	0	0	0	0	0
PA1576	31 kDa	ref|NP_250267.1|gi|15596773| probable 3-hydroxyisobutyrate dehydrogenase	probable 3-hydroxyisobutyrate dehydrogenase				0	0	0	0	0	0	0	0	0	0	0	0	0	0	0	0	0	0	0	0	0	0	0	0	0	0							0	0	0	0	0	0	0	0	0	0	0
PA0746	43 kDa	ref|NP_249437.1|gi|15595943| probable acyl-CoA dehydrogenase	probable acyl-CoA dehydrogenase				0	0	0	0	0	0	0	0	0	0	0	0	0	0	0	0	0	0	0	0	0	0	0	0	0	0							0	0	0	0	0	0	0	0	0	0	0
PA1881	16 kDa	ref|NP_250572.1|gi|15597078| probable oxidoreductase	probable oxidoreductase				0	0	0	0	0	0	0	0	0	0	0	0	0	0	0	0	0	0	0	0	0	0	0	0	0	0							0	0	0	0	0	0	0	6	2	0	0
PA1260	29 kDa	ref|NP_249951.1|gi|15596457| ABC transporter periplasmic-binding protein, LhpP	ABC transporter periplasmic-binding protein, LhpP				0	0	0	0	0	0	0	0	0	0	0	0	0	0	0	0	0	0	0	0	0	0	0	0	0	0							0	0	0	0	0	0	4	16	4	1	0
PA5521	27 kDa	ref|NP_254208.1|gi|15600714| probable short-chain dehydrogenase	probable short-chain dehydrogenase				0	0	0	0	0	0	0	0	0	0	0	0	0	0	0	0	0	0	0	0	0	0	0	0	0	0							0	0	0	0	0	0	0	0	0	0	0
PA2116	29 kDa	ref|NP_250806.1|gi|15597312| conserved hypothetical protein	conserved hypothetical protein				0	0	0	0	0	0	0	0	0	0	0	0	0	0	0	0	0	0	0	0	0	0	0	0	0	0							0	0	0	0	0	0	0	0	0	0	0
PA3793	12 kDa	ref|NP_252482.1|gi|15598988| hypothetical protein	hypothetical protein				0	0	0	0	0	0	0	0	0	0	0	0	0	0	0	0	0	0	0	0	0	0	0	0	0	0							0	0	0	0	0	0	0	0	0	0	0
PA3879	24 kDa	ref|NP_252568.1|gi|15599074| two-component response regulator NarL	two-component response regulator NarL				0	0	0	0	0	0	0	0	0	0	0	0	0	0	0	0	0	0	0	0	0	0	0	0	0	0							0	0	0	0	0	0	0	0	0	0	0
PA0971	38 kDa	ref|NP_249662.1|gi|15596168| TolA protein	TolA protein				0	0	0	0	0	0	0	0	0	0	0	0	0	0	0	0	0	0	0	0	0	0	0	0	0	0							0	0	0	0	0	0	0	0	0	0	0
PA5025	45 kDa	ref|NP_253712.1|gi|15600218| homocysteine synthase	homocysteine synthase				0	0	0	0	0	0	0	0	0	0	0	0	0	0	0	0	0	0	0	0	0	0	0	0	0	0							0	0	0	0	0	0	0	0	0	0	0
PA3657	29 kDa	ref|NP_252347.1|gi|15598853| methionine aminopeptidase	methionine aminopeptidase				0	0	0	0	0	0	0	0	0	0	0	0	0	0	0	0	0	0	0	0	0	0	0	0	0	0							0	0	0	0	0	0	0	0	0	0	0
PA0019	19 kDa	ref|NP_248709.1|gi|15595217| polypeptide deformylase	polypeptide deformylase				0	0	0	0	0	0	0	0	0	0	0	0	0	0	0	0	0	0	0	0	0	0	0	0	0	0							0	0	0	0	0	0	0	0	0	0	0
PA0016	50 kDa	ref|NP_248706.1|gi|15595214| potassium uptake protein TrkA	potassium uptake protein TrkA				0	0	0	0	0	0	0	0	0	0	0	0	0	0	0	0	0	0	0	0	0	0	0	0	0	0							0	0	0	0	0	0	0	0	0	0	0
PA4865	11 kDa	ref|NP_253552.1|gi|15600058| urease gamma subunit	urease gamma subunit				0	0	0	0	0	0	0	0	0	0	0	0	0	0	0	0	0	0	0	0	0	0	0	0	0	0							0	0	0	0	0	0	0	0	0	0	0
PA5568	64 kDa	ref|NP_254255.1|gi|15600761| conserved hypothetical protein	conserved hypothetical protein				0	0	0	0	0	0	0	0	0	0	0	0	0	0	0	0	0	0	0	0	0	0	0	0	0	0							0	0	1	0	0	0	0	0	0	0	0
PA2579	33 kDa	ref|NP_251269.1|gi|15597775| L-Tryptophan:oxygen 2,3-oxidoreductase (decyclizing) KynA	L-Tryptophan:oxygen 2,3-oxidoreductase (decyclizing) KynA				0	0	0	0	0	0	0	0	0	0	0	0	0	0	0	0	0	0	0	0	0	0	0	0	0	0							0	0	0	0	0	0	0	0	0	0	0
PA2014	57 kDa	ref|NP_250704.1|gi|15597210| methylcrotonyl-CoA carboxylase, beta-subunit	methylcrotonyl-CoA carboxylase, beta-subunit				0	0	0	0	0	0	0	0	0	0	0	0	0	0	0	0	0	0	0	0	0	0	0	0	0	0							0	0	0	0	0	0	0	0	0	0	0
PA4809	34 kDa	ref|NP_253497.1|gi|15600003| FdhE protein	FdhE protein				0	0	0	0	0	0	0	0	0	0	0	0	0	0	0	0	0	0	0	0	0	0	0	0	0	0							0	0	0	0	0	0	0	0	0	0	0
PA2502	54 kDa	ref|NP_251192.1|gi|15597698| hypothetical protein	hypothetical protein				0	0	0	0	0	0	0	0	0	0	0	0	0	0	0	0	0	0	0	0	0	0	0	0	0	0							0	0	0	0	0	0	0	0	7	3	1
PA2399	274 kDa	ref|NP_251089.1|gi|15597595| pyoverdine synthetase D	pyoverdine synthetase D				0	0	0	0	0	0	0	0	0	0	0	0	0	0	0	0	0	0	0	0	0	0	0	0	0	0							0	0	0	0	0	0	0	0	0	0	0
PA4175	48 kDa	ref|NP_252864.1|gi|15599370| protease IV	protease IV				0	0	0	0	0	0	0	0	0	0	0	0	0	0	0	0	0	0	0	0	0	0	0	0	0	0							0	0	0	0	0	0	0	0	0	0	0
PA4401	24 kDa	ref|NP_253091.1|gi|15599597| probable glutathione S-transferase	probable glutathione S-transferase				0	0	0	0	0	0	0	0	0	0	0	0	0	0	0	0	0	0	0	0	0	0	0	0	0	0							0	0	0	0	0	0	0	0	0	13	8
PA1140	32 kDa	ref|NP_249831.1|gi|15596337| conserved hypothetical protein	conserved hypothetical protein				0	0	0	0	0	0	0	0	0	0	0	0	0	0	0	0	0	0	0	0	0	0	0	0	0	0							0	0	0	0	0	0	0	0	0	0	0
PA3273	22 kDa	ref|NP_251963|gi|15598469| hypothetical protein	hypothetical protein				0	0	0	0	0	0	0	0	0	0	0	0	0	0	0	0	0	0	0	0	0	0	0	0	0	0							0	0	0	0	0	0	0	0	0	0	0
PA3982	18 kDa	ref|NP_252671.1|gi|15599177| conserved hypothetical protein	conserved hypothetical protein				0	0	0	0	0	0	0	0	0	0	0	0	0	0	0	0	0	0	0	0	0	0	0	0	0	0							0	0	0	0	0	0	0	0	0	0	0
PA2979	28 kDa	ref|NP_251669.1|gi|15598175| 3-deoxy-manno-octulosonate cytidylyltransferase	3-deoxy-manno-octulosonate cytidylyltransferase				0	0	0	0	0	0	0	0	0	0	0	0	0	0	0	0	0	0	0	0	0	0	0	0	0	0							0	0	0	0	0	0	0	0	0	0	0
PA2741	13 kDa	ref|NP_251431.1|gi|15597937| 50S ribosomal protein L20	50S ribosomal protein L20				0	0	0	0	0	0	0	0	0	0	0	0	0	0	0	0	0	0	0	0	0	0	0	0	0	0							0	0	0	0	0	0	0	0	0	0	0
PA0125	9 kDa	ref|NP_248815.1|gi|15595323| hypothetical protein	hypothetical protein				0	0	0	0	0	0	0	0	0	0	0	0	0	0	0	0	0	0	0	0	0	0	0	0	0	0							0	0	0	0	0	0	0	0	0	0	0
PA0944	25 kDa	ref|NP_249635.1|gi|15596141| phosphoribosylaminoimidazole synthetase	phosphoribosylaminoimidazole synthetase				0	0	0	0	0	0	0	0	0	0	0	0	0	0	0	0	0	0	0	0	0	0	0	0	0	0							0	0	0	0	0	0	0	0	0	0	0
PA5234	34 kDa	ref|NP_253921.1|gi|15600427| probable oxidoreductase	probable oxidoreductase				0	0	0	0	0	0	0	0	0	0	0	0	0	0	0	0	0	0	0	0	0	0	0	0	0	0							0	0	0	0	0	0	0	8	10	2	0
PA2352	41 kDa	ref|NP_251042.1|gi|15597548| probable glycerophosphoryl diester phosphodiesterase	probable glycerophosphoryl diester phosphodiesterase				0	0	0	0	0	0	0	0	0	0	0	0	0	0	0	0	0	0	0	0	0	0	0	0	0	0							0	0	0	0	0	0	0	0	0	0	0
PA4939	43 kDa	ref|NP_253626.1|gi|15600132| conserved hypothetical protein	conserved hypothetical protein				0	0	0	0	0	0	0	0	0	0	0	0	0	0	0	0	0	0	0	0	0	0	0	0	0	0							0	0	0	0	0	0	0	0	0	0	0
PA5496	25 kDa	ref|NP_254183.1|gi|15600689| class II (cobalamin-dependent) ribonucleotide-diphosphate reductase subunit, NrdJb	class II (cobalamin-dependent) ribonucleotide-diphosphate reductase subunit, NrdJb				0	0	0	0	0	0	0	0	0	0	0	0	0	0	0	0	0	0	0	0	0	0	0	0	0	0							0	0	0	0	0	0	0	0	0	0	0
PA3812	12 kDa	ref|NP_252501.1|gi|15599007| probable iron-binding protein IscA	probable iron-binding protein IscA				0	0	0	0	0	0	0	0	0	0	0	0	0	0	0	0	0	0	0	0	0	0	0	0	0	0							0	0	0	0	0	0	0	0	0	0	0
PA4876	13 kDa	ref|NP_253563.1|gi|15600069| osmotically inducible lipoprotein OsmE	osmotically inducible lipoprotein OsmE				0	0	0	0	0	0	0	0	0	0	0	0	0	0	0	0	0	0	0	0	0	0	0	0	0	0							0	0	1	1	0	0	0	0	0	0	0
PA5166	51 kDa	ref|NP_253853.1|gi|15600359| DctD	DctD				0	0	0	0	0	0	0	0	0	0	0	0	0	0	0	0	0	0	0	0	0	0	0	0	0	0							0	0	0	0	0	0	0	0	0	0	0
PA2304	41 kDa	ref|NP_250994.1|gi|15597500| AmbC	AmbC				0	0	0	0	0	0	0	0	0	0	0	0	0	0	0	0	0	0	0	0	0	0	0	0	0	0							0	0	0	0	0	0	0	0	0	0	0
PA4429	29 kDa	ref|NP_253119.1|gi|15599625| probable cytochrome c1 precursor	probable cytochrome c1 precursor				0	0	0	0	0	0	0	0	0	0	0	0	0	0	0	0	0	0	0	0	0	0	0	0	0	0							0	0	1	0	0	0	0	0	0	0	0
PA5372	62 kDa	ref|NP_254059.1|gi|15600565| choline dehydrogenase	choline dehydrogenase				0	0	0	0	0	0	0	0	0	0	0	0	0	0	0	0	0	0	0	0	0	0	0	0	0	0							0	0	0	0	0	0	0	0	0	0	0
PA3980	50 kDa	ref|NP_252669.1|gi|15599175| conserved hypothetical protein	conserved hypothetical protein				0	0	0	0	0	0	0	0	0	0	0	0	0	0	0	0	0	0	0	0	0	0	0	0	0	0							0	0	0	0	0	0	0	0	0	0	0
PA5410	49 kDa	ref|NP_254097.1|gi|15600603| GbcA	GbcA				0	0	0	0	0	0	0	0	0	0	0	0	0	0	0	0	0	0	0	0	0	0	0	0	0	0							0	0	0	0	0	0	0	0	0	0	0
PA1823	31 kDa	ref|NP_250514.1|gi|15597020| NudC	NudC				0	0	0	0	0	0	0	0	0	0	0	0	0	0	0	0	0	0	0	0	0	0	0	0	0	0							0	0	0	0	0	0	0	0	0	0	0
PA3687	98 kDa	ref|NP_252377.1|gi|15598883| phosphoenolpyruvate carboxylase	phosphoenolpyruvate carboxylase				0	0	0	0	0	0	0	0	0	0	0	0	0	0	0	0	0	0	0	0	0	0	0	0	0	0							0	0	0	0	0	0	0	0	0	0	0
PA3111	47 kDa	ref|NP_251801.1|gi|15598307| folylpolyglutamate synthetase	folylpolyglutamate synthetase				0	0	0	0	0	0	0	0	0	0	0	0	0	0	0	0	0	0	0	0	0	0	0	0	0	0							0	0	0	0	0	0	0	0	0	0	0
PA1806	28 kDa	ref|NP_250497.1|gi|15597003| NADH-dependent enoyl-ACP reductase	NADH-dependent enoyl-ACP reductase				0	0	0	0	0	0	0	0	0	0	0	0	0	0	0	0	0	0	0	0	0	0	0	0	0	0							0	0	0	0	0	0	0	0	0	0	0
PA4053	16 kDa	ref|NP_252742.1|gi|15599248| 6,7-dimethyl-8-ribityllumazine synthase	6,7-dimethyl-8-ribityllumazine synthase				0	0	0	0	0	0	0	0	0	0	0	0	0	0	0	0	0	0	0	0	0	0	0	0	0	0							0	0	0	0	0	0	0	0	0	0	0
PA2813	23 kDa	ref|NP_251503.1|gi|15598009| probable glutathione S-transferase	probable glutathione S-transferase				0	0	0	0	0	0	0	0	0	0	0	0	0	0	0	0	0	0	0	0	0	0	0	0	0	0							0	0	0	0	0	0	0	0	0	0	0
PA3121	51 kDa	ref|NP_251811.1|gi|15598317| 3-isopropylmalate dehydratase large subunit	3-isopropylmalate dehydratase large subunit				0	0	0	0	0	0	0	0	0	0	0	0	0	0	0	0	0	0	0	0	0	0	0	0	0	0							0	0	0	0	0	0	0	0	0	0	0
PA0589	12 kDa	ref|NP_249280.1|gi|15595786| conserved hypothetical protein	conserved hypothetical protein				0	0	0	0	0	0	0	0	0	0	0	0	0	0	0	0	0	0	0	0	0	0	0	0	0	0							0	0	0	0	0	0	0	0	0	0	0
PA4616	37 kDa	ref|NP_253306.1|gi|15599812| probable c4-dicarboxylate-binding protein	probable c4-dicarboxylate-binding protein				0	0	0	0	0	0	0	0	0	0	0	0	0	0	0	0	0	0	0	0	0	0	0	0	0	0							0	0	0	0	0	0	0	0	0	0	2
PA0651	30 kDa	ref|NP_249342.1|gi|15595848| indole-3-glycerol-phosphate synthase	indole-3-glycerol-phosphate synthase				0	0	0	0	0	0	0	0	0	0	0	0	0	0	0	0	0	0	0	0	0	0	0	0	0	0							0	0	0	0	0	0	0	0	0	0	0
PA5060	31 kDa	ref|NP_253747.1|gi|15600253| polyhydroxyalkanoate synthesis protein PhaF	polyhydroxyalkanoate synthesis protein PhaF				0	0	0	0	0	0	0	0	0	0	0	0	0	0	0	0	0	0	0	0	0	0	0	0	0	0							0	0	0	0	0	0	0	0	0	0	0
PA1084	38 kDa	ref|NP_249775.1|gi|15596281| flagellar P-ring protein precursor FlgI	flagellar P-ring protein precursor FlgI				0	0	0	0	0	0	0	0	0	0	0	0	0	0	0	0	0	0	0	0	0	0	0	0	0	0							0	0	0	0	0	0	0	0	0	0	0
PA5145	39 kDa	ref|NP_253832.1|gi|15600338| hypothetical protein	hypothetical protein				0	0	0	0	0	0	0	0	0	0	0	0	0	0	0	0	0	0	0	0	0	0	0	0	0	0							0	0	0	0	0	0	0	0	0	0	0
PA0467	23 kDa	ref|NP_249158.1|gi|15595664| conserved hypothetical protein	conserved hypothetical protein				0	0	0	0	0	0	0	0	0	0	0	0	0	0	0	0	0	0	0	0	0	0	0	0	0	0							0	0	0	0	0	0	0	0	8	7	2
PA4465	32 kDa	ref|NP_253155.1|gi|15599661| conserved hypothetical protein	conserved hypothetical protein				0	0	0	0	0	0	0	0	0	0	0	0	0	0	0	0	0	0	0	0	0	0	0	0	0	0							0	0	0	0	0	0	0	0	0	0	0
PA5509	25 kDa	ref|NP_254196.1|gi|15600702| hypothetical protein	hypothetical protein				0	0	0	0	0	0	0	0	0	0	0	0	0	0	0	0	0	0	0	0	0	0	0	0	0	0							0	0	0	0	0	0	0	0	0	12	7
PA4478	21 kDa	ref|NP_253168.1|gi|15599674| conserved hypothetical protein	conserved hypothetical protein				0	0	0	0	0	0	0	0	0	0	0	0	0	0	0	0	0	0	0	0	0	0	0	0	0	0							0	0	0	0	0	0	0	5	8	0	0
PA3167	40 kDa	ref|NP_251857.1|gi|15598363| 3-phosphoserine aminotransferase	3-phosphoserine aminotransferase				0	0	0	0	0	0	0	0	0	0	0	0	0	0	0	0	0	0	0	0	0	0	0	0	0	0							0	0	0	0	0	0	0	0	0	0	0
PA1878	22 kDa	ref|NP_250569.1|gi|15597075| hypothetical protein	hypothetical protein				0	0	0	0	0	0	0	0	0	0	0	0	0	0	0	0	0	0	0	0	0	0	0	0	0	0							0	0	0	0	0	0	0	0	0	0	0
PA2641	49 kDa	ref|NP_251331.1|gi|15597837| NADH dehydrogenase I chain F	NADH dehydrogenase I chain F				0	0	0	0	0	0	0	0	0	0	0	0	0	0	0	0	0	0	0	0	0	0	0	0	0	0							0	0	0	0	0	0	0	0	0	0	0
PA3997	24 kDa	ref|NP_252686.1|gi|15599192| lipoate-protein ligase B	lipoate-protein ligase B				0	0	0	0	0	0	0	0	0	0	0	0	0	0	0	0	0	0	0	0	0	0	0	0	0	0							0	0	0	0	0	0	0	0	0	0	0
PA3920	83 kDa	ref|NP_252609.1|gi|15599115| probable metal transporting P-type ATPase	probable metal transporting P-type ATPase				0	0	0	0	0	0	0	0	0	0	0	0	0	0	0	0	0	0	0	0	0	0	0	0	0	0							0	0	0	0	0	0	0	0	0	0	0
PA1534	21 kDa	ref|NP_250225.1|gi|15596731| recombination protein RecR	recombination protein RecR				0	0	0	0	0	0	0	0	0	0	0	0	0	0	0	0	0	0	0	0	0	0	0	0	0	0							0	0	0	0	0	0	0	0	0	0	0
PA1689	78 kDa	ref|NP_250380.1|gi|15596886| conserved hypothetical protein	conserved hypothetical protein				0	0	0	0	0	0	0	0	0	0	0	0	0	0	0	0	0	0	0	0	0	0	0	0	0	0							0	0	0	0	0	0	0	0	0	0	0
PA3337	37 kDa	ref|NP_252027.1|gi|15598533| ADP-L-glycero-D-mannoheptose 6-epimerase	ADP-L-glycero-D-mannoheptose 6-epimerase				0	0	0	0	0	0	0	0	0	0	0	0	0	0	0	0	0	0	0	0	0	0	0	0	0	0							0	0	0	0	0	0	0	0	0	0	0
PA2482	23 kDa	ref|NP_251172.1|gi|15597678| probable cytochrome c	probable cytochrome c				0	0	0	0	0	0	0	0	0	0	0	0	0	0	0	0	0	0	0	0	0	0	0	0	0	0							0	0	0	0	0	0	3	2	0	0	0
PA0094	16 kDa	ref|NP_248784.1|gi|15595292| EagT6	EagT6				0	0	0	0	0	0	0	0	0	0	0	0	0	0	0	0	0	0	0	0	0	0	0	0	0	0							0	0	0	0	0	0	0	0	0	6	5
PA3583	28 kDa	ref|NP_252273.1|gi|15598779| glycerol-3-phosphate regulon repressor	glycerol-3-phosphate regulon repressor				0	0	0	0	0	0	0	0	0	0	0	0	0	0	0	0	0	0	0	0	0	0	0	0	0	0							0	0	0	0	0	0	0	0	0	0	0
PA3570	54 kDa	ref|NP_252260.1|gi|15598766| methylmalonate-semialdehyde dehydrogenase	methylmalonate-semialdehyde dehydrogenase				0	0	0	0	0	0	0	0	0	0	0	0	0	0	0	0	0	0	0	0	0	0	0	0	0	0							0	0	0	0	0	0	0	0	0	0	0
PA0012	10 kDa	ref|NP_248702.1|gi|15595210| hypothetical protein	hypothetical protein				0	0	0	0	0	0	0	0	0	0	0	0	0	0	0	0	0	0	0	0	0	0	0	0	0	0							0	0	0	0	0	0	0	0	0	0	0
PA4867	11 kDa	ref|NP_253554.1|gi|15600060| urease beta subunit	urease beta subunit				0	0	0	0	0	0	0	0	0	0	0	0	0	0	0	0	0	0	0	0	0	0	0	0	0	0							0	0	0	0	0	0	0	0	0	0	0
PA2702	18 kDa	ref|NP_251392.1|gi|15597898| Tse2	Tse2				0	0	0	0	0	0	0	0	0	0	0	0	0	0	0	0	0	0	0	0	0	0	0	0	0	0							0	0	0	0	0	0	0	0	0	0	0
PA0082	37 kDa	ref|NP_248772.1|gi|15595280| TssA1	TssA1				0	0	0	0	0	0	0	0	0	0	0	0	0	0	0	0	0	0	0	0	0	0	0	0	0	0							0	0	0	0	0	0	0	0	0	0	0
PA4951	21 kDa	ref|NP_253638.1|gi|15600144| oligoribonuclease	oligoribonuclease				0	0	0	0	0	0	0	0	0	0	0	0	0	0	0	0	0	0	0	0	0	0	0	0	0	0							0	0	0	0	0	0	0	0	0	0	0
PA4460	19 kDa	ref|NP_253150.1|gi|15599656| LptH	LptH				0	0	0	0	0	0	0	0	0	0	0	0	0	0	1	1	0	0	0	0	0	0	0	0	0	0							0	0	0	0	0	0	0	0	0	0	0
PA4447	39 kDa	ref|NP_253137.1|gi|15599643| histidinol-phosphate aminotransferase	histidinol-phosphate aminotransferase				0	0	0	0	0	0	0	0	0	0	0	0	0	0	0	0	0	0	0	0	0	0	0	0	0	0							0	0	0	0	0	0	0	0	0	0	0
PA1047	42 kDa	ref|NP_249738.1|gi|15596244| probable esterase	probable esterase				0	0	0	0	0	0	0	0	0	0	0	0	0	0	0	0	0	0	0	0	0	0	0	0	0	0							0	0	0	0	0	0	0	0	0	0	0
PA0872	30 kDa	ref|NP_249563.1|gi|15596069| phenylalanine-4-hydroxylase	phenylalanine-4-hydroxylase				0	0	0	0	0	0	0	0	0	0	0	0	0	0	0	0	0	0	0	0	0	0	0	0	0	0							0	0	0	0	0	0	0	0	0	0	0
PA4157	28 kDa	ref|NP_252846.1|gi|15599352| probable transcriptional regulator	probable transcriptional regulator				0	0	0	0	0	0	0	0	0	0	0	0	0	0	0	0	0	0	0	0	0	0	0	0	0	0							0	0	1	1	1	0	0	0	0	0	0
PA4625	220 kDa	ref|NP_253315.1|gi|15599821| cyclic diguanylate-regulated TPS partner A, CdrA	cyclic diguanylate-regulated TPS partner A, CdrA				0	0	0	0	0	0	0	0	0	0	0	0	0	0	0	0	0	0	0	0	0	0	0	0	0	0							0	0	0	1	0	0	0	0	0	0	0
PA2682	45 kDa	ref|NP_251372.1|gi|15597878| conserved hypothetical protein	conserved hypothetical protein				0	0	0	0	0	0	0	0	0	0	0	0	0	0	0	0	0	0	0	0	0	0	0	0	0	0							0	0	0	0	0	0	0	0	0	0	0
PA0331	55 kDa	ref|NP_249022.1|gi|15595528| threonine dehydratase, biosynthetic	threonine dehydratase, biosynthetic				0	0	0	0	0	0	0	0	0	0	0	0	0	0	0	0	0	0	0	0	0	0	0	0	0	0							0	0	0	0	0	0	0	0	0	0	0
PA5227	12 kDa	ref|NP_253914.1|gi|15600420| conserved hypothetical protein	conserved hypothetical protein				0	0	0	0	0	0	0	0	0	0	0	0	0	0	0	0	0	0	0	0	0	0	0	0	0	0							0	0	0	0	0	0	0	0	0	0	0
PA4992	29 kDa	ref|NP_253679.1|gi|15600185| hypothetical protein	hypothetical protein				0	0	0	0	0	0	0	0	0	0	0	0	0	0	0	0	0	0	0	0	0	0	0	0	0	0							0	0	0	0	0	0	0	0	0	0	0
PA0832	23 kDa	ref|NP_249523.1|gi|15596029| conserved hypothetical protein	conserved hypothetical protein				0	0	0	0	0	0	0	0	0	0	0	0	0	0	0	0	0	0	0	0	0	0	0	0	0	0							0	0	0	0	0	0	0	0	0	3	1
PA2412	8 kDa	ref|NP_251102.1|gi|15597608| conserved hypothetical protein	conserved hypothetical protein				0	0	0	0	0	0	0	0	0	0	0	0	0	0	0	0	0	0	0	0	0	0	0	0	0	0							0	0	0	0	0	0	0	0	0	0	3
PA4212	44 kDa	ref|NP_252901.1|gi|15599407| phenazine biosynthesis protein PhzC	phenazine biosynthesis protein PhzC				0	0	0	0	0	0	0	0	0	0	0	0	0	0	0	0	0	0	0	0	0	0	0	0	0	0							0	0	0	0	0	0	0	0	3	3	0
PA4032	27 kDa	ref|NP_252721.1|gi|15599227| probable two-component response regulator	probable two-component response regulator				0	0	0	0	0	0	0	0	0	0	0	0	0	0	0	0	0	0	0	0	0	0	0	0	0	0							0	0	0	0	0	0	0	0	0	0	0
PA5203	59 kDa	ref|NP_253890.1|gi|15600396| glutamate--cysteine ligase	glutamate--cysteine ligase				0	0	0	0	0	0	0	0	0	0	0	0	0	0	0	0	0	0	0	0	0	0	0	0	0	0							0	0	0	0	0	0	0	0	0	0	0
PA2765	32 kDa	ref|NP_251455.1|gi|15597961| hypothetical protein	hypothetical protein				0	0	0	0	0	0	0	0	0	0	0	0	0	0	0	0	0	0	0	0	0	0	0	0	0	0							0	0	0	0	0	0	0	0	0	0	0
PA1234	18 kDa	ref|NP_249925.1|gi|15596431| hypothetical protein	hypothetical protein				0	0	0	0	0	0	0	0	0	0	0	0	0	0	0	0	0	0	0	0	0	0	0	0	0	0							0	0	0	0	0	0	0	0	0	0	0
PA5421	42 kDa	ref|NP_254108.1|gi|15600614| glutathione-independent formaldehyde dehydrogenase	glutathione-independent formaldehyde dehydrogenase				0	0	0	0	0	0	0	0	0	0	0	0	0	0	0	0	0	0	0	0	0	0	0	0	0	0							0	0	0	0	0	0	0	0	0	0	0
PA1122	16 kDa	ref|NP_249813|gi|15596319| putative peptide deformylase	putative peptide deformylase				0	0	0	0	0	0	0	0	0	0	0	0	0	0	0	0	0	0	0	0	0	0	0	0	0	0							0	0	0	0	0	0	0	0	0	0	0
PA4930	38 kDa	ref|NP_253617.1|gi|15600123| biosynthetic alanine racemase	biosynthetic alanine racemase				0	0	0	0	0	0	0	0	0	0	0	0	0	0	0	0	0	0	0	0	0	0	0	0	0	0							0	0	0	0	0	0	0	0	0	0	0
PA0035	28 kDa	ref|NP_248725.1|gi|15595233| tryptophan synthase alpha chain	tryptophan synthase alpha chain				0	0	0	0	0	0	0	0	0	0	0	0	0	0	0	0	0	0	0	0	0	0	0	0	0	0							0	0	0	0	0	0	0	0	0	0	0
PA2464	18 kDa	ref|NP_251154.1|gi|15597660| hypothetical protein	hypothetical protein				0	0	0	0	0	0	0	0	0	0	0	0	0	0	0	0	0	0	0	0	0	0	0	0	0	0							0	0	0	0	0	0	0	0	1	6	3
PA3221	12 kDa	ref|NP_251911.1|gi|15598417| CsaA protein	CsaA protein				0	0	0	0	0	0	0	0	0	0	0	0	0	0	0	0	0	0	0	0	0	0	0	0	0	0							0	0	0	0	0	0	0	0	0	0	0
PA5567	49 kDa	ref|NP_254254.1|gi|15600760| conserved hypothetical protein	conserved hypothetical protein				0	0	0	0	0	0	0	0	0	0	0	0	0	0	0	0	0	0	0	0	0	0	0	0	0	0							0	0	0	0	0	0	0	0	0	0	0
PA3088	32 kDa	ref|NP_251778.1|gi|15598284| conserved hypothetical protein	conserved hypothetical protein				0	0	0	0	0	0	0	0	0	0	0	0	0	0	0	0	0	0	0	0	0	0	0	0	0	0							0	0	0	0	0	0	0	0	0	0	0
PA4043	31 kDa	ref|NP_252732.1|gi|15599238| geranyltranstransferase	geranyltranstransferase				0	0	0	0	0	0	0	0	0	0	0	0	0	0	0	0	0	0	0	0	0	0	0	0	0	0							0	0	0	0	0	0	0	0	0	0	0
PA0020	38 kDa	ref|NP_248710.1|gi|15595218| T4P secretin-associated protein TsaP	T4P secretin-associated protein TsaP				0	0	0	0	0	0	0	0	0	0	0	0	1	0	0	0	0	0	0	0	0	0	0	0	0	0							0	0	0	0	0	0	0	0	0	0	0
PA3852	34 kDa	ref|NP_252541.1|gi|15599047| hypothetical protein	hypothetical protein				0	0	0	0	0	0	0	0	0	0	0	0	0	0	0	0	0	0	0	0	0	0	0	0	0	0							0	0	0	0	0	0	0	0	0	0	0
PA4868	61 kDa	ref|NP_253555.1|gi|15600061| urease alpha subunit	urease alpha subunit				0	0	0	0	0	0	0	0	0	0	0	0	0	0	0	0	0	0	0	0	0	0	0	0	0	0							0	0	0	0	0	0	0	0	0	0	0
PA5111	20 kDa	ref|NP_253798.1|gi|15600304| lactoylglutathione lyase	lactoylglutathione lyase				0	0	0	0	0	0	0	0	0	0	0	0	0	0	0	0	0	0	0	0	0	0	0	0	0	0							0	0	0	0	0	0	0	0	0	0	0
PA2529	53 kDa	ref|NP_251219.1|gi|15597725| hypothetical protein	hypothetical protein				0	0	0	0	0	0	0	0	0	0	0	0	0	0	0	0	0	0	0	0	0	0	0	0	0	0							0	0	0	0	0	0	0	0	0	0	0
PA0583	20 kDa	ref|NP_249274.1|gi|15595780| hypothetical protein	hypothetical protein				0	0	0	0	0	0	0	0	0	0	0	0	0	0	0	0	0	0	0	0	0	0	0	0	0	0							0	0	0	0	0	0	0	0	0	6	6
PA3105	70 kDa	ref|NP_251795.1|gi|15598301| general secretion pathway protein D	general secretion pathway protein D				0	0	0	0	0	0	0	0	0	0	0	0	0	0	0	0	0	0	0	0	0	0	0	0	0	0							0	0	0	0	0	0	0	0	0	0	0
PA1934	13 kDa	ref|NP_250624.1|gi|15597130| hypothetical protein	hypothetical protein				0	0	0	0	0	0	0	0	0	0	0	0	0	0	0	0	0	0	0	0	0	0	0	0	0	0							0	0	0	0	0	0	0	0	0	2	1
PA5349	41 kDa	ref|NP_254036.1|gi|15600542| rubredoxin reductase	rubredoxin reductase				0	0	0	0	0	0	0	0	0	0	0	0	0	0	0	0	0	0	0	0	0	0	0	0	0	0							0	0	0	0	0	0	0	0	0	0	0
PA5162	33 kDa	ref|NP_253849.1|gi|15600355| dTDP-4-dehydrorhamnose reductase	dTDP-4-dehydrorhamnose reductase				0	0	0	0	0	0	0	0	0	0	0	0	0	0	0	0	0	0	0	0	0	0	0	0	0	0							0	0	0	0	0	0	0	0	0	0	0
PA4644	17 kDa	ref|NP_253333.1|gi|15599839| hypothetical protein	hypothetical protein				0	0	0	0	0	0	0	0	0	0	0	0	0	0	0	0	0	0	0	0	0	0	0	0	0	0							0	0	0	0	0	0	0	0	0	0	0
PA4435	42 kDa	ref|NP_253125.1|gi|15599631| probable acyl-CoA dehydrogenase	probable acyl-CoA dehydrogenase				0	0	0	0	0	0	0	0	0	0	0	0	0	0	0	0	0	0	0	0	0	0	0	0	0	0							0	0	0	0	0	0	0	0	0	0	0
PA4545	39 kDa	ref|NP_253235.1|gi|15599741| competence protein ComL	competence protein ComL				0	0	0	0	0	0	0	0	0	0	0	0	0	0	0	0	0	0	0	0	0	0	0	0	0	0							0	0	2	0	0	0	0	0	0	0	0
PA0902	35 kDa	ref|NP_249593.1|gi|15596099| hypothetical protein	hypothetical protein				0	0	0	0	0	0	0	0	0	0	0	0	0	0	0	0	0	0	0	0	0	0	0	0	0	0							0	0	0	0	0	0	0	0	0	0	0
PA5253	34 kDa	ref|NP_253940.1|gi|15600446| alginate regulatory protein AlgP	alginate regulatory protein AlgP				0	0	0	0	0	0	0	0	0	0	0	0	0	0	0	0	0	0	0	0	0	0	0	0	0	0							0	0	0	0	0	0	0	0	0	0	0
PA0767	66 kDa	ref|NP_249458.1|gi|15595964| GTP-binding protein LepA	GTP-binding protein LepA				0	0	0	0	0	0	0	0	0	0	0	0	0	0	0	0	0	0	0	0	0	0	0	0	0	0							0	0	0	0	0	0	0	0	0	0	0
PA0269	16 kDa	ref|NP_248960.1|gi|15595466| conserved hypothetical protein	conserved hypothetical protein				0	0	0	0	0	0	0	0	0	0	0	0	0	0	0	0	0	0	0	0	0	0	0	0	0	0							0	0	0	0	0	0	0	0	0	0	0
PA4878	31 kDa	ref|NP_253565.1|gi|15600071| BrlR	BrlR				0	0	0	0	0	0	0	0	0	0	0	0	0	0	0	0	0	0	0	0	0	0	0	0	0	0							0	0	0	0	0	0	0	5	3	0	0
PA5228	23 kDa	ref|NP_253915.1|gi|15600421| conserved hypothetical protein	conserved hypothetical protein				0	0	0	0	0	0	0	0	0	0	0	0	0	0	0	0	0	0	0	0	0	0	0	0	0	0							0	0	0	0	0	0	0	0	0	0	0
PA0250	16 kDa	ref|NP_248941.1|gi|15595447| conserved hypothetical protein	conserved hypothetical protein				0	0	0	0	0	0	0	0	0	0	0	0	0	0	0	0	0	0	0	0	0	0	0	0	0	0							0	0	0	0	0	0	0	0	0	0	0
PA4457	34 kDa	ref|NP_253147.1|gi|15599653| arabinose-5-phosphate isomerase KdsD	arabinose-5-phosphate isomerase KdsD				0	0	0	0	0	0	0	0	0	0	0	0	0	0	0	0	0	0	0	0	0	0	0	0	0	0							0	0	0	0	0	0	0	0	0	0	0
PA5439	55 kDa	ref|NP_254126.1|gi|15600632| probable glucose-6-phosphate dehydrogenase	probable glucose-6-phosphate dehydrogenase				0	0	0	0	0	0	0	0	0	0	0	0	0	0	0	0	0	0	0	0	0	0	0	0	0	0							0	0	0	0	0	0	0	0	0	0	0
PA0394	25 kDa	ref|NP_249085.1|gi|15595591| conserved hypothetical protein	conserved hypothetical protein				0	0	0	0	0	0	0	0	0	0	0	0	0	0	0	0	0	0	0	0	0	0	0	0	0	0							0	0	0	0	0	0	0	0	0	0	0
PA0649	22 kDa	ref|NP_249340.1|gi|15595846| anthranilate synthase component II	anthranilate synthase component II				0	0	0	0	0	0	0	0	0	0	0	0	0	0	0	0	0	0	0	0	0	0	0	0	0	0							0	0	0	0	0	0	0	0	0	0	0
PA4182	24 kDa	ref|NP_252871.1|gi|15599377| hypothetical protein	hypothetical protein				0	0	0	0	0	0	0	0	0	0	0	0	0	0	0	0	0	0	0	0	0	0	0	0	0	0							0	0	0	0	0	0	0	0	0	0	0
PA1828	27 kDa	ref|NP_250519.1|gi|15597025| probable short-chain dehydrogenase	probable short-chain dehydrogenase				0	0	0	0	0	0	0	0	0	0	0	0	0	0	0	0	0	0	0	0	0	0	0	0	0	0							0	0	0	0	0	0	0	0	0	0	0
PA0932	32 kDa	ref|NP_249623.1|gi|15596129| cysteine synthase B	cysteine synthase B				0	0	0	0	0	0	0	0	0	0	0	0	0	0	0	0	0	0	0	0	0	0	0	0	0	0							0	0	0	0	0	0	0	0	0	0	0
PA2194	50 kDa	ref|NP_250884.1|gi|15597390| hydrogen cyanide synthase HcnB	hydrogen cyanide synthase HcnB				0	0	0	0	0	0	0	0	0	0	0	0	0	0	0	0	0	0	0	0	0	0	0	0	0	0							0	0	0	0	0	0	0	0	0	0	0
PA5236	35 kDa	ref|NP_253923.1|gi|15600429| probable aromatic hydrocarbon reductase	probable aromatic hydrocarbon reductase				0	0	0	0	0	0	0	0	0	0	0	0	0	0	0	0	0	0	0	0	0	0	0	0	0	0							0	0	0	0	0	0	0	0	0	0	0
PA4234	104 kDa	ref|NP_252924.1|gi|15599430| excinuclease ABC subunit A	excinuclease ABC subunit A				0	0	0	0	0	0	0	0	0	0	0	0	0	0	0	0	0	0	0	0	0	0	0	0	0	0							0	0	0	0	0	0	0	0	0	0	0
PA5232	39 kDa	ref|NP_253919.1|gi|15600425| conserved hypothetical protein	conserved hypothetical protein				0	0	0	0	0	0	0	0	0	0	0	0	0	0	0	0	0	0	0	0	0	0	0	0	0	0							0	0	0	0	0	0	0	0	0	0	0
PA4340	21 kDa	ref|NP_253030.1|gi|15599536| hypothetical protein	hypothetical protein				0	0	0	0	0	0	0	0	0	0	0	0	0	0	0	0	0	0	0	0	0	0	0	0	0	0							0	0	0	0	0	0	0	0	0	0	0
PA0293	33 kDa	ref|NP_248984.1|gi|15595490| N-carbamoylputrescine amidohydrolase	N-carbamoylputrescine amidohydrolase				0	0	0	0	0	0	0	0	0	0	0	0	0	0	0	0	0	0	0	0	0	0	0	0	0	0							0	0	0	0	0	0	0	0	0	0	0
PA0298	51 kDa	ref|NP_248989.1|gi|15595495| Glutamylpolyamine synthetase	Glutamylpolyamine synthetase				0	0	0	0	0	0	0	0	0	0	0	0	0	0	0	0	0	0	0	0	0	0	0	0	0	0							0	0	0	0	0	0	0	0	0	0	0
PA3106	27 kDa	ref|NP_251796.1|gi|15598302| probable short-chain dehydrogenase	probable short-chain dehydrogenase				0	0	0	0	0	0	0	0	0	0	0	0	0	0	0	0	0	0	0	0	0	0	0	0	0	0							0	0	0	0	0	0	0	0	0	0	0
PA1628	55 kDa	ref|NP_250319.1|gi|15596825| probable 3-hydroxyacyl-CoA dehydrogenase	probable 3-hydroxyacyl-CoA dehydrogenase				0	0	0	0	0	0	0	0	0	0	0	0	0	0	0	0	0	0	0	0	0	0	0	0	0	0							0	0	0	0	0	0	0	0	0	0	0
PA2381	9 kDa	ref|NP_251071.1|gi|15597577| hypothetical protein	hypothetical protein				0	0	0	0	0	0	0	0	0	0	0	0	0	0	0	0	0	0	0	0	0	0	0	0	0	0							0	0	0	0	0	0	0	0	0	0	0
PA5062	10 kDa	ref|NP_253749.1|gi|15600255| conserved hypothetical protein	conserved hypothetical protein				0	0	0	0	0	0	0	0	0	0	0	0	0	0	0	0	0	0	0	0	0	0	0	0	0	0							0	0	0	0	0	0	0	0	0	0	0
PA0935	31 kDa	ref|NP_249626.1|gi|15596132| conserved hypothetical protein	conserved hypothetical protein				0	0	0	0	0	0	0	0	0	0	0	0	0	0	0	0	0	0	0	0	0	0	0	0	0	0							0	0	0	0	0	0	0	0	0	0	0
PA0593	35 kDa	ref|NP_249284.1|gi|15595790| pyridoxal phosphate biosynthetic protein PdxA	pyridoxal phosphate biosynthetic protein PdxA				0	0	0	0	0	0	0	0	0	0	0	0	0	0	0	0	0	0	0	0	0	0	0	0	0	0							0	0	0	0	0	0	0	0	0	0	0
PA1648	36 kDa	ref|NP_250339.1|gi|15596845| probable oxidoreductase	probable oxidoreductase				0	0	0	0	0	0	0	0	0	0	0	0	0	0	0	0	0	0	0	0	0	0	0	0	0	0							0	0	0	0	0	0	0	2	0	0	0
PA5398	76 kDa	ref|NP_254085.1|gi|15600591| DgcA, Dimethylglycine catabolism	DgcA, Dimethylglycine catabolism				0	0	0	0	0	0	0	0	0	0	0	0	0	0	0	0	0	0	0	0	0	0	0	0	0	0							0	0	0	0	0	0	0	0	0	0	0
PA3466	49 kDa	ref|NP_252156.1|gi|15598662| probable ATP-dependent RNA helicase	probable ATP-dependent RNA helicase				0	0	0	0	0	0	0	0	0	0	0	0	0	0	0	0	0	0	0	0	0	0	0	0	0	0							0	0	0	0	0	0	0	0	0	0	0
PA0559	43 kDa	ref|NP_249250.1|gi|15595756| conserved hypothetical protein	conserved hypothetical protein				0	0	0	0	0	0	0	0	0	0	0	0	0	0	0	0	0	0	0	0	0	0	0	0	0	0							0	0	0	0	0	0	0	0	0	0	0
PA2235	75 kDa	ref|NP_250925.1|gi|15597431| PslE	PslE				0	0	0	0	0	0	0	0	0	0	0	0	0	0	0	0	0	0	0	0	0	0	0	0	0	0							0	0	0	0	0	0	0	0	0	0	0
PA1323	12 kDa	ref|NP_250014.1|gi|15596520| hypothetical protein	hypothetical protein				0	0	0	0	0	0	0	0	0	0	0	0	0	0	0	0	0	0	0	0	0	0	0	0	0	0							0	0	0	0	0	0	0	0	0	0	0
PA4850	32 kDa	ref|NP_253537.1|gi|15600043| ribosomal protein L11 methyltransferase	ribosomal protein L11 methyltransferase				0	0	0	0	0	0	0	0	0	0	0	0	0	0	0	0	0	0	0	0	0	0	0	0	0	0							0	0	0	0	0	0	0	0	0	0	0
PA0296	51 kDa	ref|NP_248987.1|gi|15595493| Glutamylpolyamine synthetase	Glutamylpolyamine synthetase				0	0	0	0	0	0	0	0	0	0	0	0	0	0	0	0	0	0	0	0	0	0	0	0	0	0							0	0	0	0	0	0	0	0	0	0	0
PA5027	30 kDa	ref|NP_253714.1|gi|15600220| hypothetical protein	hypothetical protein				0	0	0	0	0	0	0	0	0	0	0	0	0	0	0	0	0	0	0	0	0	0	0	0	0	0							0	0	0	0	0	0	0	0	0	0	0
PA0650	37 kDa	ref|NP_249341.1|gi|15595847| anthranilate phosphoribosyltransferase	anthranilate phosphoribosyltransferase				0	0	0	0	0	0	0	0	0	0	0	0	0	0	0	0	0	0	0	0	0	0	0	0	0	0							0	0	0	0	0	0	0	0	0	0	0
PA4747	13 kDa	ref|NP_253435.1|gi|15599941| secretion protein SecG	secretion protein SecG				0	0	0	0	0	0	0	0	0	0	0	0	0	0	0	0	0	0	0	0	0	0	0	0	0	0							0	0	1	0	0	0	0	0	0	0	1
PA0339	27 kDa	ref|NP_249030.1|gi|15595536| hypothetical protein	hypothetical protein				0	0	0	0	0	0	0	0	0	0	0	0	0	0	0	0	0	0	0	0	0	0	0	0	0	0							0	0	0	0	0	0	0	0	0	2	5
PA0665	12 kDa	ref|NP_249356.1|gi|15595862| conserved hypothetical protein	conserved hypothetical protein				0	0	0	0	0	0	0	0	0	0	0	0	0	0	0	0	0	0	0	0	0	0	0	0	0	0							0	0	0	0	0	0	0	0	0	0	0
PA0578	17 kDa	ref|NP_249269.1|gi|15595775| conserved hypothetical protein	conserved hypothetical protein				0	0	0	0	0	0	0	0	0	0	0	0	0	0	0	0	0	0	0	0	0	0	0	0	0	0							0	0	0	0	0	0	0	0	0	0	0
PA1605	39 kDa	ref|NP_250296.1|gi|15596802| hypothetical protein	hypothetical protein				0	0	0	0	0	0	0	0	0	0	0	0	0	0	0	0	0	0	0	0	0	0	0	0	0	0							0	0	0	0	0	0	0	0	0	0	0
PA4960	46 kDa	ref|NP_253647.1|gi|15600153| probable phosphoserine phosphatase	probable phosphoserine phosphatase				0	0	0	0	0	0	0	0	0	0	0	0	0	0	0	0	0	0	0	0	0	0	0	0	0	0							0	0	0	0	0	0	0	0	0	0	0
PA3240	32 kDa	ref|NP_251930.1|gi|15598436| conserved hypothetical protein	conserved hypothetical protein				0	0	0	0	0	0	0	0	0	0	0	0	0	0	0	0	0	0	0	0	0	0	0	0	0	0							0	0	0	0	0	0	0	0	0	0	0
PA2582	19 kDa	ref|NP_251272.1|gi|15597778| hypothetical protein	hypothetical protein				0	0	0	0	0	0	0	0	0	0	0	0	0	0	0	0	0	0	0	0	0	0	0	0	0	0							0	0	2	1	1	0	0	0	0	0	0
PA2592	41 kDa	ref|NP_251282.1|gi|15597788| probable periplasmic spermidine/putrescine-binding protein	probable periplasmic spermidine/putrescine-binding protein				0	0	0	0	0	0	0	0	0	0	0	0	0	0	0	0	0	0	0	0	0	0	0	0	0	0							0	0	0	0	0	0	0	0	0	0	0
PA0195	?	ref|NP_248885|gi|15600764| putative NAD(P) transhydrogenase, subunit alpha part 1	putative NAD(P) transhydrogenase, subunit alpha part 1				0	0	0	0	0	0	0	0	0	0	0	0	0	0	0	0	0	0	0	0	0	0	0	0	0	0							0	0	0	0	0	0	0	0	0	0	0
PA0231	28 kDa	ref|NP_248922.1|gi|15595428| beta-ketoadipate enol-lactone hydrolase	beta-ketoadipate enol-lactone hydrolase				0	0	0	0	0	0	0	0	0	0	0	0	0	0	0	0	0	0	0	0	0	0	0	0	0	0							0	0	0	0	0	0	0	0	9	4	1
PA0660	35 kDa	ref|NP_249351.1|gi|15595857| hypothetical protein	hypothetical protein				0	0	0	0	0	0	0	0	0	0	0	0	0	0	0	0	0	0	0	0	0	0	0	0	0	0							0	0	0	0	0	0	0	0	0	0	0
PA1000	34 kDa	ref|NP_249691.1|gi|15596197| Quinolone signal response protein	Quinolone signal response protein				0	0	0	0	0	0	0	0	0	0	0	0	0	0	0	0	0	0	0	0	0	0	0	0	0	0							0	0	0	0	0	0	0	0	0	0	0
PA3470	17 kDa	ref|NP_252160.1|gi|15598666| hypothetical protein	hypothetical protein				0	0	0	0	0	0	0	0	0	0	0	0	0	0	0	0	0	0	0	0	0	0	0	0	0	0							0	0	0	0	0	0	0	0	0	5	2
PA1597	26 kDa	ref|NP_250288.1|gi|15596794| hypothetical protein	hypothetical protein				0	0	0	0	0	0	0	0	0	0	0	0	0	0	0	0	0	0	0	0	0	0	0	0	0	0							0	0	0	0	0	0	0	2	0	0	0
PA3260	11 kDa	ref|NP_251950.1|gi|15598456| probable transcriptional regulator	probable transcriptional regulator				0	0	0	0	0	0	0	0	0	0	0	0	0	0	0	0	0	0	0	0	0	0	0	0	0	0							0	0	0	0	0	0	0	0	0	0	0
PA0941	8 kDa	ref|NP_249632.1|gi|15596138| hypothetical protein	hypothetical protein				0	0	0	0	0	0	0	0	0	0	0	0	0	0	0	0	0	0	0	0	0	0	0	0	0	0							0	0	0	0	0	0	0	0	0	3	3
PA3345	13 kDa	ref|NP_252035.1|gi|15598541| Histidine phosphotransfer protein HptB	Histidine phosphotransfer protein HptB				0	0	0	0	0	0	0	0	0	0	0	0	0	0	0	0	0	0	0	0	0	0	0	0	0	0							0	0	0	0	0	0	0	0	0	0	0
PA0756	24 kDa	ref|NP_249447.1|gi|15595953| probable two-component response regulator	probable two-component response regulator				0	0	0	0	0	0	0	0	0	0	0	0	0	0	0	0	0	0	0	0	0	0	0	0	0	0							0	0	0	0	0	0	0	0	0	0	0
PA0312	17 kDa	ref|NP_249003.1|gi|15595509| conserved hypothetical protein	conserved hypothetical protein				0	0	0	0	0	0	0	0	0	0	0	0	0	0	0	0	0	0	0	0	0	0	0	0	0	0							0	0	0	0	0	0	0	0	0	0	0
PA0337	84 kDa	ref|NP_249028.1|gi|15595534| phosphoenolpyruvate-protein phosphotransferase PtsP	phosphoenolpyruvate-protein phosphotransferase PtsP				0	0	0	0	0	0	0	0	0	0	0	0	0	0	0	0	0	0	0	0	0	0	0	0	0	0							0	0	0	0	0	0	0	0	0	0	0
PA1987	29 kDa	ref|NP_250677.1|gi|15597183| pyrroloquinoline quinone biosynthesis protein C	pyrroloquinoline quinone biosynthesis protein C				0	0	0	0	0	0	0	0	0	0	0	0	0	0	0	0	0	0	0	0	0	0	0	0	0	0							0	0	0	0	0	0	1	6	1	0	0
PA1870	16 kDa	ref|NP_250561.1|gi|15597067| hypothetical protein	hypothetical protein				0	0	0	0	0	0	0	0	0	0	0	0	0	0	0	0	0	0	0	0	0	0	0	0	0	0							0	0	0	0	0	0	0	0	0	0	0
PA2112	26 kDa	ref|NP_250802.1|gi|15597308| conserved hypothetical protein	conserved hypothetical protein				0	0	0	0	0	0	0	0	0	0	0	0	0	0	0	0	0	0	0	0	0	0	0	0	0	0							0	0	0	0	0	0	0	0	0	0	0
PA5142	24 kDa	ref|NP_253829.1|gi|15600335| glutamine amidotransferase	glutamine amidotransferase				0	0	0	0	0	0	0	0	0	0	0	0	0	0	0	0	0	0	0	0	0	0	0	0	0	0							0	0	0	0	0	0	0	0	0	0	0
PA1890	23 kDa	ref|NP_250581.1|gi|15597087| probable glutathione S-transferase	probable glutathione S-transferase				0	0	0	0	0	0	0	0	0	0	0	0	0	0	0	0	0	0	0	0	0	0	0	0	0	0							0	0	0	0	0	0	0	0	0	3	5
PA1969	13 kDa	ref|NP_250659.1|gi|15597165| hypothetical protein	hypothetical protein				0	0	0	0	0	0	0	0	0	0	0	0	0	0	0	0	0	0	0	0	0	0	0	0	0	0							0	0	1	0	0	0	0	0	0	0	0
PA5063	28 kDa	ref|NP_253750.1|gi|15600256| ubiquinone biosynthesis methyltransferase UbiE	ubiquinone biosynthesis methyltransferase UbiE				0	0	0	0	0	0	0	0	0	0	0	0	0	0	0	0	0	0	0	0	0	0	0	0	0	0							0	0	0	0	0	0	0	0	0	0	0
PA4511	27 kDa	ref|NP_253201.1|gi|15599707| conserved hypothetical protein	conserved hypothetical protein				0	0	0	0	0	0	0	0	0	0	0	0	0	0	0	0	0	0	0	0	0	0	0	0	0	0							0	0	0	0	0	0	0	0	0	0	0
PA4724	?	ref|NP_253412.1|gi|15599918| probable aminoacyl-transfer RNA synthetase (class I)	probable aminoacyl-transfer RNA synthetase (class I)				0	0	0	0	0	0	0	0	0	0	0	0	0	0	0	0	0	0	0	0	0	0	0	0	0	0							0	0	0	0	0	0	0	0	0	0	0
PA1006	9 kDa	ref|NP_249697.1|gi|15596203| Protein PA1006	Protein PA1006				0	0	0	0	0	0	0	0	0	0	0	0	0	0	0	0	0	0	0	0	0	0	0	0	0	0							0	0	0	0	0	0	0	0	0	0	0
PA4449	23 kDa	ref|NP_253139.1|gi|15599645| ATP-phosphoribosyltransferase	ATP-phosphoribosyltransferase				0	0	0	0	0	0	0	0	0	0	0	0	0	0	0	0	0	0	0	0	0	0	0	0	0	0							0	0	0	0	0	0	0	0	0	0	0
PA2806	31 kDa	ref|NP_251496.1|gi|15598002| conserved hypothetical protein	conserved hypothetical protein				0	0	0	0	0	0	0	0	0	0	0	0	0	0	0	0	0	0	0	0	0	0	0	0	0	0							0	0	0	0	0	0	0	0	0	0	0
PA3329	49 kDa	ref|NP_252019.1|gi|15598525| hypothetical protein	hypothetical protein				0	0	0	0	0	0	0	0	0	0	0	0	0	0	0	0	0	0	0	0	0	0	0	0	0	0							0	0	0	0	0	0	0	0	0	0	0
PA3197	37 kDa	ref|NP_251887.1|gi|15598393| hypothetical protein	hypothetical protein				0	0	0	0	0	0	0	0	0	0	0	0	0	0	0	0	0	0	0	0	0	0	0	0	0	0							0	0	0	0	0	0	0	0	0	0	0
PA5542	46 kDa	ref|NP_254229.1|gi|15600735| Pseudomonas imipenem beta-lactamase PIB-1	Pseudomonas imipenem beta-lactamase PIB-1				0	0	0	0	0	0	0	0	0	0	0	0	0	0	0	0	0	0	0	0	0	0	0	0	0	0							0	0	0	0	0	0	0	0	0	0	0
PA1443	36 kDa	ref|NP_250134.1|gi|15596640| flagellar motor switch protein FliM	flagellar motor switch protein FliM				0	0	0	0	0	0	0	0	0	0	0	0	0	0	0	0	0	0	0	0	0	0	0	0	0	0							0	0	0	0	0	0	0	0	0	0	0
PA0283	36 kDa	ref|NP_248974.1|gi|15595480| sulfate-binding protein precursor	sulfate-binding protein precursor				0	0	0	0	0	0	0	0	0	0	0	0	0	0	0	0	0	0	0	0	0	0	0	0	0	0							0	0	0	0	0	0	0	0	0	0	0
PA2453	8 kDa	ref|NP_251143.1|gi|15597649| hypothetical protein	hypothetical protein				0	0	0	0	0	0	0	0	0	0	0	0	0	0	0	0	0	0	0	0	0	0	0	0	0	0							0	0	2	0	0	0	0	0	0	0	0
PA3975	28 kDa	ref|NP_252664.1|gi|15599170| phosphomethylpyrimidine kinase	phosphomethylpyrimidine kinase				0	0	0	0	0	0	0	0	0	0	0	0	0	0	0	0	0	0	0	0	0	0	0	0	0	0							0	0	0	0	0	0	0	0	0	0	0
PA4569	35 kDa	ref|NP_253259.1|gi|15599765| octaprenyl-diphosphate synthase	octaprenyl-diphosphate synthase				0	0	0	0	0	0	0	0	0	0	0	0	0	0	0	0	0	0	0	0	0	0	0	0	0	0							0	0	0	0	0	0	0	0	0	0	0
PA2961	36 kDa	ref|NP_251651.1|gi|15598157| DNA polymerase III, delta prime subunit	DNA polymerase III, delta prime subunit				0	0	0	0	0	0	0	0	0	0	0	0	0	0	0	0	0	0	0	0	0	0	0	0	0	0							0	0	0	0	0	0	0	0	0	0	0
PA2535	36 kDa	ref|NP_251225.1|gi|15597731| probable oxidoreductase	probable oxidoreductase				0	0	0	0	0	0	0	0	0	0	0	0	0	0	0	0	0	0	0	0	0	0	0	0	0	0							0	0	0	0	0	0	0	0	0	0	0
PA2939	58 kDa	ref|NP_251629.1|gi|15598135| probable aminopeptidase	probable aminopeptidase				0	0	0	0	0	0	0	0	0	0	0	0	0	0	0	0	0	0	0	0	0	0	0	0	0	0							0	0	0	0	0	0	0	0	0	0	0
PA2975	36 kDa	ref|NP_251665.1|gi|15598171| ribosomal large subunit pseudouridine synthase C	ribosomal large subunit pseudouridine synthase C				0	0	0	0	0	0	0	0	0	0	0	0	0	0	0	0	0	0	0	0	0	0	0	0	0	0							0	0	0	0	0	0	0	0	0	0	0
PA2503	46 kDa	ref|NP_251193.1|gi|15597699| hypothetical protein	hypothetical protein				0	0	0	0	0	0	0	0	0	0	0	0	0	0	0	0	0	0	0	0	0	0	0	0	0	0							0	0	0	0	0	0	0	0	0	0	0
PA5004	42 kDa	ref|NP_253691.1|gi|15600197| WapH	WapH				0	0	0	0	0	0	0	0	0	0	0	0	0	0	0	0	0	0	0	0	0	0	0	0	0	0							0	0	0	0	0	0	0	0	0	0	0
PA4056	40 kDa	ref|NP_252745.1|gi|15599251| riboflavin-specific deaminase/reductase	riboflavin-specific deaminase/reductase				0	0	0	0	0	0	0	0	0	0	0	0	0	0	0	0	0	0	0	0	0	0	0	0	0	0							0	0	0	0	0	0	0	0	0	0	0
PA5252	71 kDa	ref|NP_253939.1|gi|15600445| probable ATP-binding component of ABC transporter	probable ATP-binding component of ABC transporter				0	0	0	0	0	0	0	0	0	0	0	0	0	0	0	0	0	0	0	0	0	0	0	0	0	0							0	0	0	0	0	0	0	0	0	0	0
PA2405	11 kDa	ref|NP_251095.1|gi|15597601| hypothetical protein	hypothetical protein				0	0	0	0	0	0	0	0	0	0	0	0	0	0	0	0	0	0	0	0	0	0	0	0	0	0							0	0	0	0	0	0	0	0	0	0	0
PA1210	26 kDa	ref|NP_249901.1|gi|15596407| conserved hypothetical protein	conserved hypothetical protein				0	0	0	0	0	0	0	0	0	0	0	0	0	0	0	0	0	0	0	0	0	0	0	0	0	0							0	0	0	0	0	0	0	0	0	0	0
PA4730	31 kDa	ref|NP_253418.1|gi|15599924| pantoate--beta-alanine ligase	pantoate--beta-alanine ligase				0	0	0	0	0	0	0	0	0	0	0	0	0	0	0	0	0	0	0	0	0	0	0	0	0	0							0	0	0	0	0	0	0	0	0	0	0
PA3618	18 kDa	ref|NP_252308.1|gi|15598814| conserved hypothetical protein	conserved hypothetical protein				0	0	0	0	0	0	0	0	0	0	0	0	0	0	0	0	0	0	0	0	0	0	0	0	0	0							0	0	0	0	0	0	0	0	0	0	0
PA0565	12 kDa	ref|NP_249256.1|gi|15595762| conserved hypothetical protein	conserved hypothetical protein				0	0	0	0	0	0	0	0	0	0	0	0	0	0	0	0	0	0	0	0	0	0	0	0	0	0							0	0	0	0	0	0	0	3	0	0	0
PA5416	45 kDa	ref|NP_254103.1|gi|15600609| sarcosine oxidase beta subunit	sarcosine oxidase beta subunit				0	0	0	0	0	0	0	0	0	0	0	0	0	0	0	0	0	0	0	0	0	0	0	0	0	0							0	0	0	0	0	0	0	0	0	0	0
PA0568	18 kDa	ref|NP_249259.1|gi|15595765| hypothetical protein	hypothetical protein				0	0	0	0	0	0	0	0	0	0	0	0	0	0	0	0	0	0	0	0	0	0	0	0	0	0							0	0	0	0	0	0	0	0	0	0	0
PA4069	33 kDa	ref|NP_252758.1|gi|15599264| hypothetical protein	hypothetical protein				0	0	0	0	0	0	0	0	0	0	0	0	0	0	0	0	0	0	0	0	0	0	0	0	0	0							0	0	0	0	0	0	0	0	0	0	0
PA4794	18 kDa	ref|NP_253482.1|gi|15599988| hypothetical protein	hypothetical protein				0	0	0	0	0	0	0	0	0	0	0	0	0	0	0	0	0	0	0	0	0	0	0	0	0	0							0	0	0	0	0	0	0	0	2	1	1
PA5562	32 kDa	ref|NP_254249.1|gi|15600755| chromosome partitioning protein Spo0J	chromosome partitioning protein Spo0J				0	0	0	0	0	0	0	0	0	0	0	0	0	0	0	0	0	0	0	0	0	0	0	0	0	0							0	0	0	0	0	0	0	0	0	0	0
PA3569	30 kDa	ref|NP_252259.1|gi|15598765| 3-hydroxyisobutyrate dehydrogenase	3-hydroxyisobutyrate dehydrogenase				0	0	0	0	0	0	0	0	0	0	0	0	0	0	0	0	0	0	0	0	0	0	0	0	0	0							0	0	0	0	0	0	0	0	0	0	0
PA1532	73 kDa	ref|NP_250223.1|gi|15596729| DNA polymerase subunits gamma and tau	DNA polymerase subunits gamma and tau				0	0	0	0	0	0	0	0	0	0	0	0	0	0	0	0	0	0	0	0	0	0	0	0	0	0							0	0	0	0	0	0	0	0	0	0	0
PA3085	10 kDa	ref|NP_251775.1|gi|15598281| hypothetical protein	hypothetical protein				0	0	0	0	0	0	0	0	0	0	0	0	0	0	0	0	0	0	0	0	0	0	0	0	0	0							0	0	0	0	0	0	0	0	0	0	0
PA2887	31 kDa	ref|NP_251577.1|gi|15598083| putative dehydrogenase involved in catabolism of citronellol	putative dehydrogenase involved in catabolism of citronellol				0	0	0	0	0	0	0	0	0	0	0	0	0	0	0	0	0	0	0	0	0	0	0	0	0	0							0	0	0	0	0	0	0	0	0	0	0
PA3031	8 kDa	ref|NP_251721.1|gi|15598227| hypothetical protein	hypothetical protein				0	0	0	0	0	0	0	0	0	0	0	0	0	0	0	0	0	0	0	0	0	0	0	0	0	0							0	0	1	0	0	0	0	0	0	0	0
PA5565	70 kDa	ref|NP_254252.1|gi|15600758| glucose-inhibited division protein A	glucose-inhibited division protein A				0	0	0	0	0	0	0	0	0	0	0	0	0	0	0	0	0	0	0	0	0	0	0	0	0	0							0	0	0	0	0	0	0	0	0	0	0
PA0609	55 kDa	ref|NP_249300.1|gi|15595806| anthranilate synthetase component I	anthranilate synthetase component I				0	0	0	0	0	0	0	0	0	0	0	0	0	0	0	0	0	0	0	0	0	0	0	0	0	0							0	0	0	0	0	0	0	0	0	0	0
PA1986	33 kDa	ref|NP_250676.1|gi|15597182| pyrroloquinoline quinone biosynthesis protein B	pyrroloquinoline quinone biosynthesis protein B				0	0	0	0	0	0	0	0	0	0	0	0	0	0	0	0	0	0	0	0	0	0	0	0	0	0							0	0	0	0	0	0	0	0	0	0	0
PA3277	29 kDa	ref|NP_251967.1|gi|15598473| probable short-chain dehydrogenase	probable short-chain dehydrogenase				0	0	0	0	0	0	0	0	0	0	0	0	0	0	0	0	0	0	0	0	0	0	0	0	0	0							0	0	0	0	0	0	0	2	4	4	2
PA1521	48 kDa	ref|NP_250212.1|gi|15596718| probable guanine deaminase	probable guanine deaminase				0	0	0	0	0	0	0	0	0	0	0	0	0	0	0	0	0	0	0	0	0	0	0	0	0	0							0	0	0	0	0	0	0	0	0	0	0
PA1045	79 kDa	ref|NP_249736.1|gi|15596242| hypothetical protein	hypothetical protein				0	0	0	0	0	0	0	0	0	0	0	0	0	0	0	0	0	0	0	0	0	0	0	0	0	0							0	0	0	0	0	0	0	0	0	0	0
PA1564	9 kDa	ref|NP_250255.1|gi|15596761| conserved hypothetical protein	conserved hypothetical protein				0	0	0	0	0	0	0	0	0	0	0	0	0	0	0	0	0	0	0	0	0	0	0	0	0	0							0	0	0	0	0	0	0	0	0	0	0
PA2199	31 kDa	ref|NP_250889.1|gi|15597395| probable dehydrogenase	probable dehydrogenase				0	0	0	0	0	0	0	0	0	0	0	0	0	0	0	0	0	0	0	0	0	0	0	0	0	0							0	0	0	0	0	0	0	0	0	0	0
PA4786	47 kDa	ref|NP_253474.1|gi|15599980| probable short-chain dehydrogenase	probable short-chain dehydrogenase				0	0	0	0	0	0	0	0	0	0	0	0	0	0	0	0	0	0	0	0	0	0	0	0	0	0							0	0	0	0	0	0	0	0	0	0	0
PA3733	45 kDa	ref|NP_252422.1|gi|15598928| hypothetical protein	hypothetical protein				0	0	0	0	0	0	0	0	0	0	0	0	0	0	0	0	0	0	0	0	0	0	0	0	0	0							0	0	0	0	0	0	0	0	0	0	0
PA0468	34 kDa	ref|NP_249159.1|gi|15595665| hypothetical protein	hypothetical protein				0	0	0	0	0	0	0	0	0	0	0	0	0	0	0	0	0	0	0	0	0	0	0	0	0	0							0	0	0	0	0	0	0	0	0	0	0
PA3349	34 kDa	ref|NP_252039.1|gi|15598545| probable chemotaxis protein	probable chemotaxis protein				0	0	0	0	0	0	0	0	0	0	0	0	0	0	0	0	0	0	0	0	0	0	0	0	0	0							0	0	0	0	0	0	0	0	0	0	0
PA3266	8 kDa	ref|NP_251956.1|gi|15598462| cold acclimation protein B	cold acclimation protein B				0	0	0	0	0	0	0	0	0	0	0	0	0	0	0	0	0	0	0	0	0	0	0	0	0	0							0	0	0	0	0	0	0	0	0	0	0
PA0759	34 kDa	ref|NP_249450.1|gi|15595956| conserved hypothetical protein	conserved hypothetical protein				0	0	0	0	0	0	0	0	0	0	0	0	0	0	0	0	0	0	0	0	0	0	0	0	0	0							0	0	0	0	0	0	0	0	0	0	0
PA2668	8 kDa	ref|NP_251358|gi|15597864| hypothetical protein	hypothetical protein				0	0	0	0	0	0	0	0	0	0	0	0	0	0	0	0	0	0	0	0	0	0	0	0	0	0							0	0	0	0	0	0	0	0	0	0	0
PA4715	46 kDa	ref|NP_253403.1|gi|15599909| probable aminotransferase	probable aminotransferase				0	0	0	0	0	0	0	0	0	0	0	0	0	0	0	0	0	0	0	0	0	0	0	0	0	0							0	0	0	0	0	0	0	0	0	0	0
PA1373	43 kDa	ref|NP_250064.1|gi|15596570| 3-oxoacyl-acyl carrier protein synthase II	3-oxoacyl-acyl carrier protein synthase II				0	0	0	0	0	0	0	0	0	0	0	0	0	0	0	0	0	0	0	0	0	0	0	0	0	0							0	0	0	0	0	0	0	0	0	0	0
PA4412	38 kDa	ref|NP_253102.1|gi|15599608| UDP-N-acetylglucosamine--N-acetylmuramyl-(pentapeptide) pyrophosphoryl-undecaprenol N-acetylglucosamine transferase	UDP-N-acetylglucosamine--N-acetylmuramyl-(pentapeptide) pyrophosphoryl-undecaprenol N-acetylglucosamine transferase				0	0	0	0	0	0	0	0	0	0	0	0	0	0	0	0	0	0	0	0	0	0	0	0	0	0							0	0	0	0	0	0	0	0	0	0	0
PA0551	39 kDa	ref|NP_249242.1|gi|15595748| D-erythrose 4-phosphate dehydrogenase	D-erythrose 4-phosphate dehydrogenase				0	0	0	0	0	0	0	0	0	0	0	0	0	0	0	0	0	0	0	0	0	0	0	0	0	0							0	0	0	0	0	0	0	0	0	0	0
PA4395	18 kDa	ref|NP_253085.1|gi|15599591| conserved hypothetical protein	conserved hypothetical protein				0	0	0	0	0	0	0	0	0	0	0	0	0	0	0	0	0	0	0	0	0	0	0	0	0	0							0	0	0	0	0	0	0	0	0	0	0
PA5453	36 kDa	ref|NP_254140.1|gi|15600646| GDP-mannose 4,6-dehydratase	GDP-mannose 4,6-dehydratase				0	0	0	0	0	0	0	0	0	0	0	0	0	0	0	0	0	0	0	0	0	0	0	0	0	0							0	0	0	0	0	0	0	0	0	0	0
PA4530	7 kDa	ref|NP_253220.1|gi|15599726| conserved hypothetical protein	conserved hypothetical protein				0	0	0	0	0	0	0	0	0	0	0	0	0	0	0	0	0	0	0	0	0	0	0	0	0	0							0	0	0	0	0	0	0	0	0	0	0
PA3799	55 kDa	ref|NP_252488.1|gi|15598994| conserved hypothetical protein	conserved hypothetical protein				0	0	0	0	0	0	0	0	0	0	0	0	0	0	0	0	0	0	0	0	0	0	0	0	0	0							0	0	0	0	0	0	0	0	0	0	0
PA0949	21 kDa	ref|NP_249640.1|gi|15596146| Trp repressor binding protein WrbA	Trp repressor binding protein WrbA				0	0	0	0	0	0	0	0	0	0	0	0	0	0	0	0	0	0	0	0	0	0	0	0	0	0							0	0	0	0	0	0	0	0	0	0	0
PA1817	14 kDa	ref|NP_250508.1|gi|15597014| hypothetical protein	hypothetical protein				0	0	0	0	0	0	0	0	0	0	0	0	0	0	0	0	0	0	0	0	0	0	0	0	0	0							0	0	0	0	0	0	0	0	0	3	1
PA0230	49 kDa	ref|NP_248921.1|gi|15595427| 3-carboxy-cis,cis-muconate cycloisomerase	3-carboxy-cis,cis-muconate cycloisomerase				0	0	0	0	0	0	0	0	0	0	0	0	0	0	0	0	0	0	0	0	0	0	0	0	0	0							0	0	0	0	0	0	0	0	0	0	0
PA2379	17 kDa	ref|NP_251069.1|gi|15597575| probable oxidoreductase	probable oxidoreductase				0	0	0	0	0	0	0	0	0	0	0	0	0	0	0	0	0	0	0	0	0	0	0	0	0	0							0	0	0	0	0	0	1	8	4	1	0
PA2959	28 kDa	ref|NP_251649.1|gi|15598155| conserved hypothetical protein	conserved hypothetical protein				0	0	0	0	0	0	0	0	0	0	0	0	0	0	0	0	0	0	0	0	0	0	0	0	0	0							0	0	0	0	0	0	0	0	0	0	0
PA3627	17 kDa	ref|NP_252317.1|gi|15598823| 2C-methyl-D-erythritol 2,4-cyclodiphosphate synthase	2C-methyl-D-erythritol 2,4-cyclodiphosphate synthase				0	0	0	0	0	0	0	0	0	0	0	0	0	0	0	0	0	0	0	0	0	0	0	0	0	0							0	0	0	0	0	0	0	0	4	1	0
PA3779	38 kDa	ref|NP_252468.1|gi|15598974| hypothetical protein	hypothetical protein				0	0	0	0	0	0	0	0	0	0	0	0	0	0	0	0	0	0	0	0	0	0	0	0	0	0							0	0	0	0	0	0	0	0	0	0	0
PA3465	62 kDa	ref|NP_252155.1|gi|15598661| conserved hypothetical protein	conserved hypothetical protein				0	0	0	0	0	0	0	0	0	0	0	0	0	0	0	0	0	0	0	0	0	0	0	0	0	0							0	0	0	0	0	0	0	0	0	0	0
PA3475	30 kDa	ref|NP_252165.1|gi|15598671| cyclohexadienyl dehydratase precursor	cyclohexadienyl dehydratase precursor				0	0	0	0	0	0	0	0	0	0	0	0	0	0	0	0	0	0	0	0	0	0	0	0	0	0							0	0	0	0	0	0	0	0	0	0	0
PA2840	62 kDa	ref|NP_251530.1|gi|15598036| probable ATP-dependent RNA helicase	probable ATP-dependent RNA helicase				0	0	0	0	0	0	0	0	0	0	0	0	0	0	0	0	0	0	0	0	0	0	0	0	0	0							0	0	0	0	0	0	0	0	0	0	0
PA0071	62 kDa	ref|NP_248761.1|gi|15595269| TagR1	TagR1				0	0	0	0	0	0	0	0	0	0	0	0	0	0	0	0	0	0	0	0	0	0	0	0	0	0							0	0	0	0	0	0	0	0	0	0	0
PA2458	41 kDa	ref|NP_251148.1|gi|15597654| hypothetical protein	hypothetical protein				0	0	0	0	0	0	0	0	0	0	0	0	0	0	0	0	0	0	0	0	0	0	0	0	0	0							0	0	0	0	0	0	0	0	1	1	0
PA0587	49 kDa	ref|NP_249278.1|gi|15595784| conserved hypothetical protein	conserved hypothetical protein				0	0	0	0	0	0	0	0	0	0	0	0	0	0	0	0	0	0	0	0	0	0	0	0	0	0							0	0	0	0	0	0	0	0	0	0	0
PA5396	36 kDa	ref|NP_254083.1|gi|15600589| hypothetical protein	hypothetical protein				0	0	0	0	0	0	0	0	0	0	0	0	0	0	0	0	0	0	0	0	0	0	0	0	0	0							0	0	0	0	0	0	0	0	0	0	0
PA1714	31 kDa	ref|NP_250405.1|gi|15596911| ExsD	ExsD				0	0	0	0	0	0	0	0	0	0	0	0	0	0	0	0	0	0	0	0	0	0	0	0	0	0							0	0	0	0	0	0	0	0	0	0	0
PA0178	69 kDa	ref|NP_248868.1|gi|15595376| probable two-component sensor	probable two-component sensor				0	0	0	0	0	0	0	0	0	0	0	0	0	0	0	0	0	0	0	0	0	0	0	0	0	0							0	0	0	0	0	0	0	0	0	0	0
PA2915	32 kDa	ref|NP_251605.1|gi|15598111| hypothetical protein	hypothetical protein				0	0	0	0	0	0	0	0	0	0	0	0	0	0	0	0	0	0	0	0	0	0	0	0	0	0							0	0	0	0	0	0	0	0	0	0	0
PA3373	20 kDa	ref|NP_252063.1|gi|15598569| conserved hypothetical protein	conserved hypothetical protein				0	0	0	0	0	0	0	0	0	0	0	0	0	0	0	0	0	0	0	0	0	0	0	0	0	0							0	0	0	0	0	0	0	0	0	0	0
PA4943	49 kDa	ref|NP_253630.1|gi|15600136| probable GTP-binding protein	probable GTP-binding protein				0	0	0	0	0	0	0	0	0	0	0	0	0	0	0	0	0	0	0	0	0	0	0	0	0	0							0	0	0	0	0	0	0	0	0	0	0
PA4949	52 kDa	ref|NP_253636.1|gi|15600142| conserved hypothetical protein	conserved hypothetical protein				0	0	0	0	0	0	0	0	0	0	0	0	0	0	0	0	0	0	0	0	0	0	0	0	0	0							0	0	0	0	0	0	0	0	0	0	0
PA2918	27 kDa	ref|NP_251608.1|gi|15598114| probable short-chain dehydrogenase	probable short-chain dehydrogenase				0	0	0	0	0	0	0	0	0	0	0	0	0	0	0	0	0	0	0	0	0	0	0	0	0	0							0	0	0	0	0	0	0	6	2	0	0
PA5336	23 kDa	ref|NP_254023.1|gi|15600529| guanylate kinase	guanylate kinase				0	0	0	0	0	0	0	0	0	0	0	0	0	0	0	0	0	0	0	0	0	0	0	0	0	0							0	0	0	0	0	0	0	0	0	0	0
PA1218	34 kDa	ref|NP_249909.1|gi|15596415| hypothetical protein	hypothetical protein				0	0	0	0	0	0	0	0	0	0	0	0	0	0	0	0	0	0	0	0	0	0	0	0	0	0							0	0	0	0	0	0	0	0	0	0	0
PA5001	37 kDa	ref|NP_253688.1|gi|15600194| cell surface-sugar biosynthetic glycosyltransferase, Ssg	cell surface-sugar biosynthetic glycosyltransferase, Ssg				0	0	0	0	0	0	0	0	0	0	0	0	0	0	0	0	0	0	0	0	0	0	0	0	0	0							0	0	0	0	0	0	0	0	0	0	0
PA0386	43 kDa	ref|NP_249077.1|gi|15595583| probable oxidase	probable oxidase				0	0	0	0	0	0	0	0	0	0	0	0	0	0	0	0	0	0	0	0	0	0	0	0	0	0							0	0	0	0	0	0	0	0	0	0	0
PA2003	27 kDa	ref|NP_250693.1|gi|15597199| 3-hydroxybutyrate dehydrogenase	3-hydroxybutyrate dehydrogenase				0	0	0	0	0	0	0	0	0	0	0	0	0	0	0	0	0	0	0	0	0	0	0	0	0	0							0	0	0	0	0	0	0	0	0	0	0
PA0652	24 kDa	ref|NP_249343.1|gi|15595849| transcriptional regulator Vfr	transcriptional regulator Vfr				0	0	0	0	0	0	0	0	0	0	0	0	0	0	0	0	0	0	0	0	0	0	0	0	0	0							0	0	0	0	0	0	0	0	0	0	0
PA4543	26 kDa	ref|NP_253233.1|gi|15599739| conserved hypothetical protein	conserved hypothetical protein				0	0	0	0	0	0	0	0	0	0	0	0	0	0	0	0	0	0	0	0	0	0	0	0	0	0							0	0	0	0	0	0	0	0	0	0	1
PA0558	28 kDa	ref|NP_249249.1|gi|15595755| conserved hypothetical protein	conserved hypothetical protein				0	0	0	0	0	0	0	0	0	0	0	0	0	0	0	0	0	0	0	0	0	0	0	0	0	0							0	0	0	0	0	0	0	0	0	2	1
PA5204	48 kDa	ref|NP_253891.1|gi|15600397| N-acetylglutamate synthase	N-acetylglutamate synthase				0	0	0	0	0	0	0	0	0	0	0	0	0	0	0	0	0	0	0	0	0	0	0	0	0	0							0	0	0	0	0	0	0	0	0	0	0
PA5176	21 kDa	ref|NP_253863.1|gi|15600369| conserved hypothetical protein	conserved hypothetical protein				0	0	0	0	0	0	0	0	0	0	0	0	0	0	0	0	0	0	0	0	0	0	0	0	0	0							0	0	0	0	0	0	0	0	0	0	0
PA0132	48 kDa	ref|NP_248822.1|gi|15595330| Beta-alanine:pyruvate transaminase	Beta-alanine:pyruvate transaminase				0	0	0	0	0	0	0	0	0	0	0	0	0	0	0	0	0	0	0	0	0	0	0	0	0	0							0	0	0	0	0	0	0	0	0	0	0
PA2932	40 kDa	ref|NP_251622.1|gi|15598128| morphinone reductase	morphinone reductase				0	0	0	0	0	0	0	0	0	0	0	0	0	0	0	0	0	0	0	0	0	0	0	0	0	0							0	0	0	0	0	0	0	0	5	1	0
PA3976	22 kDa	ref|NP_252665.1|gi|15599171| thiamin-phosphate pyrophosphorylase	thiamin-phosphate pyrophosphorylase				0	0	0	0	0	0	0	0	0	0	0	0	0	0	0	0	0	0	0	0	0	0	0	0	0	0							0	0	0	0	0	0	0	0	0	0	0
PA0006	19 kDa	ref|NP_064726.1|gi|15595204| conserved hypothetical protein	conserved hypothetical protein				0	0	0	0	0	0	0	0	0	0	0	0	0	0	0	0	0	0	0	0	0	0	0	0	0	0							0	0	0	0	0	0	0	0	0	0	0
PA0849	33 kDa	ref|NP_249540.1|gi|15596046| thioredoxin reductase 2	thioredoxin reductase 2				0	0	0	0	0	0	0	0	0	0	0	0	0	0	0	0	0	0	0	0	0	0	0	0	0	0							0	0	0	0	0	0	0	0	0	0	0
PA4709	39 kDa	ref|NP_253397.1|gi|15599903| PhuS	PhuS				0	0	0	0	0	0	0	0	0	0	0	0	0	0	0	0	0	0	0	0	0	0	0	0	0	0							0	0	0	0	0	0	0	0	0	0	0
PA5279	26 kDa	ref|NP_253966.1|gi|15600472| conserved hypothetical protein	conserved hypothetical protein				0	0	0	0	0	0	0	0	0	0	0	0	0	0	0	0	0	0	0	0	0	0	0	0	0	0							0	0	0	0	0	0	0	0	0	0	0
PA3255	22 kDa	ref|NP_251945.1|gi|15598451| hypothetical protein	hypothetical protein				0	0	0	0	0	0	0	0	0	0	0	0	0	0	0	0	0	0	0	0	0	0	0	0	0	0							0	0	0	0	0	0	0	0	0	0	0
PA2021	8 kDa	ref|NP_250711.1|gi|15597217| hypothetical protein	hypothetical protein				0	0	0	0	0	0	0	0	0	0	0	0	0	0	0	0	0	0	0	0	0	0	0	0	0	0							0	0	0	0	0	0	0	0	0	0	0
PA3865.1	12 kDa	ref||gi|| pyocin S4 immunity protein	pyocin S4 immunity protein				0	0	0	0	0	0	0	0	0	0	0	0	0	0	0	0	0	0	0	0	0	0	0	0	0	0							0	0	0	0	0	0	0	0	0	0	0
PA2667	13 kDa	ref|NP_251357.1|gi|15597863| MvaU	MvaU				0	0	0	0	0	0	0	0	0	0	0	0	0	0	0	0	0	0	0	0	0	0	0	0	0	0							0	0	0	0	0	0	0	0	0	0	0
PA4958	54 kDa	ref|NP_253645.1|gi|15600151| hypothetical protein	hypothetical protein				0	0	0	0	0	0	0	0	0	0	0	0	0	0	0	0	0	0	0	0	0	0	0	0	0	0							0	0	0	0	0	0	0	0	0	0	0
PA2902	30 kDa	ref|NP_251592.1|gi|15598098| hypothetical protein	hypothetical protein				0	0	0	0	0	0	0	0	0	0	0	0	0	0	0	0	0	0	0	0	0	0	0	0	0	0							0	0	0	0	0	0	0	0	0	0	0
PA5277	45 kDa	ref|NP_253964.1|gi|15600470| diaminopimelate decarboxylase	diaminopimelate decarboxylase				0	0	0	0	0	0	0	0	0	0	0	0	0	0	0	0	0	0	0	0	0	0	0	0	0	0							0	0	0	0	0	0	0	0	0	0	0
PA2366	55 kDa	ref|NP_251056.1|gi|15597562| HsiC3	HsiC3				0	0	0	0	0	0	0	0	0	0	0	0	0	0	0	0	0	0	0	0	0	0	0	0	0	0							0	0	0	0	0	0	0	0	0	0	0
PA5366	31 kDa	ref|NP_254053.1|gi|15600559| ATP-binding component of ABC phosphate transporter	ATP-binding component of ABC phosphate transporter				0	0	0	0	0	0	0	0	0	0	0	0	0	0	0	0	0	0	0	0	0	0	0	0	0	0							0	0	0	0	0	0	0	0	0	0	0
PA2419	24 kDa	ref|NP_251109.1|gi|15597615| probable hydrolase	probable hydrolase				0	0	0	0	0	0	0	0	0	0	0	0	0	0	0	0	0	0	0	0	0	0	0	0	0	0							0	0	0	0	0	0	0	0	0	0	0
PA1517	36 kDa	ref|NP_250208.1|gi|15596714| conserved hypothetical protein	conserved hypothetical protein				0	0	0	0	0	0	0	0	0	0	0	0	0	0	0	0	0	0	0	0	0	0	0	0	0	0							0	0	0	0	0	0	0	0	0	0	0
PA2236	43 kDa	ref|NP_250926.1|gi|15597432| PslF	PslF				0	0	0	0	0	0	0	0	0	0	0	0	0	0	0	0	0	0	0	0	0	0	0	0	0	0							0	0	0	0	0	0	0	0	0	0	0
PA3919	52 kDa	ref|NP_252608.1|gi|15599114| conserved hypothetical protein	conserved hypothetical protein				0	0	0	0	0	0	0	0	0	0	0	0	0	0	0	0	0	0	0	0	0	0	0	0	0	0							0	0	0	0	0	0	0	0	0	0	0
PA4919	46 kDa	ref|NP_253606.1|gi|15600112| nicotinate phosphoribosyltransferase	nicotinate phosphoribosyltransferase				0	0	0	0	0	0	0	0	0	0	0	0	0	0	0	0	0	0	0	0	0	0	0	0	0	0							0	0	0	0	0	0	0	0	0	0	0
PA4068	33 kDa	ref|NP_252757.1|gi|15599263| probable epimerase	probable epimerase				0	0	0	0	0	0	0	0	0	0	0	0	0	0	0	0	0	0	0	0	0	0	0	0	0	0							0	0	0	0	0	0	0	0	0	0	0
PA5213	105 kDa	ref|NP_253900.1|gi|15600406| glycine cleavage system protein P1	glycine cleavage system protein P1				0	0	0	0	0	0	0	0	0	0	0	0	0	0	0	0	0	0	0	0	0	0	0	0	0	0							0	0	0	0	0	0	0	0	0	0	0
PA5096	35 kDa	ref|NP_253783.1|gi|15600289| probable binding protein component of ABC transporter	probable binding protein component of ABC transporter				0	0	0	0	0	0	0	0	0	0	0	0	0	0	0	0	0	0	0	0	0	0	0	0	0	0							0	0	0	0	0	0	0	0	0	0	0
PA5067	12 kDa	ref|NP_253754.1|gi|15600260| phosphoribosyl-ATP pyrophosphohydrolase	phosphoribosyl-ATP pyrophosphohydrolase				0	0	0	0	0	0	0	0	0	0	0	0	0	0	0	0	0	0	0	0	0	0	0	0	0	0							0	0	0	0	0	0	0	0	0	0	0
PA2609	37 kDa	ref|NP_251299.1|gi|15597805| hypothetical protein	hypothetical protein				0	0	0	0	0	0	0	0	0	0	0	0	0	0	0	0	0	0	0	0	0	0	0	0	0	0							0	0	0	0	0	0	0	0	0	0	0
PA0418	52 kDa	ref|NP_249109.1|gi|15595615| hypothetical protein	hypothetical protein				0	0	0	0	0	0	0	0	0	0	0	0	0	0	0	0	0	0	0	0	0	0	0	0	0	0							0	0	0	0	0	0	0	0	0	0	0
PA1459	39 kDa	ref|NP_250150.1|gi|15596656| probable methyltransferase	probable methyltransferase				0	0	0	0	0	0	0	0	0	0	0	0	0	0	0	0	0	0	0	0	0	0	0	0	0	0							0	0	1	0	0	0	0	0	0	0	0
PA2871	29 kDa	ref|NP_251561.1|gi|15598067| hypothetical protein	hypothetical protein				0	0	0	0	0	0	0	0	0	0	0	0	0	0	0	0	0	0	0	0	0	0	0	0	0	0							0	0	0	0	0	0	0	0	0	0	0
PA4607	17 kDa	ref|NP_253297.1|gi|15599803| hypothetical protein	hypothetical protein				0	0	0	0	0	0	0	0	0	0	0	1	0	0	0	0	0	0	0	0	0	0	0	0	0	0							0	0	0	0	0	0	0	0	0	0	1
PA0001	58 kDa	ref|NP_064721.1|gi|15595199| chromosomal replication initiator protein DnaA	chromosomal replication initiator protein DnaA				0	0	0	0	0	0	0	0	0	0	0	0	0	0	0	0	0	0	0	0	0	0	0	0	0	0							0	0	0	0	0	0	0	0	0	0	0
PA2754	12 kDa	ref|NP_251444.1|gi|15597950| conserved hypothetical protein	conserved hypothetical protein				0	0	0	0	0	0	0	0	0	0	0	0	0	0	0	0	0	0	0	0	0	0	0	0	0	0							0	0	0	0	0	0	0	0	0	0	0
PA3159	48 kDa	ref|NP_251849.1|gi|15598355| UDP-N-acetyl-d-glucosamine 6-Dehydrogenase	UDP-N-acetyl-d-glucosamine 6-Dehydrogenase				0	0	0	0	0	0	0	0	0	0	0	0	0	0	0	0	0	0	0	0	0	0	0	0	0	0							0	0	0	0	0	0	0	0	0	0	0
PA4226	156 kDa	ref|NP_252916.1|gi|15599422| dihydroaeruginoic acid synthetase	dihydroaeruginoic acid synthetase				0	0	0	0	0	0	0	0	0	0	0	0	0	0	0	0	0	0	0	0	0	0	0	0	0	0							0	0	0	0	0	0	0	0	0	0	0
PA0079	48 kDa	ref|NP_248769.1|gi|15595277| TssK1	TssK1				0	0	0	0	0	0	0	0	0	0	0	0	0	0	0	0	0	0	0	0	0	0	0	0	0	0							0	0	0	0	0	0	0	0	0	0	0
PA4372	38 kDa	ref|NP_253062.1|gi|15599568| hypothetical protein	hypothetical protein				0	0	0	0	0	0	0	0	0	0	0	0	0	0	0	0	0	0	0	0	0	0	0	0	0	0							0	0	0	0	0	0	0	0	0	0	0
PA2698	25 kDa	ref|NP_251388.1|gi|15597894| probable hydrolase	probable hydrolase				0	0	0	0	0	0	0	0	0	0	0	0	0	0	0	0	0	0	0	0	0	0	0	0	0	0							0	0	0	0	0	0	0	0	0	0	0
PA4470	49 kDa	ref|NP_253160.1|gi|15599666| fumarate hydratase	fumarate hydratase				0	0	0	0	0	0	0	0	0	0	0	0	0	0	0	0	0	0	0	0	0	0	0	0	0	0							0	0	0	0	0	0	0	0	0	0	0
PA0060	8 kDa	ref|NP_248750.1|gi|15595258| conserved hypothetical protein	conserved hypothetical protein				0	0	0	0	0	0	0	0	0	0	0	0	0	0	0	0	0	0	0	0	0	0	0	0	0	0							0	0	0	0	0	0	0	0	0	0	0
PA3819	19 kDa	ref|NP_252508.1|gi|15599014| conserved hypothetical protein	conserved hypothetical protein				0	0	0	0	0	0	0	0	0	0	0	0	1	1	0	0	0	0	0	0	0	0	0	0	0	0							0	0	0	0	0	0	0	0	0	0	0
PA0075	26 kDa	ref|NP_248765.1|gi|15595273| PppA	PppA				0	0	0	0	0	0	0	0	0	0	0	0	0	0	0	0	0	0	0	0	0	0	0	0	0	0							0	0	0	0	0	0	0	0	0	0	1
PA0010	21 kDa	ref|NP_248700.1|gi|15595208| DNA-3-methyladenine glycosidase I	DNA-3-methyladenine glycosidase I				0	0	0	0	0	0	0	0	0	0	0	0	0	0	0	0	0	0	0	0	0	0	0	0	0	0							0	0	0	0	0	0	0	0	0	0	0
PA4657	36 kDa	ref|NP_253346.1|gi|15599852| hypothetical protein	hypothetical protein				0	0	0	0	0	0	0	0	0	0	0	0	0	0	0	0	0	0	0	0	0	0	0	0	0	0							0	0	0	0	0	0	0	0	0	0	0
PA1655	23 kDa	ref|NP_250346.1|gi|15596852| probable glutathione S-transferase	probable glutathione S-transferase				0	0	0	0	0	0	0	0	0	0	0	0	0	0	0	0	0	0	0	0	0	0	0	0	0	0							0	0	0	0	0	0	0	0	0	0	0
PA5233	15 kDa	ref|NP_253920.1|gi|15600426| hypothetical protein	hypothetical protein				0	0	0	0	0	0	0	0	0	0	0	0	0	0	0	0	0	0	0	0	0	0	0	0	0	0							0	0	0	0	0	0	0	0	0	0	0
PA2680	34 kDa	ref|NP_251370.1|gi|15597876| probable quinone oxidoreductase	probable quinone oxidoreductase				0	0	0	0	0	0	0	0	0	0	0	0	0	0	0	0	0	0	0	0	0	0	0	0	0	0							0	0	0	0	0	0	0	0	1	1	1
PA3755	21 kDa	ref|NP_252444.1|gi|15598950| conserved hypothetical protein	conserved hypothetical protein				0	0	0	0	0	0	0	0	0	0	0	0	0	0	0	0	0	0	0	0	0	0	0	0	0	0							0	0	0	0	0	0	0	0	0	0	0
PA3113	22 kDa	ref|NP_251803.1|gi|15598309| N-(5'phosphoribosyl)anthranilate (PRA) isomerase	N-(5'phosphoribosyl)anthranilate (PRA) isomerase				0	0	0	0	0	0	0	0	0	0	0	0	0	0	0	0	0	0	0	0	0	0	0	0	0	0							0	0	0	0	0	0	0	0	0	1	0
PA1982	68 kDa	ref|NP_250672.1|gi|15597178| quinoprotein ethanol dehydrogenase	quinoprotein ethanol dehydrogenase				0	0	0	0	0	0	0	0	0	0	0	0	0	0	1	0	0	0	0	0	0	0	0	0	0	0							0	0	0	0	0	0	0	0	0	0	0
PA5291	73 kDa	ref|NP_253978.1|gi|15600484| BetT2	BetT2				0	0	0	0	0	0	0	0	0	0	0	0	0	0	0	0	0	0	0	0	0	0	0	0	0	0							0	0	0	0	0	0	0	0	0	0	0
PA0141	34 kDa	ref|NP_248831.1|gi|15595339| conserved hypothetical protein	conserved hypothetical protein				0	0	0	0	0	0	0	0	0	0	0	0	0	0	0	0	0	0	0	0	0	0	0	0	0	0							0	0	0	0	0	0	0	0	0	0	0
PA0804	30 kDa	ref|NP_249495.1|gi|15596001| probable oxidoreductase	probable oxidoreductase				0	0	0	0	0	0	0	0	0	0	0	0	0	0	0	0	0	0	0	0	0	0	0	0	0	0							0	0	0	0	0	0	0	0	0	0	0
PA1737	77 kDa	ref|NP_250428.1|gi|15596934| probable 3-hydroxyacyl-CoA dehydrogenase	probable 3-hydroxyacyl-CoA dehydrogenase				0	0	0	0	0	0	0	0	0	0	0	0	0	0	0	0	0	0	0	0	0	0	0	0	0	0							0	0	0	0	0	0	0	0	0	0	0
PA1375	41 kDa	ref|NP_250066.1|gi|15596572| erythronate-4-phosphate dehydrogenase	erythronate-4-phosphate dehydrogenase				0	0	0	0	0	0	0	0	0	0	0	0	0	0	0	0	0	0	0	0	0	0	0	0	0	0							0	0	0	0	0	0	0	0	0	0	0
PA4486	14 kDa	ref|NP_253176.1|gi|15599682| conserved hypothetical protein	conserved hypothetical protein				0	0	0	0	0	0	0	0	0	0	0	0	0	0	0	0	0	0	0	0	0	0	0	0	0	0							0	0	0	0	0	0	0	0	0	0	0
PA4566	44 kDa	ref|NP_253256.1|gi|15599762| GTP-binding protein Obg	GTP-binding protein Obg				0	0	0	0	0	0	0	0	0	0	0	0	0	0	0	0	0	0	0	0	0	0	0	0	0	0							0	0	0	0	0	0	0	0	0	0	0
PA3797	30 kDa	ref|NP_252486.1|gi|15598992| conserved hypothetical protein	conserved hypothetical protein				0	0	0	0	0	0	0	0	0	0	0	0	0	0	0	0	0	0	0	0	0	0	0	0	0	0							0	0	0	0	0	0	0	0	0	0	0
PA0484	19 kDa	ref|NP_249175.1|gi|15595681| conserved hypothetical protein	conserved hypothetical protein				0	0	0	0	0	0	0	0	0	0	0	0	0	0	0	0	0	0	0	0	0	0	0	0	0	0							0	0	0	0	0	0	0	0	0	0	0
PA1687	32 kDa	ref|NP_250378.1|gi|15596884| spermidine synthase	spermidine synthase				0	0	0	0	0	0	0	0	0	0	0	0	0	0	0	0	0	0	0	0	0	0	0	0	0	0							0	0	0	0	0	0	0	0	0	0	0
PA3800	40 kDa	ref|NP_252489.1|gi|15598995| conserved hypothetical protein	conserved hypothetical protein				0	0	0	0	0	0	0	0	0	0	0	0	0	0	0	0	0	0	0	0	0	0	0	0	0	0							0	0	1	0	0	0	0	0	0	0	0
PA4389	27 kDa	ref|NP_253079.1|gi|15599585| probable short-chain dehydrogenase	probable short-chain dehydrogenase				0	0	0	0	0	0	0	0	0	0	0	0	0	0	0	0	0	0	0	0	0	0	0	0	0	0							0	0	0	0	0	0	0	0	0	0	0
PA5546	44 kDa	ref|NP_254233.1|gi|15600739| conserved hypothetical protein	conserved hypothetical protein				0	0	0	0	0	0	0	0	0	0	0	0	0	0	0	0	0	0	0	0	0	0	0	0	0	0							0	0	0	0	0	0	0	0	0	0	0
PA1103	30 kDa	ref|NP_249794.1|gi|15596300| probable flagellar assembly protein	probable flagellar assembly protein				0	0	0	0	0	0	0	0	0	0	0	0	0	0	0	0	0	0	0	0	0	0	0	0	0	0							0	0	0	0	0	0	0	0	0	0	0
PA1064	24 kDa	ref|NP_249755.1|gi|15596261| hypothetical protein	hypothetical protein				0	0	0	0	0	0	0	0	0	0	0	0	0	0	0	0	0	0	0	0	0	0	0	0	0	0							0	0	0	0	0	0	0	0	0	0	0
PA3622	38 kDa	ref|NP_252312.1|gi|15598818| sigma factor RpoS	sigma factor RpoS				0	0	0	0	0	0	0	0	0	0	0	0	0	0	0	0	0	0	0	0	0	0	0	0	0	0							0	0	0	0	0	0	0	0	0	0	0
PA2318	13 kDa	ref|NP_251008.1|gi|15597514| hypothetical protein	hypothetical protein				0	0	0	0	0	0	0	0	0	0	0	0	0	0	0	0	0	0	0	0	0	0	0	0	0	0							0	0	0	0	0	0	0	0	0	0	0
PA1225	23 kDa	ref|NP_249916.1|gi|15596422| probable NAD(P)H dehydrogenase	probable NAD(P)H dehydrogenase				0	0	0	0	0	0	0	0	0	0	0	0	0	0	0	0	0	0	0	0	0	0	0	0	0	0							0	0	0	0	0	0	0	0	0	0	0
PA3862	34 kDa	ref|NP_252551.1|gi|15599057| NAD(P)H-dependent anabolic L-arginine dehydrogenase, DauB	NAD(P)H-dependent anabolic L-arginine dehydrogenase, DauB				0	0	0	0	0	0	0	0	0	0	0	0	0	0	0	0	0	0	0	0	0	0	0	0	0	0							0	0	0	0	0	0	0	0	0	0	0
PA5037	57 kDa	ref|NP_253724.1|gi|15600230| hypothetical protein	hypothetical protein				0	0	0	0	0	0	0	0	0	0	0	0	0	0	0	0	0	0	0	0	0	0	0	0	0	0							0	0	0	0	0	0	0	0	0	0	0
PA0380	7 kDa	ref|NP_249071.1|gi|15595577| conserved hypothetical protein	conserved hypothetical protein				0	0	0	0	0	0	0	0	0	0	0	0	0	0	0	0	0	0	0	0	0	0	0	0	0	0							0	0	0	0	0	0	0	0	0	0	0
PA3831	52 kDa	ref|NP_252520.1|gi|15599026| leucine aminopeptidase	leucine aminopeptidase				0	0	0	0	0	0	0	0	0	0	0	0	0	0	0	0	0	0	0	0	0	0	0	0	0	0							0	0	0	0	0	0	0	0	0	0	0
PA4749	48 kDa	ref|NP_253437.1|gi|15599943| phosphoglucosamine mutase	phosphoglucosamine mutase				0	0	0	0	0	0	0	0	0	0	0	0	0	0	0	0	0	0	0	0	0	0	0	0	0	0							0	0	0	0	0	0	0	0	0	0	0
PA4376	46 kDa	ref|NP_253066.1|gi|15599572| nicotinate phosphoribosyltransferase	nicotinate phosphoribosyltransferase				0	0	0	0	0	0	0	0	0	0	0	0	0	0	0	0	0	0	0	0	0	0	0	0	0	0							0	0	0	0	0	0	0	0	0	0	0
PA5569	15 kDa	ref|NP_254256.1|gi|15600762| ribonuclease P protein component	ribonuclease P protein component				0	0	0	0	0	0	0	0	0	0	0	0	0	0	0	0	0	0	0	0	0	0	0	0	0	0							0	0	0	0	0	0	0	0	0	0	0
PA4748	26 kDa	ref|NP_253436.1|gi|15599942| triosephosphate isomerase	triosephosphate isomerase				0	0	0	0	0	0	0	0	0	0	0	0	0	0	0	0	0	0	0	0	0	0	0	0	0	0							0	0	0	0	0	0	0	0	0	0	0
PA4698	12 kDa	ref|NP_253386.1|gi|15599892| hypothetical protein	hypothetical protein				0	0	0	0	0	0	0	0	0	0	0	0	0	0	0	0	0	0	0	0	0	0	0	0	0	0							0	0	0	0	0	0	0	0	0	0	0
PA3804	36 kDa	ref|NP_252493.1|gi|15598999| hypothetical protein	hypothetical protein				0	0	0	0	0	0	0	0	0	0	0	0	0	0	0	0	0	0	0	0	0	0	0	0	0	0							0	0	0	0	0	0	0	0	0	0	0
PA0774	37 kDa	ref|NP_249465.1|gi|15595971| conserved hypothetical protein	conserved hypothetical protein				0	0	0	0	0	0	0	0	0	0	0	0	0	0	0	0	0	0	0	0	0	0	0	0	0	0							0	0	0	0	0	0	0	0	0	0	0
PA2386	49 kDa	ref|NP_251076.1|gi|15597582| L-ornithine N5-oxygenase	L-ornithine N5-oxygenase				0	0	0	0	0	0	0	0	0	0	0	0	0	0	0	0	0	0	0	0	0	0	0	0	0	0							0	0	0	0	0	0	0	0	0	0	0
PA0335	24 kDa	ref|NP_249026.1|gi|15595532| hypothetical protein	hypothetical protein				0	0	0	0	0	0	0	0	0	0	0	0	0	0	0	0	0	0	0	0	0	0	0	0	0	0							0	0	0	0	0	0	0	0	0	0	0
PA1816	27 kDa	ref|NP_250507.1|gi|15597013| DNA polymerase III, epsilon chain	DNA polymerase III, epsilon chain				0	0	0	0	0	0	0	0	0	0	0	0	0	0	0	0	0	0	0	0	0	0	0	0	0	0							0	0	0	0	0	0	0	0	0	0	0
PA0793	42 kDa	ref|NP_249484.1|gi|15595990| hypothetical protein	hypothetical protein				0	0	0	0	0	0	0	0	0	0	0	0	0	0	0	0	0	0	0	0	0	0	0	0	0	0							0	0	0	0	0	0	0	0	0	0	0
PA4458	19 kDa	ref|NP_253148.1|gi|15599654| conserved hypothetical protein	conserved hypothetical protein				0	0	0	0	0	0	0	0	0	0	0	0	0	0	0	0	0	0	0	0	0	0	0	0	0	0							0	0	0	0	0	0	0	0	0	0	0
PA2247	45 kDa	ref|NP_250937.1|gi|15597443| 2-oxoisovalerate dehydrogenase (alpha subunit)	2-oxoisovalerate dehydrogenase (alpha subunit)				0	0	0	0	0	0	0	0	0	0	0	0	0	0	0	0	0	0	0	0	0	0	0	0	0	0							0	0	0	0	0	0	0	0	0	0	0
PA3333	34 kDa	ref|NP_252023.1|gi|15598529| 3-oxoacyl-[acyl-carrier-protein] synthase III	3-oxoacyl-[acyl-carrier-protein] synthase III				0	0	0	0	0	0	0	0	0	0	0	0	0	0	0	0	0	0	0	0	0	0	0	0	0	0							0	0	0	0	0	0	0	0	0	0	0
PA4842	40 kDa	ref|NP_253529.1|gi|15600035| hypothetical protein	hypothetical protein				0	0	0	0	0	0	0	0	0	0	0	0	0	0	0	0	0	0	0	0	0	0	0	0	0	0							0	0	1	0	0	0	0	0	0	0	0
PA5080	37 kDa	ref|NP_253767.1|gi|15600273| prolyl aminopeptidase	prolyl aminopeptidase				0	0	0	0	0	0	0	0	0	0	0	0	0	0	0	0	0	0	0	0	0	0	0	0	0	0							0	0	0	0	0	0	0	0	0	0	0
PA1080	48 kDa	ref|NP_249771.1|gi|15596277| flagellar hook protein FlgE	flagellar hook protein FlgE				0	0	0	0	0	0	0	0	0	0	0	0	0	0	0	0	0	0	0	0	0	0	0	0	0	0							0	0	1	0	0	0	0	7	2	0	0
PA3259.1	13 kDa	ref||gi|| Uncharacterized protein	Uncharacterized protein				0	0	0	0	0	0	0	0	0	0	0	0	0	0	0	0	0	0	0	0	0	0	0	0	0	0							0	0	0	0	0	0	0	0	0	0	0
PA3621	12 kDa	ref|NP_252311.1|gi|15598817| ferredoxin I	ferredoxin I				0	0	0	0	0	0	0	0	0	0	0	0	0	0	0	0	0	0	0	0	0	0	0	0	0	0							0	0	0	0	0	0	0	0	0	0	0
PA5103	38 kDa	ref|NP_253790.1|gi|15600296| PuuR	PuuR				0	0	0	0	0	0	0	0	0	0	0	0	0	0	0	0	0	0	0	0	0	0	0	0	0	0							0	0	0	0	0	0	0	0	0	6	1
PA5508	48 kDa	ref|NP_254195.1|gi|15600701| Glutamylpolyamine synthetase homologue	Glutamylpolyamine synthetase homologue				0	0	0	0	0	0	0	0	0	0	0	0	0	0	0	0	0	0	0	0	0	0	0	0	0	0							0	0	0	0	0	0	0	0	0	0	0
PA5261	28 kDa	ref|NP_253948.1|gi|15600454| alginate biosynthesis regulatory protein AlgR	alginate biosynthesis regulatory protein AlgR				0	0	0	0	0	0	0	0	0	0	0	0	0	0	0	0	0	0	0	0	0	0	0	0	0	0							0	0	0	0	0	0	0	0	0	0	0
PA2999	48 kDa	ref|NP_251689.1|gi|15598195| Na+-translocating NADH:ubiquinone oxidoreductase subunit Nrq1	Na+-translocating NADH:ubiquinone oxidoreductase subunit Nrq1				0	0	0	0	0	0	0	0	0	0	0	0	0	0	0	0	0	0	0	0	0	0	0	0	0	0							0	0	0	0	0	0	0	0	0	0	0
PA5305	12 kDa	ref|NP_253992.1|gi|15600498| conserved hypothetical protein	conserved hypothetical protein				0	0	0	0	0	0	0	0	0	0	0	0	0	0	0	0	0	2	2	2	0	0	0	0	0	0							0	0	0	0	0	0	0	0	0	0	0
PA1062	19 kDa	ref|NP_249753.1|gi|15596259| hypothetical protein	hypothetical protein				0	0	0	0	0	0	0	0	0	0	0	0	0	0	0	0	0	0	0	0	0	0	0	0	0	0							0	0	0	0	0	0	0	0	0	0	0
PA5445	54 kDa	ref|NP_254132.1|gi|15600638| probable coenzyme A transferase	probable coenzyme A transferase				0	0	0	0	0	0	0	0	0	0	0	0	0	0	0	0	0	0	0	0	0	0	0	0	0	0							0	0	0	0	0	0	0	0	0	0	0
PA1139	29 kDa	ref|NP_249830.1|gi|15596336| hypothetical protein	hypothetical protein				0	0	0	0	0	0	0	0	0	0	0	0	0	0	0	0	0	0	0	0	0	0	0	0	0	0							0	0	0	0	0	0	0	0	1	4	1
PA5073	18 kDa	ref|NP_253760.1|gi|15600266| hypothetical protein	hypothetical protein				0	0	0	0	0	0	0	0	0	0	0	0	0	0	0	0	0	0	0	0	0	0	0	0	0	0							0	0	0	0	0	0	0	0	0	0	0
PA1304	76 kDa	ref|NP_249995.1|gi|15596501| probable oligopeptidase	probable oligopeptidase				0	0	0	0	0	0	0	0	0	0	0	0	0	0	0	0	0	0	0	0	0	0	0	0	0	0							0	0	0	0	0	0	0	0	0	0	0
PA3896	36 kDa	ref|NP_252585.1|gi|15599091| probable 2-hydroxyacid dehydrogenase	probable 2-hydroxyacid dehydrogenase				0	0	0	0	0	0	0	0	0	0	0	0	0	0	0	0	0	0	0	0	0	0	0	0	0	0							0	0	0	0	0	0	0	0	0	0	0
PA3247	47 kDa	ref|NP_251937.1|gi|15598443| hypothetical protein	hypothetical protein				0	0	0	0	0	0	0	0	0	0	0	0	0	0	0	0	0	0	0	0	0	0	0	0	0	0							0	0	0	0	0	0	0	0	0	0	0
PA2652	60 kDa	ref|NP_251342.1|gi|15597848| methyl-accepting chemotaxis protein	methyl-accepting chemotaxis protein				0	0	0	0	0	0	0	0	0	0	0	0	0	0	0	0	0	0	0	0	0	0	0	0	0	0							0	0	0	0	0	0	0	0	0	0	0
PA5083	13 kDa	ref|NP_253770.1|gi|15600276| DguB	DguB				0	0	0	0	0	0	0	0	0	0	0	0	0	0	0	0	0	0	0	0	0	0	0	0	0	0							0	0	0	0	0	0	0	0	2	0	0
PA3833	14 kDa	ref|NP_252522.1|gi|15599028| hypothetical protein	hypothetical protein				0	0	0	0	0	0	0	0	0	0	0	0	0	0	0	0	0	0	0	0	0	0	0	0	0	0							0	0	0	0	0	0	0	0	0	0	0
PA5348	10 kDa	ref|NP_254035.1|gi|15600541| probable DNA-binding protein	probable DNA-binding protein				0	0	0	0	0	0	0	0	0	0	0	0	0	0	0	0	0	0	0	0	0	0	0	0	0	0							0	0	0	0	0	0	0	0	0	0	0
PA4515	26 kDa	ref|NP_253205.1|gi|15599711| conserved hypothetical protein	conserved hypothetical protein				0	0	0	0	0	0	0	0	0	0	0	0	0	0	0	0	0	0	0	0	0	0	0	0	0	0							0	0	0	0	0	0	0	0	0	0	0
PA1709	31 kDa	ref|NP_250400.1|gi|15596906| Translocator outer membrane protein PopD precursor	Translocator outer membrane protein PopD precursor				0	0	0	0	0	0	0	0	0	0	0	0	0	0	0	0	0	0	0	0	0	0	0	0	0	0							0	0	0	0	0	0	0	0	0	0	0
PA3682	29 kDa	ref|NP_252372.1|gi|15598878| hypothetical protein	hypothetical protein				0	0	0	0	0	0	0	0	0	0	0	0	0	0	0	0	0	0	0	0	0	0	0	0	0	0							0	0	0	0	0	0	0	0	0	0	0
PA1556	23 kDa	ref|NP_250247.1|gi|15596753| Cytochrome c oxidase, cbb3-type, CcoO subunit	Cytochrome c oxidase, cbb3-type, CcoO subunit				0	0	0	0	0	0	0	0	0	0	0	0	0	0	0	0	0	0	0	0	0	0	0	0	0	0							0	0	0	0	0	0	0	0	0	0	0
PA3587	34 kDa	ref|NP_252277.1|gi|15598783| transcriptional regulator MetR	transcriptional regulator MetR				0	0	0	0	0	0	0	0	0	0	0	0	0	0	0	0	0	0	0	0	0	0	0	0	0	0							0	0	0	0	0	0	0	0	0	0	0
PA0648	9 kDa	ref|NP_249339.1|gi|15595845| hypothetical protein	hypothetical protein				0	0	0	0	0	0	0	0	0	0	0	0	0	0	0	0	0	0	0	0	0	0	0	0	0	0							0	0	0	0	0	0	0	0	0	0	0
PA2631	16 kDa	ref|NP_251321.1|gi|15597827| probable acetyl transferase	probable acetyl transferase				0	0	0	0	0	0	0	0	0	0	0	0	0	0	0	0	0	0	0	0	0	0	0	0	0	0							0	0	0	0	0	0	0	0	0	0	0
PA0775	28 kDa	ref|NP_249466.1|gi|15595972| conserved hypothetical protein	conserved hypothetical protein				0	0	0	0	0	0	0	0	0	0	0	0	0	0	0	0	0	0	0	0	0	0	0	0	0	0							0	0	0	0	0	0	0	0	0	0	0
PA2972	21 kDa	ref|NP_251662.1|gi|15598168| conserved hypothetical protein	conserved hypothetical protein				0	0	0	0	0	0	0	0	0	0	0	0	0	0	0	0	0	0	0	0	0	0	0	0	0	0							0	0	0	0	0	0	0	1	1	0	0
PA5149	39 kDa	ref|NP_253836.1|gi|15600342| conserved hypothetical protein	conserved hypothetical protein				0	0	0	0	0	0	0	0	0	0	0	0	0	0	0	0	0	0	0	0	0	0	0	0	0	0							0	0	0	0	0	0	0	0	0	0	0
PA3846	20 kDa	ref|NP_252535.1|gi|15599041| hypothetical protein	hypothetical protein				0	0	0	0	0	0	0	0	0	0	0	0	0	0	0	0	0	0	0	0	0	0	0	0	0	0							0	0	0	0	0	0	0	0	0	0	0
PA2158	44 kDa	ref|NP_250848.1|gi|15597354| probable alcohol dehydrogenase (Zn-dependent)	probable alcohol dehydrogenase (Zn-dependent)				0	0	0	0	0	0	0	0	0	0	0	0	0	0	0	0	0	0	0	0	0	0	0	0	0	0							0	0	0	0	0	0	0	0	0	0	0
PA5003	34 kDa	ref|NP_253690.1|gi|15600196| Mig-14-like protein	Mig-14-like protein				0	0	0	0	0	0	0	0	0	0	0	0	0	0	0	0	0	0	0	0	0	0	0	0	0	0							0	0	0	0	0	0	0	0	0	0	0
PA3915	20 kDa	ref|NP_252604.1|gi|15599110| molybdopterin biosynthetic protein B1	molybdopterin biosynthetic protein B1				0	0	0	0	0	0	0	0	0	0	0	0	0	0	0	0	0	0	0	0	0	0	0	0	0	0							0	0	0	0	0	0	3	1	0	0	0
PA4997	66 kDa	ref|NP_253684.1|gi|15600190| transport protein MsbA	transport protein MsbA				0	0	0	0	0	0	0	0	0	0	0	0	0	0	0	0	0	0	0	0	0	0	0	0	0	0							0	0	0	0	0	0	0	0	0	0	0
PA4796	17 kDa	ref|NP_253484.1|gi|15599990| hypothetical protein	hypothetical protein				0	0	0	0	0	0	0	0	0	0	0	0	0	0	0	0	0	0	0	0	0	0	0	0	0	0							0	0	0	0	0	0	0	0	0	0	0
PA4090	11 kDa	ref|NP_252779.1|gi|15599285| hypothetical protein	hypothetical protein				0	0	0	0	0	0	0	0	0	0	0	0	0	0	0	0	0	0	0	0	0	0	0	0	0	0							0	0	0	0	0	0	0	0	0	0	0
PA2457	36 kDa	ref|NP_251147.1|gi|15597653| hypothetical protein	hypothetical protein				0	0	0	0	0	0	0	0	0	0	0	0	0	0	0	0	0	0	0	0	0	0	0	0	0	0							0	0	0	0	0	0	0	0	3	2	0
PA3633	26 kDa	ref|NP_252323.1|gi|15598829| 4-diphosphocytidyl-2-C-methylerythritol synthase	4-diphosphocytidyl-2-C-methylerythritol synthase				0	0	0	0	0	0	0	0	0	0	0	0	0	0	0	0	0	0	0	0	0	0	0	0	0	0							0	0	0	0	0	0	0	0	0	0	0
PA4426	21 kDa	ref|NP_253116.1|gi|15599622| conserved hypothetical protein	conserved hypothetical protein				0	0	0	0	0	0	0	0	0	0	0	0	0	0	0	0	0	0	0	0	0	0	0	0	0	0							0	0	3	1	0	0	0	0	0	0	0
PA2841	29 kDa	ref|NP_251531.1|gi|15598037| probable enoyl-CoA hydratase/isomerase	probable enoyl-CoA hydratase/isomerase				0	0	0	0	0	0	0	0	0	0	0	0	0	0	0	0	0	0	0	0	0	0	0	0	0	0							0	0	0	0	0	0	0	0	0	0	0
PA0946	37 kDa	ref|NP_249637.1|gi|15596143| hypothetical protein	hypothetical protein				0	0	0	0	0	0	0	0	0	0	0	0	0	0	0	0	0	0	0	0	0	0	0	0	0	0							0	0	0	0	0	0	0	1	0	0	0
PA3801	23 kDa	ref|NP_252490.1|gi|15598996| conserved hypothetical protein	conserved hypothetical protein				0	0	0	0	0	0	0	0	0	0	0	0	0	0	0	0	0	0	0	0	0	0	0	0	0	0							0	0	0	0	0	0	0	0	0	0	1
PA4230	11 kDa	ref|NP_252920.1|gi|15599426| salicylate biosynthesis protein PchB	salicylate biosynthesis protein PchB				0	0	0	0	0	0	0	0	0	0	0	0	0	0	0	0	0	0	0	0	0	0	0	0	0	0							0	0	0	0	0	0	0	0	0	1	0
PA0892	28 kDa	ref|NP_249583.1|gi|15596089| arginine/ornithine transport protein AotP	arginine/ornithine transport protein AotP				0	0	0	0	0	0	0	0	0	0	0	0	0	0	0	0	0	0	0	0	0	0	0	0	0	0							0	0	0	0	0	0	0	0	0	0	0
PA0656	13 kDa	ref|NP_249347.1|gi|15595853| probable HIT family protein	probable HIT family protein				0	0	0	0	0	0	0	0	0	0	0	0	0	0	0	0	0	0	0	0	0	0	0	0	0	0							0	0	0	0	0	0	0	0	0	0	0
PA4461	26 kDa	ref|NP_253151.1|gi|15599657| Lipopolysaccharide export system ATP-binding protein LptB	Lipopolysaccharide export system ATP-binding protein LptB				0	0	0	0	0	0	0	0	0	0	0	0	0	0	0	0	0	0	0	0	0	0	0	0	0	0							0	0	0	0	0	0	0	0	0	0	0
PA5374	22 kDa	ref|NP_254061.1|gi|15600567| transcriptional regulator BetI	transcriptional regulator BetI				0	0	0	0	0	0	0	0	0	0	0	0	0	0	0	0	0	0	0	0	0	0	0	0	0	0							0	0	0	0	0	0	0	0	0	0	0
PA3863	41 kDa	ref|NP_252552.1|gi|15599058| FAD-dependent catabolic D-arginine dehydrogenase, DauA	FAD-dependent catabolic D-arginine dehydrogenase, DauA				0	0	0	0	0	0	0	0	0	0	0	0	0	0	0	0	0	0	0	0	0	0	0	0	0	0							0	0	0	0	0	0	0	0	0	0	0
PA2800	26 kDa	ref|NP_251490.1|gi|15597996| VacJ	VacJ				0	0	0	0	0	0	0	0	0	0	0	0	0	0	0	0	0	0	0	0	0	0	0	0	0	0							0	0	0	0	0	0	0	0	0	0	0
PA5092	43 kDa	ref|NP_253779.1|gi|15600285| imidazolone-5-propionate hydrolase HutI	imidazolone-5-propionate hydrolase HutI				0	0	0	0	0	0	0	0	0	0	0	0	0	0	0	0	0	0	0	0	0	0	0	0	0	0							0	0	0	0	0	0	0	0	0	0	0
PA0437	47 kDa	ref|NP_249128.1|gi|15595634| cytosine deaminase	cytosine deaminase				0	0	0	0	0	0	0	0	0	0	0	0	0	0	0	0	0	0	0	0	0	0	0	0	0	0							0	0	0	0	0	0	0	0	0	0	0
PA2197	37 kDa	ref|NP_250887.1|gi|15597393| conserved hypothetical protein	conserved hypothetical protein				0	0	0	0	0	0	0	0	0	0	0	0	0	0	0	0	0	0	0	0	0	0	0	0	0	0							0	0	0	0	0	0	0	0	0	0	0
PA1470	25 kDa	ref|NP_250161.1|gi|15596667| probable short-chain dehydrogenase	probable short-chain dehydrogenase				0	0	0	0	0	0	0	0	0	0	0	0	0	0	0	0	0	0	0	0	0	0	0	0	0	0							0	0	0	0	0	0	0	0	0	0	0
PA3353	30 kDa	ref|NP_252043.1|gi|15598549| hypothetical protein	hypothetical protein				0	0	0	0	0	0	0	0	0	0	0	0	0	0	0	0	0	0	0	0	0	0	0	0	0	0							0	0	0	0	0	0	0	0	0	0	0
PA5415	45 kDa	ref|NP_254102.1|gi|15600608| serine hydroxymethyltransferase	serine hydroxymethyltransferase				0	0	0	0	0	0	0	0	0	0	0	0	0	0	0	0	0	0	0	0	0	0	0	0	0	0							0	0	0	0	0	0	0	0	0	0	0
PA4998	25 kDa	ref|NP_253685.1|gi|15600191| conserved hypothetical protein	conserved hypothetical protein				0	0	0	0	0	0	0	0	0	0	0	0	0	0	0	0	0	0	0	0	0	0	0	0	0	0							0	0	0	0	0	0	0	0	0	0	0
PA1430	27 kDa	ref|NP_250121.1|gi|15596627| transcriptional regulator LasR	transcriptional regulator LasR				0	0	0	0	0	0	0	0	0	0	0	0	0	0	0	0	0	0	0	0	0	0	0	0	0	0							0	0	0	0	0	0	0	0	0	0	0
PA1545	17 kDa	ref|NP_250236.1|gi|15596742| hypothetical protein	hypothetical protein				0	0	0	0	0	0	0	0	0	0	0	0	0	0	0	0	0	0	0	0	0	0	0	0	0	0							0	0	0	0	0	0	0	0	0	0	2
PA3341	16 kDa	ref|NP_252031.1|gi|15598537| probable transcriptional regulator	probable transcriptional regulator				0	0	0	0	0	0	0	0	0	0	0	0	0	0	0	0	0	0	0	0	0	0	0	0	0	0							0	0	0	0	0	0	0	0	0	0	0
PA3173	26 kDa	ref|NP_251863.1|gi|15598369| probable short-chain dehydrogenase	probable short-chain dehydrogenase				0	0	0	0	0	0	0	0	0	0	0	0	0	0	0	0	0	0	0	0	0	0	0	0	0	0							0	0	0	0	0	0	0	0	0	0	0
PA4866	19 kDa	ref|NP_253553.1|gi|15600059| conserved hypothetical protein	conserved hypothetical protein				0	0	0	0	0	0	0	0	0	0	0	0	0	0	0	0	0	0	0	0	0	0	0	0	0	0							0	0	0	0	0	0	0	0	0	0	1
PA0501	42 kDa	ref|NP_249192.1|gi|15595698| 8-amino-7-oxononanoate synthase	8-amino-7-oxononanoate synthase				0	0	0	0	0	0	0	0	0	0	0	0	0	0	0	0	0	0	0	0	0	0	0	0	0	0							0	0	0	0	0	0	0	0	0	0	0
PA4201	37 kDa	ref|NP_252890.1|gi|15599396| D-alanine-D-alanine ligase A	D-alanine-D-alanine ligase A				0	0	0	0	0	0	0	0	0	0	0	0	0	0	0	0	0	0	0	0	0	0	0	0	0	0							0	0	0	0	0	0	0	0	0	0	0
PA4279	27 kDa	ref|NP_252969.1|gi|15599475| hypothetical protein	hypothetical protein				0	0	0	0	0	0	0	0	0	0	0	0	0	0	0	0	0	0	0	0	0	0	0	0	0	0							0	0	0	0	0	0	0	0	0	0	0
PA0597	24 kDa	ref|NP_249288.1|gi|15595794| probable nucleotidyl transferase	probable nucleotidyl transferase				0	0	0	0	0	0	0	0	0	0	0	0	0	0	0	0	0	0	0	0	0	0	0	0	0	0							0	0	0	0	0	0	0	0	0	0	0
PA4381	25 kDa	ref|NP_253071.1|gi|15599577| two-component response regulator ColR	two-component response regulator ColR				0	0	0	0	0	0	0	0	0	0	0	0	0	0	0	0	0	0	0	0	0	0	0	0	0	0							0	0	0	0	0	0	0	0	0	0	0
PA3917	9 kDa	ref|NP_252606.1|gi|15599112| molybdopterin converting factor, small subunit	molybdopterin converting factor, small subunit				0	0	0	0	0	0	0	0	0	0	0	0	0	0	0	0	0	0	0	0	0	0	0	0	0	0							0	0	0	0	0	0	0	0	0	0	0
PA2263	36 kDa	ref|NP_250953.1|gi|15597459| probable 2-hydroxyacid dehydrogenase	probable 2-hydroxyacid dehydrogenase				0	0	0	0	0	0	0	0	0	0	0	0	0	0	0	0	0	0	0	0	0	0	0	0	0	0							0	0	0	0	0	0	0	1	1	0	0
PA1164	29 kDa	ref|NP_249855.1|gi|15596361| conserved hypothetical protein	conserved hypothetical protein				0	0	0	0	0	0	0	0	0	0	0	0	0	0	0	0	0	0	0	0	0	0	0	0	0	0							0	0	0	0	0	0	0	0	0	0	0
PA4181	26 kDa	ref|NP_252870.1|gi|15599376| hypothetical protein	hypothetical protein				0	0	0	0	0	0	0	0	0	0	0	0	0	0	0	0	0	0	0	0	0	0	0	0	0	0							0	0	0	0	0	0	0	0	0	0	0
PA5115	21 kDa	ref|NP_253802.1|gi|15600308| conserved hypothetical protein	conserved hypothetical protein				0	0	0	0	0	0	0	0	0	0	0	0	0	0	0	0	0	0	0	0	0	0	0	0	0	0							0	0	0	0	0	0	0	0	0	1	0
PA4012	22 kDa	ref|NP_252701.1|gi|15599207| hypothetical protein	hypothetical protein				0	0	0	0	0	0	0	0	0	0	0	0	0	0	0	0	0	0	0	0	0	0	0	0	0	0							0	0	0	0	0	0	0	0	0	0	0
PA3716	61 kDa	ref|NP_252405.1|gi|15598911| hypothetical protein	hypothetical protein				0	0	0	0	0	0	0	0	0	0	0	0	0	0	0	0	0	0	0	0	0	0	0	0	0	0							0	0	0	0	0	0	0	0	0	0	0
PA0960	8 kDa	ref|NP_249651.1|gi|15596157| hypothetical protein	hypothetical protein				0	0	0	0	0	0	0	0	0	0	0	0	0	0	0	0	0	0	0	0	0	0	0	0	0	0							0	0	0	0	0	0	0	0	0	0	0
PA5395	19 kDa	ref|NP_254082.1|gi|15600588| conserved hypothetical protein	conserved hypothetical protein				0	0	0	0	0	0	0	0	0	0	0	0	0	0	0	0	0	0	0	0	0	0	0	0	0	0							0	0	0	0	0	0	0	0	2	1	0
PA0022	20 kDa	ref|NP_248712.1|gi|15595220| conserved hypothetical protein	conserved hypothetical protein				0	0	0	0	0	0	0	0	0	0	0	0	0	0	0	0	0	0	0	0	0	0	0	0	0	0							0	0	0	0	0	0	0	0	0	0	0
PA1736	42 kDa	ref|NP_250427.1|gi|15596933| probable acyl-CoA thiolase	probable acyl-CoA thiolase				0	0	0	0	0	0	0	0	0	0	0	0	0	0	0	0	0	0	0	0	0	0	0	0	0	0							0	0	0	0	0	0	0	0	0	0	0
PA1354	16 kDa	ref|NP_250045.1|gi|15596551| hypothetical protein	hypothetical protein				0	0	0	0	0	0	0	0	0	0	0	0	0	0	0	0	0	0	0	0	0	0	0	0	0	0							0	0	0	0	0	0	0	0	0	0	0
PA4055	23 kDa	ref|NP_252744.1|gi|15599250| riboflavin synthase alpha chain	riboflavin synthase alpha chain				0	0	0	0	0	0	0	0	0	0	0	0	0	0	0	0	0	0	0	0	0	0	0	0	0	0							0	0	0	0	0	0	0	0	0	1	0
PA4656	34 kDa	ref|NP_253345.1|gi|15599851| conserved hypothetical protein	conserved hypothetical protein				0	0	0	0	0	0	0	0	0	0	0	0	0	0	0	0	0	0	0	0	0	0	0	0	0	0							0	0	0	0	0	0	0	0	0	0	0
PA4661	18 kDa	ref|NP_253350.1|gi|15599856| Lipid A 3-O-deacylase	Lipid A 3-O-deacylase				0	0	0	0	0	0	0	0	0	0	0	0	0	0	0	0	0	0	0	0	0	0	0	0	0	0							0	0	1	0	0	0	0	0	0	0	0
PA5422	36 kDa	ref|NP_254109.1|gi|15600615| hypothetical protein	hypothetical protein				0	0	0	0	0	0	0	0	0	0	0	0	0	0	0	0	0	0	0	0	0	0	0	0	0	0							0	0	0	0	0	0	0	0	0	0	0
PA3938	36 kDa	ref|NP_252627.1|gi|15599133| probable periplasmic taurine-binding protein precursor	probable periplasmic taurine-binding protein precursor				0	0	0	0	0	0	0	0	0	0	0	0	0	0	0	0	0	0	0	0	0	0	0	0	0	0							0	0	0	0	0	0	0	0	0	0	0
PA1171	43 kDa	ref|NP_249862.1|gi|15596368| SltB2	SltB2				0	0	0	0	0	0	0	0	0	0	0	0	0	0	0	0	0	0	0	0	0	0	0	0	0	0							0	0	0	0	0	0	0	0	0	0	0
PA2176	21 kDa	ref|NP_250866.1|gi|15597372| hypothetical protein	hypothetical protein				0	0	0	0	0	0	0	0	0	0	0	0	0	0	0	0	0	0	0	0	0	0	0	0	0	0							0	0	0	0	0	0	0	0	1	4	0
PA4330	28 kDa	ref|NP_253020.1|gi|15599526| probable enoyl-CoA hydratase/isomerase	probable enoyl-CoA hydratase/isomerase				0	0	0	0	0	0	0	0	0	0	0	0	0	0	0	0	0	0	0	0	0	0	0	0	0	0							0	0	0	0	0	0	1	0	0	0	0
PA0076	24 kDa	ref|NP_248766.1|gi|15595274| TagF1	TagF1				0	0	0	0	0	0	0	0	0	0	0	0	0	0	0	0	0	0	0	0	0	0	0	0	0	0							0	0	0	0	0	0	0	0	0	0	0
PA4737	12 kDa	ref|NP_253425.2|gi|15599931| hypothetical protein	hypothetical protein				0	0	0	0	0	0	0	0	0	0	0	0	0	0	0	0	0	0	2	0	0	0	0	0	0	0							0	0	0	0	0	0	0	0	0	0	0
PA0232	15 kDa	ref|NP_248923.1|gi|15595429| gamma-carboxymuconolactone decarboxylase	gamma-carboxymuconolactone decarboxylase				0	0	0	0	0	0	0	0	0	0	0	0	0	0	0	0	0	0	0	0	0	0	0	0	0	0							0	0	0	0	0	0	0	0	0	0	0
PA3762	12 kDa	ref|NP_252451.1|gi|15598957| hypothetical protein	hypothetical protein				0	0	0	0	0	0	0	0	0	0	0	0	0	0	0	0	0	0	0	0	0	0	0	0	0	0							0	0	0	0	0	0	0	0	0	0	0
PA3886	32 kDa	ref|NP_252575.1|gi|15599081| hypothetical protein	hypothetical protein				0	0	0	0	0	0	0	0	0	0	0	0	0	0	0	0	0	0	0	0	0	0	0	0	0	0							0	0	0	0	0	0	0	0	0	0	0
PA0354	44 kDa	ref|NP_249045.1|gi|15595551| conserved hypothetical protein	conserved hypothetical protein				0	0	0	0	0	0	0	0	0	0	0	0	0	0	0	0	0	0	0	0	0	0	0	0	0	0							0	0	0	0	0	0	0	0	0	0	0
PA4561	34 kDa	ref|NP_253251.1|gi|15599757| riboflavin kinase/FAD synthase	riboflavin kinase/FAD synthase				0	0	0	0	0	0	0	0	0	0	0	0	0	0	0	0	0	0	0	0	0	0	0	0	0	0							0	0	0	0	0	0	0	0	0	0	0
PA5278	30 kDa	ref|NP_253965.1|gi|15600471| diaminopimelate epimerase	diaminopimelate epimerase				0	0	0	0	0	0	0	0	0	0	0	0	0	0	0	0	0	0	0	0	0	0	0	0	0	0							0	0	0	0	0	0	0	0	0	0	0
PA3131	23 kDa	ref|NP_251821.1|gi|15598327| probable aldolase	probable aldolase				0	0	0	0	0	0	0	0	0	0	0	0	0	0	0	0	0	0	0	0	0	0	0	0	0	0							0	0	0	0	0	0	0	0	0	0	0
PA2237	50 kDa	ref|NP_250927.1|gi|15597433| PslG	PslG				0	0	0	0	0	0	0	0	0	0	0	0	0	0	0	0	0	0	0	0	0	0	0	0	0	0							0	0	0	0	0	0	0	0	0	0	0
PA0478	18 kDa	ref|NP_249169.1|gi|15595675| probable N-acetyltransferase	probable N-acetyltransferase				0	0	0	0	0	0	0	0	0	0	0	0	0	0	0	0	0	0	0	0	0	0	0	0	0	0							0	0	0	0	0	0	0	0	0	0	0
PA3952	20 kDa	ref|NP_252641|gi|15599147| hypothetical protein	hypothetical protein				0	0	0	0	0	0	0	0	0	0	0	0	0	0	0	0	0	0	0	0	0	0	0	0	0	0							0	0	0	0	0	0	0	0	0	0	0
PA4795	14 kDa	ref|NP_253483.1|gi|15599989| hypothetical protein	hypothetical protein				0	0	0	0	0	0	0	0	0	0	0	0	0	0	0	0	0	0	0	0	0	0	0	0	0	0							0	0	0	0	0	0	0	0	0	0	0
PA3576	14 kDa	ref|NP_252266.1|gi|15598772| hypothetical protein	hypothetical protein				0	0	0	0	0	0	0	0	0	0	0	0	0	0	0	0	0	0	0	0	0	0	0	0	0	0							0	0	0	0	0	0	0	0	0	1	2
PA1528	32 kDa	ref|NP_250219.1|gi|15596725| cell division protein ZipA	cell division protein ZipA				0	0	0	0	0	0	0	0	0	0	0	0	0	0	0	0	0	0	0	0	0	0	0	0	0	0							0	0	0	0	0	0	0	0	0	0	0
PA5259	27 kDa	ref|NP_253946.1|gi|15600452| uroporphyrinogen-III synthetase	uroporphyrinogen-III synthetase				0	0	0	0	0	0	0	0	0	0	0	0	0	0	0	0	0	0	0	0	0	0	0	0	0	0							0	0	0	0	0	0	0	0	0	0	0
PA5044	38 kDa	ref|NP_253731.1|gi|15600237| type 4 fimbrial biogenesis protein PilM	type 4 fimbrial biogenesis protein PilM				0	0	0	0	0	0	0	0	0	0	0	0	0	0	0	0	0	0	0	0	0	0	0	0	0	0							0	0	0	0	0	0	0	0	0	0	0
PA4972	28 kDa	ref|NP_253659.1|gi|15600165| hypothetical protein	hypothetical protein				0	0	0	0	0	0	0	0	0	0	0	0	0	0	0	0	0	0	0	0	0	0	0	0	0	0							0	0	0	0	0	0	0	0	0	0	0
PA1206	18 kDa	ref|NP_249897.1|gi|15596403| hypothetical protein	hypothetical protein				0	0	0	0	0	0	0	0	0	0	0	0	0	0	0	0	0	0	0	0	0	0	0	0	0	0							0	0	0	0	0	0	0	0	0	0	0
PA0554	12 kDa	ref|NP_249245.1|gi|15595751| hypothetical protein	hypothetical protein				0	0	0	0	0	0	0	0	0	0	0	0	0	0	0	0	0	0	0	0	0	0	0	0	0	0							0	0	0	0	0	0	0	0	0	0	0
PA4131	64 kDa	ref|NP_252820.1|gi|15599326| probable iron-sulfur protein	probable iron-sulfur protein				0	0	0	0	0	0	0	0	0	0	0	0	0	0	0	0	0	0	0	0	0	0	0	0	0	0							0	0	0	0	0	0	0	0	0	0	0
PA2594	35 kDa	ref|NP_251284.1|gi|15597790| conserved hypothetical protein	conserved hypothetical protein				0	0	0	0	0	0	0	0	0	0	1	0	0	0	0	0	0	0	0	0	0	0	0	0	0	0							0	0	0	0	0	0	0	0	0	0	0
PA4164	12 kDa	ref|NP_252853.1|gi|15599359| hypothetical protein	hypothetical protein				0	0	0	0	0	0	0	0	0	0	0	0	0	0	0	0	0	0	0	0	0	0	0	0	0	0							0	0	0	0	0	0	0	0	0	0	1
PA0834	35 kDa	ref|NP_249525.1|gi|15596031| conserved hypothetical protein	conserved hypothetical protein				0	0	0	0	0	0	0	0	0	0	0	0	0	0	0	0	0	0	0	0	0	0	0	0	0	0							0	0	0	0	0	0	0	0	0	0	0
PA4765	19 kDa	ref|NP_253453.1|gi|15599959| Outer membrane lipoprotein OmlA precursor	Outer membrane lipoprotein OmlA precursor				0	0	0	0	0	0	0	0	0	0	0	0	0	0	0	0	0	0	0	0	0	0	0	0	0	0							0	0	0	0	0	0	0	0	0	0	0
PA0783	54 kDa	ref|NP_249474.1|gi|15595980| sodium/proline symporter PutP	sodium/proline symporter PutP				0	0	0	0	0	0	0	0	0	0	0	0	0	0	0	0	0	0	0	0	0	0	0	0	0	0							0	0	0	0	0	0	0	0	0	0	0
PA3003	22 kDa	ref|NP_251693.1|gi|15598199| hypothetical protein	hypothetical protein				0	0	0	0	0	0	0	0	0	0	0	0	0	0	0	0	0	0	0	0	0	0	0	0	0	0							0	0	0	0	0	0	0	0	0	0	0
PA1293	39 kDa	ref|NP_249984.1|gi|15596490| hypothetical protein	hypothetical protein				0	0	0	0	0	0	0	0	0	0	0	0	0	0	0	0	0	0	0	0	0	0	0	0	0	0							0	0	0	0	0	0	0	0	0	0	0
PA3911	19 kDa	ref|NP_252600.1|gi|15599106| conserved hypothetical protein	conserved hypothetical protein				0	0	0	0	0	0	0	0	0	0	0	0	0	0	0	0	0	0	0	0	0	0	0	0	0	0							0	0	0	0	0	0	0	0	0	0	0
PA0662	37 kDa	ref|NP_249353.1|gi|15595859| N-acetyl-gamma-glutamyl-phosphate reductase	N-acetyl-gamma-glutamyl-phosphate reductase				0	0	0	0	0	0	0	0	0	0	0	0	0	0	0	0	0	0	0	0	0	0	0	0	0	0							0	0	0	0	0	0	0	0	0	0	0
PA1756	30 kDa	ref|NP_250447.1|gi|15596953| 3'-phosphoadenosine-5'-phosphosulfate reductase	3'-phosphoadenosine-5'-phosphosulfate reductase				0	0	0	0	0	0	0	0	0	0	0	0	0	0	0	0	0	0	0	0	0	0	0	0	0	0							0	0	0	0	0	0	0	0	0	0	0
PA4702	13 kDa	ref|NP_253390.1|gi|15599896| hypothetical protein	hypothetical protein				0	0	0	0	0	0	0	0	0	0	0	0	0	0	0	0	0	0	0	0	0	0	0	0	0	0							0	0	0	0	0	0	0	0	0	0	0
PA4079	24 kDa	ref|NP_252768.1|gi|15599274| probable dehydrogenase	probable dehydrogenase				0	0	0	0	0	0	0	0	0	0	0	0	0	0	0	0	0	0	0	0	0	0	0	0	0	0							0	0	0	0	0	0	0	0	0	0	0
PA1279	37 kDa	ref|NP_249970.1|gi|15596476| nicotinate-nucleotide--dimethylbenzimidazole phosphoribosyltransferase	nicotinate-nucleotide--dimethylbenzimidazole phosphoribosyltransferase				0	0	0	0	0	0	0	0	0	0	0	0	0	0	0	0	0	0	0	0	0	0	0	0	0	0							0	0	0	0	0	0	0	1	0	0	0
PA4827	31 kDa	ref|NP_253514.1|gi|15600020| arylamine N-acetyltransferase	arylamine N-acetyltransferase				0	0	0	0	0	0	0	0	0	0	0	0	0	0	0	0	0	0	0	0	0	0	0	0	0	0							0	0	0	0	0	0	0	0	0	0	0
PA5360	26 kDa	ref|NP_254047.1|gi|15600553| two-component response regulator PhoB	two-component response regulator PhoB				0	0	0	0	0	0	0	0	0	0	0	0	0	0	0	0	0	0	0	0	0	0	0	0	0	0							0	0	0	0	0	0	0	0	0	0	0
PA4769	29 kDa	ref|NP_253457.1|gi|15599963| probable transcriptional regulator	probable transcriptional regulator				0	0	0	0	0	0	0	0	0	0	0	0	0	0	0	0	0	0	0	0	0	0	0	0	0	0							0	0	0	0	0	0	0	0	0	0	0
PA5519	21 kDa	ref|NP_254206.1|gi|15600712| conserved hypothetical protein	conserved hypothetical protein				0	0	0	0	0	0	0	0	0	0	0	0	0	0	0	0	0	0	0	0	0	0	0	0	0	0							0	0	0	0	0	0	0	0	0	0	0
PA4969	31 kDa	ref|NP_253656.1|gi|15600162| Cyclic AMP (cAMP) Phosphodiesterase, CpdA	Cyclic AMP (cAMP) Phosphodiesterase, CpdA				0	0	0	0	0	0	0	0	0	0	0	0	0	0	0	0	0	0	0	0	0	0	0	0	0	0							0	0	0	0	0	0	0	0	0	0	0
PA5438	32 kDa	ref|NP_254125.1|gi|15600631| probable transcriptional regulator	probable transcriptional regulator				0	0	0	0	0	0	0	0	0	0	0	0	0	0	0	0	0	0	0	0	0	0	0	0	0	0							0	0	0	0	0	0	0	0	0	0	0
PA3650	43 kDa	ref|NP_252340.1|gi|15598846| 1-deoxy-d-xylulose 5-phosphate reductoisomerase	1-deoxy-d-xylulose 5-phosphate reductoisomerase				0	0	0	0	0	0	0	0	0	0	0	0	0	0	0	0	0	0	0	0	0	0	0	0	0	0							0	0	0	0	0	0	0	0	0	0	0
PA0655	24 kDa	ref|NP_249346.1|gi|15595852| hypothetical protein	hypothetical protein				0	0	0	0	0	0	0	0	0	0	0	0	0	0	0	0	0	0	0	0	0	0	0	0	0	0							0	0	0	0	0	0	0	0	0	0	0
PA1822	61 kDa	ref|NP_250513.1|gi|15597019| hypothetical protein	hypothetical protein				0	0	0	0	0	0	0	0	0	0	0	0	0	0	0	0	0	0	0	0	0	0	0	0	0	0							0	0	0	0	0	0	0	0	0	0	0
PA4349	32 kDa	ref|NP_253039.1|gi|15599545| hypothetical protein	hypothetical protein				0	0	0	0	0	0	0	0	0	0	0	0	0	0	0	0	0	0	0	0	0	0	0	0	0	0							0	0	0	0	0	0	0	0	0	0	0
PA2797	18 kDa	ref|NP_251487.1|gi|15597993| hypothetical protein	hypothetical protein				0	0	0	0	0	0	0	0	0	0	0	0	0	0	0	0	0	0	0	0	0	0	0	0	0	0							0	0	0	0	0	0	0	0	0	0	0
PA4963	26 kDa	ref|NP_253650.1|gi|15600156| hypothetical protein	hypothetical protein				0	0	0	0	0	0	0	0	0	0	0	0	0	0	0	0	0	0	0	0	0	0	0	0	0	0							0	0	0	0	0	0	0	0	0	0	0
PA2605	14 kDa	ref|NP_251295.1|gi|15597801| conserved hypothetical protein	conserved hypothetical protein				0	0	0	0	0	0	0	0	0	0	0	0	0	0	0	0	0	0	0	0	0	0	0	0	0	0							0	0	0	0	0	0	0	0	0	0	0
PA4957	32 kDa	ref|NP_253644.1|gi|15600150| phosphatidylserine decarboxylase	phosphatidylserine decarboxylase				0	0	0	0	0	0	0	0	0	0	0	0	0	0	0	0	0	0	0	0	0	0	0	0	0	0							0	0	0	0	0	0	0	0	0	0	0
PA1401	16 kDa	ref|NP_250092.1|gi|15596598| hypothetical protein	hypothetical protein				0	0	0	0	0	0	0	0	0	0	0	0	0	0	0	0	0	0	0	0	0	0	0	0	0	0							0	0	0	0	0	0	0	0	1	0	0
PA2788	56 kDa	ref|NP_251478.1|gi|15597984| probable chemotaxis transducer	probable chemotaxis transducer				0	0	0	0	0	0	0	0	0	0	0	0	0	0	0	0	0	0	0	0	0	0	0	0	0	0							0	0	0	0	0	0	0	0	0	0	0
PA0495	33 kDa	ref|NP_249186.1|gi|15595692| hypothetical protein	hypothetical protein				0	0	0	0	0	0	0	0	0	0	0	0	0	0	0	0	0	0	0	0	0	0	0	0	0	0							0	0	0	0	0	0	0	0	0	0	0
PA0280	37 kDa	ref|NP_248971.1|gi|15595477| sulfate transport protein CysA	sulfate transport protein CysA				0	0	0	0	0	0	0	0	0	0	0	0	0	0	0	0	0	0	0	0	0	0	0	0	0	0							0	0	0	0	0	0	0	0	0	0	0
PA0553	7 kDa	ref|NP_249244.1|gi|15595750| hypothetical protein	hypothetical protein				0	0	0	0	0	0	0	0	0	0	0	0	0	0	0	0	0	0	0	0	0	0	0	0	0	0							0	0	0	0	0	0	0	0	0	0	0
PA3978	20 kDa	ref|NP_252667.1|gi|15599173| hypothetical protein	hypothetical protein				0	0	0	0	0	0	0	0	0	0	0	0	0	0	0	0	0	0	0	0	0	0	0	0	0	0							0	0	0	0	0	0	0	0	0	0	0
PA3956	15 kDa	ref|NP_252645.1|gi|15599151| hypothetical protein	hypothetical protein				0	0	0	0	0	0	0	0	0	0	0	0	0	0	0	0	0	0	0	0	0	0	0	0	0	0							0	0	0	0	0	0	0	0	0	0	0
PA3251	30 kDa	ref|NP_251941.1|gi|15598447| hypothetical protein	hypothetical protein				0	0	0	0	0	0	0	0	0	0	0	0	0	0	0	0	0	0	0	0	0	0	0	0	0	0							0	0	0	0	0	0	0	0	0	0	0
PA1776	20 kDa	ref|NP_250467.1|gi|15596973| ECF sigma factor SigX	ECF sigma factor SigX				0	0	0	0	0	0	0	0	0	0	0	0	0	0	0	0	0	0	0	0	0	0	0	0	0	0							0	0	0	0	0	0	0	0	0	0	0
PA2607	11 kDa	ref|NP_251297.1|gi|15597803| conserved hypothetical protein	conserved hypothetical protein				0	0	0	0	0	0	0	0	0	0	0	0	0	0	0	0	0	0	0	0	0	0	0	0	0	0							0	0	0	0	0	0	0	0	0	0	0
PA0405	20 kDa	ref|NP_249096.1|gi|15595602| AlgH	AlgH				0	0	0	0	0	0	0	0	0	0	0	0	0	0	0	0	0	0	0	0	0	0	0	0	0	0							0	0	0	0	0	0	0	0	0	0	0
PA2753	14 kDa	ref|NP_251443.1|gi|15597949| hypothetical protein	hypothetical protein				0	0	0	0	0	0	0	0	0	0	0	0	0	0	0	0	0	0	0	0	0	0	0	0	0	0							0	0	0	0	0	0	0	0	0	0	0
PA1204	20 kDa	ref|NP_249895.1|gi|15596401| NAD(P)H quinone oxidoreductase	NAD(P)H quinone oxidoreductase				0	0	0	0	0	0	0	0	0	0	0	0	0	0	0	0	0	0	0	0	0	0	0	0	0	0							0	0	0	0	0	0	0	0	0	0	0
PA5269	10 kDa	ref|NP_253956.1|gi|15600462| hypothetical protein	hypothetical protein				0	0	0	0	0	0	0	0	0	0	0	0	0	0	0	0	0	0	0	0	0	0	0	0	0	0							0	0	0	0	0	0	0	0	0	0	0
PA1083	24 kDa	ref|NP_249774.1|gi|15596280| flagellar L-ring protein precursor FlgH	flagellar L-ring protein precursor FlgH				0	0	0	0	0	0	0	0	0	0	0	0	1	0	0	0	0	0	0	0	0	0	0	0	0	0							0	0	0	0	0	0	0	0	0	0	0
PA2380	9 kDa	ref|NP_251070.1|gi|15597576| hypothetical protein	hypothetical protein				0	0	0	0	0	0	0	0	0	0	0	0	1	0	0	0	0	0	0	0	0	0	0	0	0	0							0	0	0	0	0	0	0	0	0	0	0
PA1516	19 kDa	ref|NP_250207.1|gi|15596713| hypothetical protein	hypothetical protein				0	0	0	0	0	0	0	0	0	0	0	0	0	0	0	0	0	0	0	0	0	0	0	0	0	0							0	0	0	0	0	0	0	0	0	0	0
PA2110	33 kDa	ref|NP_250800.1|gi|15597306| hypothetical protein	hypothetical protein				0	0	0	0	0	0	0	0	0	0	0	0	0	0	0	0	0	0	0	0	0	0	0	0	0	0							0	0	0	0	0	0	0	0	0	0	0
PA1966	13 kDa	ref|NP_250656.1|gi|15597162| hypothetical protein	hypothetical protein				0	0	0	0	0	0	0	0	0	0	0	0	0	0	0	0	0	0	0	0	0	0	0	0	0	0							0	0	0	0	0	0	0	0	0	0	0
PA3130	17 kDa	ref|NP_251820.1|gi|15598326| hypothetical protein	hypothetical protein				0	0	0	0	0	0	0	0	0	0	0	0	0	0	0	0	0	0	0	0	0	0	0	0	0	0							0	0	0	0	0	0	0	0	0	0	0
PA4875	10 kDa	ref|NP_253562|gi|15600068| hypothetical protein	hypothetical protein				0	0	0	0	0	0	0	0	0	0	0	0	0	0	0	0	0	0	0	0	0	0	0	0	0	0							0	0	0	0	0	0	0	0	0	2	0
PA0517	13 kDa	ref|NP_249208.1|gi|15595714| probable c-type cytochrome precursor	probable c-type cytochrome precursor				0	0	0	0	0	0	0	0	0	0	0	0	0	0	0	0	0	0	0	0	0	0	0	0	0	0							0	0	0	0	0	0	0	0	0	0	1
[truncated: 210 more columns]
