# Supplementary material for: The iron metalloproteome of Pseudomonas aeruginosa under oxic and anoxic conditions
Source: Metallomics. 2025 Jul 4;17(7):mfaf023. doi: 10.1093/mtomcs/mfaf023 (PMC12284477; doi:10.1093/mtomcs/mfaf023)
Supplement: mfaf023_Supplemental_Files [file mfaf023_supplemental_files.zip › pao_df.csv]

AccessionNumber	Averageanoxic	stdanoxic	Averageoxic	Stdoxic	FoldChange	log10Oxic	lnfoldchange	ProductName
PA1777	458	71.7565328	518.3333333	116.4746038	0.883601286	2.714609139	-0.123749352	Major porin and structural outer membrane porin OprF precursor
PA4277	419.3333333	25.9293913	455	41.90465368	0.921611722	2.658011397	-0.08163127	elongation factor Tu
PA4385	383.6666667	4.041451884	411	28.61817604	0.933495539	2.613841822	-0.068819094	GroEL protein
PA4269	222.6666667	8.736894948	321.6666667	17.50238079	0.692227979	2.507406059	-0.367839928	DNA-directed RNA polymerase beta* chain
PA4266	221.3333333	13.86842938	315.6666667	14.2243922	0.701161563	2.499228724	-0.355016944	elongation factor G
PA4761	246	37.32291521	334	36.7559519	0.736526946	2.523746467	-0.305809457	DnaK protein
PA4270	186.6666667	4.041451884	279	16.82260384	0.669056153	2.445604203	-0.401887287	DNA-directed RNA polymerase beta chain
PA1787	194.6666667	5.507570547	210.3333333	11.50362262	0.925515055	2.322908105	-0.07740488	aconitate hydratase 2
PA5172	112.6666667	7.637626158	214	39.1535439	0.526479751	2.330413773	-0.641542408	ornithine carbamoyltransferase, catabolic
PA2623	228	43.55456348	110.6666667	30.28751118	2.060240964	2.044016829	0.722822949	isocitrate dehydrogenase
PA3068	175.6666667	31.77000682	140.3333333	10.69267662	1.251781473	2.147160841	0.224567715	NAD-dependent glutamate dehydrogenase
PA3162	168	6.08276253	224	35.08560959	0.75	2.350248018	-0.287682072	30S ribosomal protein S1
PA0519	252	33.18132005	19.66666667	5.033222957	12.81355932	1.293730757	2.550503932	nitrite reductase precursor
PA3692	161	42.88356328	176	46.22769733	0.914772727	2.245512668	-0.08907963	Lipotoxon F, LptF
PA3875	230	19.15724406	11	8.544003745	20.90909091	1.041392685	3.040184036	respiratory nitrate reductase alpha chain
PA4236	155.3333333	22.00757445	74.66666667	8.96288644	2.080357143	1.873126764	0.732539582	catalase
PA1800	152	4	166.3333333	24.21432083	0.913827655	2.220979291	-0.090113286	trigger factor
PA0459	198.6666667	3.511884584	116.6666667	9.865765725	1.702857143	2.06694679	0.532307513	probable ClpA/B protease ATP binding subunit
PA4922	176.3333333	10.21436896	113	13.11487705	1.560471976	2.053078443	0.444988324	azurin precursor
PA4260	54.33333333	12.50333289	98.33333333	37.60762334	0.552542373	1.992700761	-0.593225156	50S ribosomal protein L2
PA1156	185.3333333	24.41993721	74.33333333	7.023769169	2.493273543	1.871183608	0.913596523	NrdA, catalytic component of class Ia ribonucleotide reductase
PA5171	83.66666667	9.504384953	156.6666667	15.50268794	0.534042553	2.194976603	-0.627279756	arginine deiminase
PA0973	81.66666667	3.511884584	97	12.52996409	0.841924399	1.986771734	-0.172065057	Peptidoglycan associated lipoprotein OprL precursor
PA5554	123.3333333	6.506407099	161.3333333	10.5039675	0.76446281	2.207724107	-0.268581901	ATP synthase beta chain
PA4239	111.3333333	19.50213664	139.3333333	25.32455988	0.799043062	2.144055027	-0.22434044	30S ribosomal protein S4
PA3656	105.6666667	7.094598885	121.6666667	18.00925688	0.868493151	2.08517161	-0.14099558	30S ribosomal protein S2
PA2976	103.3333333	15.17673658	132.6666667	31.50132272	0.778894472	2.122761817	-0.249879708	ribonuclease E
PA2624	105	2	118.3333333	10.06644591	0.887323944	2.073107098	-0.119545151	isocitrate dehydrogenase
PA5016	97.33333333	10.5039675	84.33333333	7.234178138	1.154150198	1.925999266	0.143364314	dihydrolipoamide acetyltransferase
PA5015	68	13	56.33333333	19.50213664	1.207100592	1.75076545	0.188221279	pyruvate dehydrogenase
PA1596	69.33333333	3.214550254	102	4.582575695	0.679738562	2.008600172	-0.386047022	heat shock protein HtpG
PA5556	75	0	103.3333333	4.618802154	0.725806452	2.014240439	-0.320471895	ATP synthase alpha chain
PA3309	115.6666667	6.110100927	109	22.06807649	1.06116208	2.037426498	0.059364609	conserved hypothetical protein
PA1342	127.6666667	8.082903769	85	6.244997998	1.501960784	1.929418926	0.406771444	AatJ
PA4273	90	6.08276253	119.6666667	11.01514109	0.752089136	2.077973194	-0.284900429	50S ribosomal protein L1
PA1588	98.33333333	10.11599394	117	14.73091986	0.84045584	2.068185862	-0.173810867	succinyl-CoA synthetase beta chain
PA4251	85.33333333	10.06644591	96	7.549834435	0.888888889	1.982271233	-0.117783036	50S ribosomal protein L5
PA1587	97	13.07669683	93	17.05872211	1.043010753	1.968482949	0.042111485	dihydrolipoamide dehydrogenase Lpd
PA4246	86.33333333	13.50308607	124.3333333	43.43193909	0.694369973	2.094587577	-0.364750358	30S ribosomal protein S5
PA1589	87.66666667	7.023769169	96.66666667	3.785938897	0.906896552	1.985276743	-0.097726891	succinyl-CoA synthetase alpha chain
PA0423	81	7.549834435	90.33333333	7.505553499	0.896678967	1.955848036	-0.109057378	PasP
PA5497	146.6666667	11.67618659	8.333333333	1.527525232	17.6	0.920818754	2.867898902	class II (cobalamin-dependent) ribonucleotide-diphosphate reductase subunit, NrdJa
PA4238	66.66666667	3.055050463	87	1	0.766283525	1.939519253	-0.266203041	DNA-directed RNA polymerase alpha chain
PA4756	62.66666667	1.154700538	103.6666667	2.081665999	0.604501608	2.015639134	-0.503350949	carbamoylphosphate synthetase large subunit
PA3001	54.33333333	3.055050463	92.33333333	11.06044002	0.588447653	1.965358514	-0.530267305	probable glyceraldehyde-3-phosphate dehydrogenase
PA4932	63.66666667	13.0511813	92.33333333	11.50362262	0.689530686	1.965358514	-0.371744078	50S ribosomal protein L9
PA4259	35.66666667	5.859465277	58.33333333	33.97548136	0.611428571	1.765916794	-0.491957139	30S ribosomal protein S19
PA1074	95.33333333	7.094598885	93.66666667	11.50362262	1.017793594	1.971585065	0.017637141	branched-chain amino acid transport protein BraC
PA0588	78.66666667	5.033222957	57.66666667	4.041451884	1.36416185	1.760924848	0.310540211	conserved hypothetical protein
PA1562	71.33333333	10.26320288	50.33333333	12.09683154	1.417218543	1.701855693	0.348696178	aconitate hydratase 1
PA4744	58.33333333	11.50362262	73	27.73084925	0.799086758	1.86332286	-0.224285756	translation initiation factor IF-2
PA2445	64.66666667	7.571877794	46	11.35781669	1.405797101	1.662757832	0.340604474	glycine cleavage system protein P2
PA4935	76.66666667	3.511884584	86.66666667	2.516611478	0.884615385	1.937852093	-0.122602322	30S ribosomal protein S6
PA1583	61.66666667	6.658328118	69.33333333	6.506407099	0.889423077	1.84094208	-0.117182255	succinate dehydrogenase (A subunit)
PA3635	79.33333333	19.73153145	83.66666667	7.571877794	0.948207171	1.922552467	-0.053182265	enolase
PA0576	64.66666667	7.767453465	77	9	0.83982684	1.886490725	-0.174559551	sigma factor RpoD
PA4267	49	11.53256259	63.33333333	20.50203242	0.773684211	1.801632346	-0.256591485	30S ribosomal protein S7
PA3115	77	14	84	8.544003745	0.916666667	1.924279286	-0.087011377	Motility protein FimV
PA1586	75.66666667	1.527525232	76.66666667	4.932882862	0.986956522	1.884606581	-0.013129291	dihydrolipoamide succinyltransferase (E2 subunit)
PA3392	101	5	11.66666667	1.527525232	8.657142857	1.06694679	2.158384744	nitrous-oxide reductase precursor
PA4740	57	17	76.33333333	25.42308662	0.746724891	1.882714228	-0.292058447	polyribonucleotide nucleotidyltransferase
PA2760	62.33333333	3.214550254	82	2.645751311	0.760162602	1.913813852	-0.274222919	OprQ
PA0888	99	1.732050808	75.66666667	11.15048579	1.308370044	1.878904602	0.268782121	arginine/ornithine binding protein AotJ
PA4542	69.33333333	6.350852961	76.33333333	2.516611478	0.908296943	1.882714228	-0.096183924	ClpB protein
PA5119	29.33333333	3.785938897	47	1.732050808	0.624113475	1.672097858	-0.471423076	glutamine synthetase
PA0887	96.33333333	12.34233905	39	5.567764363	2.47008547	1.591064607	0.904252753	acetyl-coenzyme A synthetase
PA2952	77.33333333	1.527525232	76	7.549834435	1.01754386	1.880813592	0.017391743	electron transfer flavoprotein beta-subunit
PA0291	66	2	40.33333333	8.504900548	1.636363636	1.605664116	0.492476485	Anaerobically-induced outer membrane porin OprE precursor
PA1770	56	7	74	21.37755833	0.756756757	1.86923172	-0.278713402	phosphoenolpyruvate synthase
PA4433	56	8	73	25.35744467	0.767123288	1.86332286	-0.26510775	50S ribosomal protein L13
PA4237	41.33333333	12.01388086	62.33333333	34.35597959	0.663101604	1.794720352	-0.410827051	50S ribosomal protein L17
PA1585	40.66666667	6.110100927	55	7.211102551	0.739393939	1.740362689	-0.301924429	2-oxoglutarate dehydrogenase (E1 subunit)
PA3582	76	4.582575695	72	4.358898944	1.055555556	1.857332496	0.054067221	glycerol kinase
PA0432	44	3	82.66666667	9.018499506	0.532258065	1.917330426	-0.630626824	S-adenosyl-L-homocysteine hydrolase
PA3770	64.66666667	7.023769169	67.66666667	2.309401077	0.955665025	1.830374783	-0.04534782	inosine-5'-monophosphate dehydrogenase
PA1920	107	17.34935157	0	0	#DIV/0!	#NUM!	#DIV/0!	class III (anaerobic) ribonucleoside-triphosphate reductase subunit, NrdD
PA1337	96.66666667	4.041451884	47.33333333	16.77299417	2.042253521	1.67516709	0.714053865	glutaminase-asparaginase
PA3763	44.66666667	4.041451884	70	1.732050808	0.638095238	1.84509804	-0.449267731	phosphoribosylformylglycinamidine synthase
PA4248	55.66666667	1.527525232	73	9.16515139	0.762557078	1.86332286	-0.271077917	50S ribosomal protein L6
PA4848	46.33333333	3.214550254	72	5.291502622	0.643518519	1.857332496	-0.440804475	biotin carboxylase
PA4252	47.66666667	1.154700538	80	18.52025918	0.595833333	1.903089987	-0.517794293	50S ribosomal protein L24
PA2951	77	6.92820323	65.66666667	10.11599394	1.172588832	1.817344971	0.159213982	electron transfer flavoprotein alpha-subunit
PA0548	44	5.291502622	50.66666667	0.577350269	0.868421053	1.704722333	-0.141078598	transketolase
PA1580	53.33333333	3.214550254	45.33333333	5.859465277	1.176470588	1.656417654	0.162518929	citrate synthase
PA1609	64	7.211102551	75	5.291502622	0.853333333	1.875061263	-0.15860503	beta-ketoacyl-ACP synthase I
PA4739	72.33333333	8.621678104	58	2.645751311	1.247126437	1.763427994	0.220842054	conserved hypothetical protein
PA4022	82	6.92820323	47.66666667	8.326663998	1.72027972	1.678214783	0.542486906	hydrazone dehydrogenase, HdhA
PA3637	67	6.08276253	77.66666667	8.082903769	0.862660944	1.890234666	-0.147733546	CTP synthase
PA4370	35	5	91	10.53565375	0.384615385	1.959041392	-0.955511445	Insulin-cleaving metalloproteinase outer membrane protein precursor
PA0865	33.66666667	9.291573243	74.33333333	23.45918441	0.452914798	1.871183608	-0.792051255	4-hydroxyphenylpyruvate dioxygenase
PA1155	82	3.605551275	31	8.717797887	2.64516129	1.491361694	0.972732043	NrdB, tyrosyl radical-harboring component of class Ia ribonucleotide reductase
PA3262	49	7.937253933	64.33333333	5.859465277	0.761658031	1.808436054	-0.272257602	probable peptidyl-prolyl cis-trans isomerase, FkbP-type
PA3874	83	1	0.666666667	1.154700538	124.5	-0.176091259	4.824305716	respiratory nitrate reductase beta chain
PA0895	70.33333333	4.163331999	55.33333333	5.859465277	1.271084337	1.742986833	0.239870345	N2-Succinylornithine 5-aminotransferase (SOAT) = N2-acetylornithine 5-aminotransferase (ACOAT)
PA3655	51.66666667	8.144527815	66	9.643650761	0.782828283	1.819543936	-0.244841914	elongation factor Ts
PA5427	78.33333333	17.4737899	36.66666667	14.43375673	2.136363636	1.56427143	0.759105148	alcohol dehydrogenase
PA0482	56.66666667	1.527525232	49.66666667	1.527525232	1.140939597	1.696065014	0.131852131	malate synthase G
PA0413	51	2.645751311	40.33333333	4.041451884	1.26446281	1.605664116	0.234647376	component of chemotactic signal transduction system
PA4942	52.66666667	4.618802154	50	3.464101615	1.053333333	1.698970004	0.051959739	protease subunit HflK
PA3529	42	3.605551275	33.66666667	1.527525232	1.247524752	1.527200119	0.22116139	alkylhydroperoxide reductase C
PA1011	48.66666667	7.023769169	61	8.717797887	0.797814208	1.785329835	-0.225879531	hypothetical protein
PA0265	59	7.211102551	45.66666667	2.886751346	1.291970803	1.659599312	0.256168807	glutaric semialdehyde dehydrogenase
PA0958	53	4.582575695	50	7.937253933	1.06	1.698970004	0.058268908	Basic amino acid, basic peptide and imipenem outer membrane porin OprD precursor
PA1802	44.66666667	4.618802154	51	2.645751311	0.875816993	1.707570176	-0.132598121	ClpX
PA0835	59.66666667	5.131601439	40.66666667	2.886751346	1.467213115	1.609238576	0.383364761	phosphate acetyltransferase
PA4264	27.66666667	1.527525232	33.66666667	5.033222957	0.821782178	1.527200119	-0.196279909	30S ribosomal protein S10
PA5239	51.66666667	6.806859286	64	4.582575695	0.807291667	1.806179974	-0.214070255	transcription termination factor Rho
PA3831	50.33333333	5.033222957	48.66666667	6.027713773	1.034246575	1.687231601	0.033673215	leucine aminopeptidase
PA5173	31.33333333	2.886751346	63.33333333	1.154700538	0.494736842	1.801632346	-0.70372929	carbamate kinase
PA4315	37	6.557438524	32	8.660254038	1.15625	1.505149978	0.14518201	transcriptional regulator MvaT, P16 subunit
PA0782	43.66666667	8.621678104	42	6.92820323	1.03968254	1.62324929	0.038915416	proline dehydrogenase PutA
PA5046	30	4.358898944	51.33333333	1.154700538	0.584415584	1.710399466	-0.537142932	malic enzyme
PA4595	44.66666667	4.041451884	55	2.645751311	0.812121212	1.740362689	-0.208105674	probable ATP-binding component of ABC transporter
PA4938	37.33333333	3.055050463	42.66666667	4.041451884	0.875	1.630088715	-0.133531393	adenylosuccinate synthetase
PA0963	34	2	50	7	0.68	1.698970004	-0.385662481	aspartyl-tRNA synthetase
PA4403	36.33333333	6.658328118	28	3	1.297619048	1.447158031	0.260531083	secretion protein SecA
PA4274	31.33333333	4.932882862	38.66666667	9.865765725	0.810344828	1.587336735	-0.210295409	50S ribosomal protein L11
PA0766	36.66666667	4.041451884	42	5.196152423	0.873015873	1.62324929	-0.135801541	serine protease MucD precursor
PA4333	37.33333333	2.081665999	49.33333333	7.371114796	0.756756757	1.693140461	-0.278713402	probable fumarase
PA4751	26	3	37.66666667	4.041451884	0.690265487	1.575957189	-0.370678992	cell division protein FtsH
PA3168	40	2.645751311	57.66666667	4.932882862	0.693641618	1.760924848	-0.365799852	DNA gyrase subunit A
PA5060	41.66666667	9.451631253	39.66666667	10.96965511	1.050420168	1.598425707	0.049190244	polyhydroxyalkanoate synthesis protein PhaF
PA1804	66.33333333	7.094598885	68.33333333	13.31665624	0.970731707	1.834632606	-0.029705154	DNA-binding protein HU
PA0546	22.66666667	5.773502692	51.33333333	10.96965511	0.441558442	1.710399466	-0.817444897	methionine adenosyltransferase
PA4745	45.66666667	6.110100927	57	8.544003745	0.801169591	1.755874856	-0.221682631	N utilization substance protein A
PA4694	40.33333333	4.725815626	35.33333333	6.429100507	1.141509434	1.548184611	0.132351451	ketol-acid reductoisomerase
PA0141	43.66666667	5.033222957	39.33333333	5.686240703	1.110169492	1.594760753	0.104512699	conserved hypothetical protein
PA3686	48	7.937253933	43.66666667	12.50333289	1.099236641	1.640150041	0.094615976	adenylate kinase
PA3011	16.33333333	3.511884584	37.66666667	8.504900548	0.433628319	1.575957189	-0.835567521	DNA topoisomerase I
PA4253	26.33333333	2.516611478	39	6.244997998	0.675213675	1.591064607	-0.392726082	50S ribosomal protein L14
PA2553	58.66666667	4.041451884	43.66666667	2.886751346	1.34351145	1.640150041	0.295286672	probable acyl-CoA thiolase
PA2743	33	0	39.66666667	4.041451884	0.831932773	1.598425707	-0.184003643	translation initiation factor IF-3
PA0456	38.66666667	8.736894948	36	9	1.074074074	1.556302501	0.071458964	probable cold-shock protein
PA3922	47.33333333	0.577350269	28	3.605551275	1.69047619	1.447158031	0.525010259	conserved hypothetical protein
PA4257	22	3.605551275	30.66666667	6.429100507	0.717391304	1.486666573	-0.332133835	30S ribosomal protein S3
PA4760	25.66666667	8.621678104	39.66666667	4.041451884	0.647058824	1.598425707	-0.435318071	DnaJ protein
PA1805	34.66666667	2.886751346	38.66666667	3.055050463	0.896551724	1.587336735	-0.109199292	peptidyl-prolyl cis-trans isomerase D
PA4670	35	1	52.66666667	4.041451884	0.664556962	1.721535832	-0.408634683	ribose-phosphate pyrophosphokinase
PA4484	28	1	28.66666667	3.214550254	0.976744186	1.457377197	-0.023530497	Glu-tRNA(Gln) amidotransferase subunit B
PA3014	39.33333333	3.214550254	56	1	0.702380952	1.748188027	-0.353279355	fatty-acid oxidation complex alpha-subunit
PA3742	45.33333333	2.516611478	58.33333333	6.429100507	0.777142857	1.765916794	-0.252131088	50S ribosomal protein L19
PA4723	29.33333333	6.027713773	22.66666667	5.859465277	1.294117647	1.355387658	0.257829109	suppressor protein DksA
PA3987	33.66666667	6.658328118	40.33333333	7.571877794	0.834710744	1.605664116	-0.180670029	leucyl-tRNA synthetase
PA4249	29.66666667	3.055050463	26	11.26942767	1.141025641	1.414973348	0.131927543	30S ribosomal protein S8
PA0002	34.33333333	10.69267662	34	11	1.009803922	1.531478917	0.009756175	DNA polymerase III, beta chain
PA4329	41	1.732050808	38.33333333	3.511884584	1.069565217	1.583576586	0.067252227	pyruvate kinase II
PA0899	45	5.196152423	25.33333333	8.144527815	1.776315789	1.403692338	0.574541438	N2-Succinylarginine dihydrolase
PA1789	47.33333333	8.144527815	22.33333333	7.505553499	2.119402985	1.348953548	0.751134438	hypothetical protein
PA4254	33.66666667	7.234178138	45	17.69180601	0.748148148	1.653212514	-0.290154262	30S ribosomal protein S17
PA3821	22.66666667	3.055050463	35.33333333	1.527525232	0.641509434	1.548184611	-0.443931389	secretion protein SecD
PA4352	36.66666667	6.429100507	29	3	1.264367816	1.462397998	0.234572247	conserved hypothetical protein
PA3807	34.33333333	2.081665999	32.66666667	2.081665999	1.051020408	1.514104821	0.04976151	nucleoside diphosphate kinase
PA4258	45.33333333	4.163331999	55.66666667	6.110100927	0.814371257	1.745595216	-0.205338927	50S ribosomal protein L22
PA4755	32.33333333	4.041451884	35.66666667	5.859465277	0.906542056	1.552262523	-0.098117856	transcription elongation factor GreA
PA0428	28.66666667	6.429100507	59.33333333	22.67891826	0.483146067	1.773298748	-0.727436254	probable ATP-dependent RNA helicase
PA1794	21.33333333	5.507570547	36.33333333	1.527525232	0.587155963	1.560305243	-0.532464799	glutaminyl-tRNA synthetase
PA1803	29	1.732050808	28.66666667	7.505553499	1.011627907	1.457377197	0.011560822	Lon protease
PA4423	33	7.810249676	42.33333333	13.0511813	0.779527559	1.626682466	-0.249067236	conserved hypothetical protein
PA0903	29.66666667	9.451631253	37.66666667	13.65039682	0.787610619	1.575957189	-0.238751449	alanyl-tRNA synthetase
PA0555	35	2.645751311	51.33333333	7.505553499	0.681818182	1.710399466	-0.382992252	fructose-1,6-bisphosphate aldolase
PA3999	37.33333333	6.350852961	38	10.44030651	0.98245614	1.579783597	-0.017699577	D-ala-D-ala-carboxypeptidase
PA0266	50.66666667	5.859465277	40.66666667	6.506407099	1.245901639	1.609238576	0.219859476	delta-aminovalerate aminotransferase
PA4263	30.66666667	1.527525232	34.66666667	3.214550254	0.884615385	1.539912085	-0.122602322	50S ribosomal protein L3
PA2642	30	7.549834435	29	10.81665383	1.034482759	1.462397998	0.033901552	NADH dehydrogenase I chain G
PA3613	35	2.645751311	27.33333333	1.527525232	1.280487805	1.436692598	0.247241103	hypothetical protein
PA0139	27	5.291502622	42.33333333	4.163331999	0.637795276	1.626682466	-0.449737932	alkyl hydroperoxide reductase subunit C
PA3836	49.33333333	6.110100927	48	8.888194417	1.027777778	1.681241237	0.027398974	hypothetical protein
PA4386	18	2	23.33333333	5.131601439	0.771428571	1.367976785	-0.259511195	GroES protein
PA5322	39.66666667	6.429100507	38.66666667	6.506407099	1.025862069	1.587336735	0.025533302	phosphomannomutase AlgC
PA5153	55.33333333	3.055050463	32.33333333	1.527525232	1.711340206	1.50965048	0.53727681	amino acid (lysine/arginine/ornithine/histidine/octopine) ABC transporter periplasmic binding protein
PA4407	24.33333333	0.577350269	51.33333333	0.577350269	0.474025974	1.710399466	-0.746493161	cell division protein FtsZ
PA5192	22	1.732050808	35.33333333	4.041451884	0.622641509	1.548184611	-0.473784352	phosphoenolpyruvate carboxykinase
PA3814	32	2	29	2	1.103448276	1.462397998	0.098440073	L-cysteine desulfurase (pyridoxal phosphate-dependent)
PA3617	36.33333333	4.041451884	59	8.717797887	0.615819209	1.770852012	-0.48480185	RecA protein
PA5253	24.33333333	3.785938897	22.33333333	3.511884584	1.089552239	1.348953548	0.085766822	alginate regulatory protein AlgP
PA5373	43.33333333	7.234178138	39.33333333	7.505553499	1.101694915	1.594760753	0.096849826	betaine aldehyde dehydrogenase
PA0300	47.66666667	1.527525232	40.66666667	1.527525232	1.172131148	1.609238576	0.158823586	polyamine transport protein
PA4241	23.66666667	2.081665999	39.33333333	11.06044002	0.601694915	1.594760753	-0.508004747	30S ribosomal protein S13
PA0520	74.33333333	3.785938897	0.333333333	0.577350269	223	-0.477121255	5.407171771	regulatory protein NirQ
PA4671	34.66666667	6.658328118	44	1.732050808	0.787878788	1.643452676	-0.238411023	probable ribosomal protein L25
PA5240	37	4.582575695	33.66666667	9.291573243	1.099009901	1.527200119	0.094409684	thioredoxin
PA0420	2.666666667	0.577350269	3.666666667	1.154700538	0.727272727	0.56427143	-0.318453731	adenosylmethionine-8-amino-7-oxononanoate aminotransferase
PA2967	40.66666667	1.527525232	52	7	0.782051282	1.716003344	-0.245834963	3-oxoacyl-[acyl-carrier-protein] reductase
PA5078	23	1	24.33333333	4.509249753	0.945205479	1.386201605	-0.056352937	OpgG
PA4250	14	4.358898944	19	6.244997998	0.736842105	1.278753601	-0.30538165	30S ribosomal protein S14
PA3653	34.33333333	6.806859286	31	4.358898944	1.107526882	1.491361694	0.102129495	ribosome recycling factor
PA0552	39.33333333	7.094598885	39	4.358898944	1.008547009	1.591064607	0.00851069	phosphoglycerate kinase
PA3313	29.33333333	4.041451884	25.33333333	3.511884584	1.157894737	1.403692338	0.146603474	hypothetical protein
PA5146	42.33333333	2.309401077	39.33333333	5.507570547	1.076271186	1.594760753	0.073502462	hypothetical protein
PA0070	37.66666667	9.291573243	52	9.539392014	0.724358974	1.716003344	-0.322468189	TagQ1
PA2991	27	6.557438524	24.66666667	3.055050463	1.094594595	1.392110465	0.090384061	soluble pyridine nucleotide transhydrogenase
PA3190	50.33333333	11.59022577	9	2.645751311	5.592592593	0.954242509	1.721442971	probable binding protein component of ABC sugar transporter
PA1561	45.66666667	7.234178138	51	7.937253933	0.895424837	1.707570176	-0.110456996	aerotaxis receptor Aer
PA5167	37	3.464101615	32.66666667	7.767453465	1.132653061	1.514104821	0.124562723	DctP
PA4408	28	6.244997998	30.33333333	12.42309677	0.923076923	1.481920138	-0.080042708	cell division protein FtsA
PA5049	35.33333333	15.69500982	54.33333333	30.08875759	0.650306748	1.73506635	-0.430311107	50S ribosomal protein L31
PA5496	66	6.244997998	2.666666667	3.055050463	24.75	0.425968732	3.208825489	class II (cobalamin-dependent) ribonucleotide-diphosphate reductase subunit, NrdJb
PA4560	23	1.732050808	21.33333333	1.154700538	1.078125	1.329058719	0.075223421	isoleucyl-tRNA synthetase
PA3735	25.66666667	4.163331999	30.33333333	3.785938897	0.846153846	1.481920138	-0.167054085	threonine synthase
PA3790	17.33333333	1.154700538	33.33333333	6.806859286	0.52	1.522878745	-0.653926467	Putative copper transport outer membrane porin OprC precursor
PA4244	28.66666667	4.932882862	32.33333333	4.932882862	0.886597938	1.50965048	-0.120363682	50S ribosomal protein L15
PA4256	30.33333333	4.932882862	40.33333333	3.785938897	0.752066116	1.605664116	-0.284931039	50S ribosomal protein L16
PA2953	22.66666667	1.527525232	41	2	0.552845528	1.612783857	-0.59267665	electron transfer flavoprotein-ubiquinone oxidoreductase
PA3834	22.66666667	3.214550254	25.66666667	7.371114796	0.883116883	1.40936947	-0.124297717	valyl-tRNA synthetase
PA1159	30.66666667	1.527525232	28.33333333	3.055050463	1.082352941	1.452297671	0.079137321	probable cold-shock protein
PA0004	27	1	38	1	0.710526316	1.579783597	-0.341749294	DNA gyrase subunit B
PA4262	23	7	23.33333333	4.041451884	0.985714286	1.367976785	-0.014388737	50S ribosomal protein L4
PA4489	15.66666667	3.055050463	27.33333333	3.055050463	0.573170732	1.436692598	-0.556571646	MagD
PA4701	30	1	31.66666667	2.081665999	0.947368421	1.500602351	-0.054067221	conserved hypothetical protein
PA5178	36	7.549834435	25.66666667	0.577350269	1.402597403	1.40936947	0.338325805	conserved hypothetical protein
PA4640	25.66666667	1.527525232	19.66666667	3.511884584	1.305084746	1.293730757	0.266267978	malate:quinone oxidoreductase
PA0604	50.66666667	6.658328118	17.66666667	3.214550254	2.867924528	1.247154615	1.053588607	AgtB
PA2612	22.33333333	1.154700538	26.33333333	0.577350269	0.848101266	1.420505837	-0.164755233	seryl-tRNA synthetase
PA4431	33.66666667	8.144527815	31.33333333	2.081665999	1.074468085	1.496006599	0.071825735	probable iron-sulfur protein
PA4545	22.33333333	3.511884584	21.66666667	2.516611478	1.030769231	1.335792102	0.030305349	competence protein ComL
PA4310	31.66666667	1.154700538	33.66666667	0.577350269	0.940594059	1.527200119	-0.061243625	chemotactic transducer PctB
PA4481	26.66666667	0.577350269	36.66666667	6.429100507	0.727272727	1.56427143	-0.318453731	rod shape-determining protein MreB
PA1793	31	2.645751311	35.33333333	10.11599394	0.877358491	1.548184611	-0.130839601	peptidyl-prolyl cis-trans isomerase B
PA2739	19.66666667	1.527525232	24	4	0.819444444	1.380211242	-0.199128675	phenylalanyl-tRNA synthetase, beta subunit
PA2620	23.33333333	8.96288644	20	1.732050808	1.166666667	1.301029996	0.15415068	ATP-binding protease component ClpA
PA0301	34.66666667	1.154700538	27.66666667	2.886751346	1.253012048	1.441956838	0.225550291	polyamine transport protein
PA4937	20.66666667	1.527525232	21.33333333	1.154700538	0.96875	1.329058719	-0.031748698	exoribonuclease RNase R
PA5040	18	1	29	4.358898944	0.620689655	1.462397998	-0.476924072	Type 4 fimbrial biogenesis outer membrane protein PilQ precursor
PA0997	3.333333333	2.309401077	59.66666667	6.429100507	0.055865922	1.775731776	-2.884800713	PqsB
PA2204	42.33333333	11.8462371	36.33333333	10.11599394	1.165137615	1.560305243	0.152839204	probable binding protein component of ABC transporter
PA0579	6	1.732050808	7.666666667	4.163331999	0.782608696	0.884606581	-0.245122458	30S ribosomal protein S21
PA4639	29.33333333	2.081665999	37	7.549834435	0.792792793	1.568201724	-0.232193387	hypothetical protein
PA1458	25	4.358898944	23.33333333	9.073771726	1.071428571	1.367976785	0.068992871	probable two-component sensor
PA1584	29.33333333	4.041451884	32.66666667	10.78579312	0.897959184	1.514104821	-0.107630664	succinate dehydrogenase (B subunit)
PA5005	14	2	17	1.732050808	0.823529412	1.230448921	-0.194156014	probable carbamoyl transferase
PA2442	38.66666667	3.785938897	28	1	1.380952381	1.447158031	0.322773392	glycine cleavage system protein T2
PA2970	20.33333333	4.163331999	37.33333333	18.00925688	0.544642857	1.572096768	-0.607625007	50S ribosomal protein L32
PA3691	27	5.291502622	26.33333333	7.767453465	1.025316456	1.420505837	0.025001302	hypothetical protein
PA4240	22.66666667	8.082903769	35.66666667	11.2398102	0.635514019	1.552262523	-0.453321129	30S ribosomal protein S11
PA0411	39	3.605551275	26.33333333	2.886751346	1.481012658	1.420505837	0.392726082	twitching motility protein PilJ
PA3482	21	4.358898944	28	6.92820323	0.75	1.447158031	-0.287682072	methionyl-tRNA synthetase
PA4406	25.66666667	0.577350269	26.66666667	4.041451884	0.9625	1.425968732	-0.038221213	UDP-3-O-acyl-N-acetylglucosamine deacetylase
PA1010	30	3	27.66666667	3.785938897	1.084337349	1.441956838	0.080969063	dihydrodipicolinate synthase
PA1174	27	3.464101615	6.666666667	3.785938897	4.05	0.823908741	1.398716881	periplasmic nitrate reductase protein NapA
PA3397	23	3	26.66666667	5.859465277	0.8625	1.425968732	-0.14792013	FprA
PA0962	39.66666667	15.011107	36	8	1.101851852	1.556302501	0.096992266	DNA-binding protein from starved cells, Dps
PA2634	24	7.211102551	27.66666667	3.785938897	0.86746988	1.441956838	-0.142174489	isocitrate lyase AceA
PA3647	17.33333333	2.309401077	17	5.567764363	1.019607843	1.230448921	0.019418086	probable outer membrane protein precursor
PA4247	29	2	36.66666667	1.154700538	0.790909091	1.56427143	-0.234572247	50S ribosomal protein L18
PA4964	23.33333333	4.163331999	20.33333333	5.033222957	1.147540984	1.30820858	0.137621378	topoisomerase IV subunit A
PA0794	19.33333333	0.577350269	13.33333333	0.577350269	1.45	1.124938737	0.371563556	probable aconitate hydratase
PA5201	13.33333333	1.527525232	28	3.605551275	0.476190476	1.447158031	-0.741937345	conserved hypothetical protein
PA1338	28.33333333	1.527525232	29.66666667	4.509249753	0.95505618	1.472268752	-0.045985113	gamma-glutamyltranspeptidase precursor
PA3769	22.66666667	9.712534856	24	6.244997998	0.944444444	1.380211242	-0.057158414	GMP synthase
PA4483	23.33333333	2.516611478	25.33333333	2.081665999	0.921052632	1.403692338	-0.082238098	Glu-tRNA(Gln) amidotransferase subunit A
PA5174	27.66666667	4.041451884	38.33333333	10.5039675	0.72173913	1.583576586	-0.326091521	probable beta-ketoacyl synthase
PA0852	27.66666667	0.577350269	24	3.605551275	1.152777778	1.380211242	0.142174489	chitin-binding protein CbpD precursor
PA0870	25.66666667	3.055050463	30.33333333	4.041451884	0.846153846	1.481920138	-0.167054085	aromatic amino acid aminotransferase
PA2664	39.33333333	2.516611478	0	0	#DIV/0!	#NUM!	#DIV/0!	flavohemoprotein
PA0594	26	3.605551275	16.66666667	3.785938897	1.56	1.22184875	0.444685821	peptidyl-prolyl cis-trans isomerase SurA
PA2709	34.33333333	3.214550254	27.33333333	4.163331999	1.256097561	1.436692598	0.228009741	cysteine synthase A
PA0956	25.33333333	3.785938897	29.66666667	5.686240703	0.853932584	1.472268752	-0.157903029	prolyl-tRNA synthetase
PA3299	13	2.645751311	20	8.185352772	0.65	1.301029996	-0.430782916	long-chain-fatty-acid--CoA ligase
PA5505	20.66666667	5.507570547	24	4.582575695	0.861111111	1.380211242	-0.149531734	probable TonB-dependent receptor
PA0316	27.66666667	10.40833	23.33333333	6.658328118	1.185714286	1.367976785	0.170345366	D-3-phosphoglycerate dehydrogenase
PA5054	11.66666667	1.154700538	16.66666667	4.163331999	0.7	1.22184875	-0.356674944	heat shock protein HslU
PA2291	39	4.358898944	8.666666667	4.932882862	4.5	0.937852093	1.504077397	probable glucose-sensitive porin
PA4234	10.33333333	3.511884584	13	7.810249676	0.794871795	1.113943352	-0.229574442	excinuclease ABC subunit A
PA5568	19	3.605551275	27.66666667	4.163331999	0.686746988	1.441956838	-0.37578934	conserved hypothetical protein
PA3013	20	3.605551275	30.66666667	4.509249753	0.652173913	1.486666573	-0.427444015	fatty-acid oxidation complex beta-subunit
PA3083	17.66666667	7.094598885	15	5.291502622	1.177777778	1.176091259	0.163629424	aminopeptidase N
PA2950	13	2	18	4.358898944	0.722222222	1.255272505	-0.3254224	proton motive force protein, PMF
PA5243	18	1	19	5.291502622	0.947368421	1.278753601	-0.054067221	delta-aminolevulinic acid dehydratase
PA3799	21.66666667	2.886751346	30	3.464101615	0.722222222	1.477121255	-0.3254224	conserved hypothetical protein
PA2001	14.33333333	1.527525232	43.66666667	2.309401077	0.328244275	1.640150041	-1.113997208	acetyl-CoA acetyltransferase
PA3813	22.33333333	3.214550254	13.66666667	7.637626158	1.634146341	1.135662602	0.491120553	probable iron-binding protein IscU
PA1528	30.66666667	4.618802154	30.66666667	8.96288644	1	1.486666573	0	cell division protein ZipA
PA3112	18.33333333	4.163331999	14	1.732050808	1.30952381	1.146128036	0.269663567	acetyl-CoA carboxylase beta subunit
PA0425	13	3	23	2.645751311	0.565217391	1.361727836	-0.570544858	Resistance-Nodulation-Cell Division (RND) multidrug efflux membrane fusion protein MexA precursor
PA0972	17	6.08276253	22.33333333	4.932882862	0.76119403	1.348953548	-0.272866987	TolB protein
PA4496	24.66666667	1.527525232	15	4.358898944	1.644444444	1.176091259	0.497402603	probable binding protein component of ABC transporter
PA4741	16.66666667	3.055050463	18	6.244997998	0.925925926	1.255272505	-0.076961041	30S ribosomal protein S15
PA5214	27.33333333	4.509249753	17.33333333	2.516611478	1.576923077	1.238882089	0.455475529	glycine cleavage system protein H1
PA5128	24	5.567764363	24.33333333	3.785938897	0.98630137	1.386201605	-0.013793322	secretion protein SecB
PA0024	31	1	5.666666667	1.527525232	5.470588235	0.753327667	1.699386149	coproporphyrinogen III oxidase, aerobic
PA2851	21.33333333	2.516611478	22.66666667	3.511884584	0.941176471	1.355387658	-0.060624622	translation elongation factor P
PA4495	24.33333333	3.785938897	17.33333333	2.081665999	1.403846154	1.238882089	0.339215723	hypothetical protein
PA5051	28.33333333	2.081665999	21.66666667	1.527525232	1.307692308	1.335792102	0.268263987	arginyl-tRNA synthetase
PA0945	21.33333333	2.081665999	24.33333333	4.041451884	0.876712329	1.386201605	-0.131576358	phosphoribosylaminoimidazole synthetase
PA0008	19	3.605551275	26	4.358898944	0.730769231	1.414973348	-0.313657559	glycyl-tRNA synthetase beta chain
PA2965	18.33333333	2.081665999	28.66666667	0.577350269	0.639534884	1.457377197	-0.447014111	beta-ketoacyl-acyl carrier protein synthase II
PA2815	18.66666667	4.163331999	15.33333333	5.686240703	1.217391304	1.185636577	0.196710294	probable acyl-CoA dehydrogenase
PA3639	26.33333333	1.154700538	28.33333333	2.516611478	0.929411765	1.452297671	-0.073203404	acetyl-coenzyme A carboxylase carboxyl transferase (alpha subunit)
PA5372	13	1.732050808	20.33333333	3.055050463	0.639344262	1.30820858	-0.447312218	choline dehydrogenase
PA0506	13	6.08276253	14	6.244997998	0.928571429	1.146128036	-0.074107972	probable acyl-CoA dehydrogenase
PA0595	16.66666667	0.577350269	24.66666667	2.081665999	0.675675676	1.392110465	-0.392042088	LPS-assembly protein LptD
PA5232	26	2.645751311	22	3.605551275	1.181818182	1.342422681	0.167054085	conserved hypothetical protein
PA3471	27.66666667	3.511884584	13.33333333	6.429100507	2.075	1.124938737	0.729961154	probable malic enzyme
PA0306.1	30	1.732050808	19.66666667	3.214550254	1.525423729	1.293730757	0.422272226
PA4568	18	4.358898944	16.33333333	3.785938897	1.102040816	1.213074825	0.097163748	50S ribosomal protein L21
PA2639	20.33333333	4.041451884	20	4	1.016666667	1.301029996	0.016529302	NADH dehydrogenase I chain C,D
PA3925	21	1	20	3.605551275	1.05	1.301029996	0.048790164	probable acyl-CoA thiolase
PA1818	15.66666667	2.309401077	15.33333333	1.527525232	1.02173913	1.185636577	0.021506205	lysine decarboxylase
PA2424	0	0	13.33333333	5.686240703	0	1.124938737	#NUM!	PvdL
PA4854	17.66666667	6.110100927	28	2.645751311	0.630952381	1.447158031	-0.460524885	phosphoribosylaminoimidazolecarboxamide formyltransferase
PA3729	16.66666667	2.516611478	16	2.645751311	1.041666667	1.204119983	0.040821995	conserved hypothetical protein
PA5134	20.33333333	2.516611478	18	3.464101615	1.12962963	1.255272505	0.121889818	carboxyl-terminal processing protease, CtpA
PA0130	22.66666667	1.527525232	9	5.291502622	2.518518519	0.954242509	0.923670839	3-Oxopropanoate dehydrogenase
PA3227	25	2	24	7.549834435	1.041666667	1.380211242	0.040821995	peptidyl-prolyl cis-trans isomerase A
PA4176	37.66666667	8.020806277	24.33333333	6.506407099	1.547945205	1.386201605	0.436928378	peptidyl-prolyl cis-trans isomerase C2
PA5131	11.33333333	3.055050463	13.66666667	2.886751346	0.829268293	1.135662602	-0.187211542	phosphoglycerate mutase
PA5339	27.66666667	2.081665999	23.66666667	4.041451884	1.169014085	1.374137094	0.156160731	conserved hypothetical protein
PA3194	12.66666667	0.577350269	14.33333333	2.516611478	0.88372093	1.156347201	-0.123613956	phosphogluconate dehydratase
PA4245	19.66666667	3.055050463	30.66666667	11.59022577	0.641304348	1.486666573	-0.444251133	50S ribosomal protein L30
PA2069	3.333333333	1.527525232	43.33333333	3.214550254	0.076923077	1.636822098	-2.564949357	probable carbamoyl transferase
PA3139	21.66666667	4.163331999	26	3.605551275	0.833333333	1.414973348	-0.182321557	probable amino acid aminotransferase
PA2939	14.66666667	1.527525232	29.33333333	5.859465277	0.5	1.467361417	-0.693147181	probable aminopeptidase
PA4275	17	4.582575695	23.33333333	6.429100507	0.728571429	1.367976785	-0.316669609	transcription antitermination protein NusG
PA5312	28.66666667	2.309401077	17.33333333	2.309401077	1.653846154	1.238882089	0.503103578	Aldehyde dehydrogenase
PA0067	17	1.732050808	18.66666667	0.577350269	0.910714286	1.271066772	-0.093526058	oligopeptidase A
PA3525	7	4.582575695	12	5.567764363	0.583333333	1.079181246	-0.538996501	argininosuccinate synthase
PA5115	1.333333333	1.527525232	0.333333333	0.577350269	4	-0.477121255	1.386294361	conserved hypothetical protein
PA0897	30.66666667	1.154700538	19.66666667	2.516611478	1.559322034	1.293730757	0.444251133	subunit II of arginine N2-succinyltransferase = ornithine N2-succinyltransferase
PA2741	16.66666667	2.081665999	24.33333333	4.163331999	0.684931507	1.386201605	-0.378436436	50S ribosomal protein L20
PA4474	21	2	22	1.732050808	0.954545455	1.342422681	-0.046520016	conserved hypothetical protein
PA1746	11	4.358898944	20.66666667	9.291573243	0.532258065	1.315270435	-0.630626824	hypothetical protein
PA2444	21.66666667	2.309401077	9.333333333	0.577350269	2.321428571	0.970036777	0.84218276	serine hydroxymethyltransferase
PA5316	10.33333333	1.154700538	14.33333333	4.932882862	0.720930233	1.156347201	-0.327212911	50S ribosomal protein L28
PA0833	14.33333333	3.511884584	21.33333333	4.041451884	0.671875	1.329058719	-0.397682968	hypothetical protein
PA1483	24	1.732050808	24	5.291502622	1	1.380211242	0	cytochrome c-type biogenesis protein
PA1795	11.33333333	4.509249753	12.66666667	6.110100927	0.894736842	1.102662342	-0.111225635	cysteinyl-tRNA synthetase
PA2853	22.33333333	0.577350269	27	7	0.827160494	1.431363764	-0.189756535	Outer membrane lipoprotein OprI precursor
PA4426	20.66666667	4.725815626	26.33333333	5.507570547	0.784810127	1.420505837	-0.242313467	conserved hypothetical protein
PA5224	17	1.732050808	14.66666667	2.081665999	1.159090909	1.166331422	0.147635999	aminopeptidase P
PA5300	23.66666667	6.658328118	20.66666667	6.350852961	1.14516129	1.315270435	0.135545492	cytochrome c5
PA5552	15.33333333	1.154700538	17.33333333	0.577350269	0.884615385	1.238882089	-0.122602322	glucosamine-1-phosphate acetyltransferase/N-acetylglucosamine-1-phosphate uridyltransferase
PA3108	12	1.732050808	14	7	0.857142857	1.146128036	-0.15415068	amidophosphoribosyltransferase
PA0447	10.66666667	0.577350269	18.33333333	4.163331999	0.581818182	1.263241435	-0.541597282	glutaryl-CoA dehydrogenase
PA4442	14.66666667	6.806859286	8.333333333	4.725815626	1.76	0.920818754	0.565313809	ATP sulfurylase GTP-binding subunit/APS kinase
PA5369	7	3.464101615	40.33333333	6.027713773	0.173553719	1.605664116	-1.751268108	phosphate ABC transporter, periplasmic phosphate-binding protein, PstS
PA3977	18.33333333	6.429100507	18.66666667	4.932882862	0.982142857	1.271066772	-0.018018506	glutamate-1-semialdehyde 2,1-aminomutase
PA3648	22	1.732050808	22	3	1	1.342422681	0	outer membrane protein Opr86
PA0388	29.66666667	4.041451884	24.33333333	5.859465277	1.219178082	1.386201605	0.198176929	hypothetical protein
PA0764	14.33333333	2.886751346	22.33333333	3.214550254	0.641791045	1.348953548	-0.443492504	negative regulator for alginate biosynthesis MucB
PA2744	15.33333333	2.081665999	16.66666667	4.163331999	0.92	1.22184875	-0.083381609	threonyl-tRNA synthetase
PA0901	12.66666667	2.516611478	2.666666667	1.527525232	4.75	0.425968732	1.558144618	N-Succinylglutamate desuccinylase
PA5217	9.666666667	0.577350269	31	5	0.311827957	1.491361694	-1.165303663	probable binding protein component of ABC iron transporter
PA5435	7	2	17.66666667	2.309401077	0.396226415	1.247154615	-0.925769476	probable transcarboxylase subunit
PA0329	17.66666667	3.214550254	12.66666667	0.577350269	1.394736842	1.102662342	0.332705754	conserved hypothetical protein
PA0426	8.333333333	5.507570547	15.33333333	9.865765725	0.543478261	1.185636577	-0.609765572	Resistance-Nodulation-Cell Division (RND) multidrug efflux transporter MexB
PA1833	21.33333333	4.618802154	15.66666667	8.736894948	1.361702128	1.194976603	0.308735482	probable oxidoreductase
PA5063	16.66666667	3.511884584	13.66666667	1.527525232	1.219512195	1.135662602	0.198450939	ubiquinone biosynthesis methyltransferase UbiE
PA0355	18	5.291502622	14.33333333	2.516611478	1.255813953	1.156347201	0.227783931	protease PfpI
PA4261	20	4.358898944	34.66666667	13.31665624	0.576923077	1.539912085	-0.550046337	50S ribosomal protein L23
PA5100	16.66666667	1.154700538	9.333333333	2.081665999	1.785714286	0.970036777	0.579818495	urocanase
PA3915	51.33333333	7.767453465	0	0	#DIV/0!	#NUM!	#DIV/0!	molybdopterin biosynthetic protein B1
PA2402	0	0	8.666666667	2.516611478	0	0.937852093	#NUM!	probable non-ribosomal peptide synthetase
PA0314	20.66666667	3.214550254	17.66666667	3.214550254	1.169811321	1.247154615	0.156842471	L-cysteine transporter of ABC system FliY
PA4726	15	1	12.33333333	3.511884584	1.216216216	1.091080469	0.195744577	two-component response regulator CbrB
PA3657	11.66666667	3.055050463	15.33333333	3.055050463	0.760869565	1.185636577	-0.273293335	methionine aminopeptidase
PA0795	22.33333333	3.055050463	10.66666667	3.511884584	2.09375	1.028028724	0.738956717	citrate synthase 2
PA3614	20.66666667	5.507570547	11	5.291502622	1.878787879	1.041392685	0.630626824	hypothetical protein
PA3972	7.333333333	0.577350269	4.333333333	1.527525232	1.692307692	0.636822098	0.526093096	probable acyl-CoA dehydrogenase
PA5037	16.33333333	2.309401077	13.66666667	3.214550254	1.195121951	1.135662602	0.178248231	hypothetical protein
PA0299	21	2	12.33333333	2.886751346	1.702702703	1.091080469	0.532216814	Polyamine:pyruvate transaminase
PA2641	12.33333333	2.309401077	15.33333333	5.859465277	0.804347826	1.185636577	-0.217723484	NADH dehydrogenase I chain F
PA4738	23.66666667	3.055050463	28.66666667	5.686240703	0.825581395	1.457377197	-0.191667419	conserved hypothetical protein
PA5304	13.33333333	7.371114796	12.33333333	4.725815626	1.081081081	1.091080469	0.077961541	D-amino acid dehydrogenase, small subunit
PA5555	18.33333333	2.516611478	21.33333333	4.725815626	0.859375	1.329058719	-0.151549898	ATP synthase gamma chain
PA2008	2.666666667	1.154700538	39.66666667	6.658328118	0.067226891	1.598425707	-2.699681951	fumarylacetoacetase
PA4587	19.66666667	3.214550254	8.666666667	3.055050463	2.269230769	0.937852093	0.819440906	cytochrome c551 peroxidase precursor
PA4673	11	0	19	2.645751311	0.578947368	1.278753601	-0.546543706	conserved hypothetical protein
PA0668	21	5.291502622	19.33333333	4.163331999	1.086206897	1.286306739	0.082691716	tyrosyl-tRNA synthetase 2
PA3167	17.66666667	2.081665999	21	4.358898944	0.841269841	1.322219295	-0.172842813	3-phosphoserine aminotransferase
PA4429	16.33333333	3.511884584	17	5	0.960784314	1.230448921	-0.040005335	probable cytochrome c1 precursor
PA4974	22.33333333	0.577350269	14	2.645751311	1.595238095	1.146128036	0.467023001	probable outer membrane protein precursor
PA5507	20.66666667	1.154700538	24.66666667	1.154700538	0.837837838	1.392110465	-0.176930708	hypothetical protein
PA1097	18.33333333	2.886751346	16.33333333	3.511884584	1.12244898	1.213074825	0.115512887	transcriptional regulator FleQ
PA5110	13.66666667	2.516611478	15.33333333	7.371114796	0.891304348	1.185636577	-0.11506933	fructose-1,6-bisphosphatase
PA5117	12	3.605551275	15.33333333	2.081665999	0.782608696	1.185636577	-0.245122458	regulatory protein TypA
PA0998	2.333333333	1.154700538	34	2.645751311	0.068627451	1.531478917	-2.679062664	PqsC
PA0084	16.33333333	5.507570547	18.66666667	4.932882862	0.875	1.271066772	-0.133531393	TssC1
PA0779	10	2.645751311	12.66666667	6.658328118	0.789473684	1.102662342	-0.236388778	AsrA
PA2232	17.33333333	1.527525232	21	5.291502622	0.825396825	1.322219295	-0.191891008	PslB
PA3205	19	3.464101615	9	3.605551275	2.111111111	0.954242509	0.747214402	hypothetical protein
PA3700	8.666666667	4.041451884	10	3.464101615	0.866666667	1	-0.143100844	lysyl-tRNA synthetase
PA3800	13	4.582575695	14	2	0.928571429	1.146128036	-0.074107972	conserved hypothetical protein
PA4967	10.66666667	1.154700538	11.33333333	3.785938897	0.941176471	1.054357662	-0.060624622	topoisomerase IV subunit B
PA3848	29.66666667	3.511884584	18.33333333	5.033222957	1.618181818	1.263241435	0.481303184	hypothetical protein
PA4432	17.66666667	4.725815626	27.33333333	9.291573243	0.646341463	1.436692598	-0.436427334	30S ribosomal protein S9
PA4876	15	1.732050808	12.66666667	2.081665999	1.184210526	1.102662342	0.16907633	osmotically inducible lipoprotein OsmE
PA1546	15.33333333	0.577350269	12.66666667	3.055050463	1.210526316	1.102662342	0.191055237	oxygen-independent coproporphyrinogen III oxidase
PA0854	15.66666667	1.527525232	12	3.464101615	1.305555556	1.079181246	0.266628663	fumarate hydratase
PA0537	24.66666667	2.081665999	23.66666667	5.033222957	1.042253521	1.374137094	0.041385216	conserved hypothetical protein
PA2616	25	2.645751311	25.66666667	3.055050463	0.974025974	1.40936947	-0.026317308	thioredoxin reductase 1
PA1053	14	3	12.66666667	2.081665999	1.105263158	1.102662342	0.100083459	conserved hypothetical protein
PA2740	9.666666667	2.309401077	20	3.464101615	0.483333333	1.301029996	-0.727048732	phenylalanyl-tRNA synthetase, alpha-subunit
PA1658	9.333333333	1.154700538	18	1	0.518518519	1.255272505	-0.656779536	HsiC2
PA3803	14.33333333	1.527525232	16	1.732050808	0.895833333	1.204119983	-0.110000895	probable isoprenoid biosynthetic protein GcpE
PA4268	18.33333333	3.214550254	28.33333333	5.859465277	0.647058824	1.452297671	-0.435318071	30S ribosomal protein S12
PA0518	32	7.810249676	2.666666667	0.577350269	12	0.425968732	2.48490665	cytochrome c-551 precursor
PA4439	11.33333333	2.309401077	16.66666667	5.686240703	0.68	1.22184875	-0.385662481	tryptophanyl-tRNA synthetase
PA4007	13	2.645751311	21	4.582575695	0.619047619	1.322219295	-0.47957308	gamma-glutamyl phosphate reductase
PA0836	12.33333333	1.527525232	6.666666667	0.577350269	1.85	0.823908741	0.615185639	acetate kinase
PA5274	22.66666667	1.527525232	27.33333333	3.214550254	0.829268293	1.436692598	-0.187211542	nucleoside diphosphate kinase regulator
PA5475	22.33333333	2.081665999	11.33333333	3.785938897	1.970588235	1.054357662	0.678332095	hypothetical protein
PA5528	17	1	15.33333333	2.081665999	1.108695652	1.185636577	0.103184236	hypothetical protein
PA3257	13.66666667	1.154700538	6	0	2.277777778	0.77815125	0.823200309	AlgO
PA4272	12.33333333	2.081665999	14.66666667	3.214550254	0.840909091	1.166331422	-0.173271721	50S ribosomal protein L10
PA3570	32	3	8.333333333	2.081665999	3.84	0.920818754	1.345472367	methylmalonate-semialdehyde dehydrogenase
PA0143	13	1.732050808	13	2.645751311	1	1.113943352	0	purine nucleosidase Nuh
PA2532	24.66666667	1.527525232	13.33333333	4.725815626	1.85	1.124938737	0.615185639	thiol peroxidase
PA4402	18.33333333	3.214550254	21.33333333	1.154700538	0.859375	1.329058719	-0.151549898	glutamate N-acetyltransferase
PA1900	4	1.732050808	30.33333333	8.020806277	0.131868132	1.481920138	-2.025952857	probable phenazine biosynthesis protein
PA0020	16.33333333	1.527525232	21.33333333	2.516611478	0.765625	1.329058719	-0.267062785	T4P secretin-associated protein TsaP
PA1642	15.33333333	2.309401077	12	4.582575695	1.277777778	1.079181246	0.245122458	selenophosphate synthetase
PA1662	7.333333333	4.509249753	17	4.358898944	0.431372549	1.230448921	-0.840783179	clpV2
PA2009	3.666666667	0.577350269	27	4	0.135802469	1.431363764	-1.996553882	homogentisate 1,2-dioxygenase
PA3195	11.33333333	4.509249753	11.66666667	4.163331999	0.971428571	1.06694679	-0.028987537	glyceraldehyde 3-phosphate dehydrogenase
PA4416	21.66666667	3.055050463	13	3.605551275	1.666666667	1.113943352	0.510825624	UDP-N-acetylmuramoylalanyl-D-glutamyl-2, 6-diaminopimelate--D-alanyl-D-alanyl ligase
PA0754	28	6.557438524	3.333333333	2.081665999	8.4	0.522878745	2.128231706	hypothetical protein
PA2652	17.66666667	1.527525232	24	4.582575695	0.736111111	1.380211242	-0.306374205	methyl-accepting chemotaxis protein
PA4842	20.33333333	2.081665999	18.66666667	3.785938897	1.089285714	1.271066772	0.085522173	hypothetical protein
PA4855	18.33333333	2.886751346	24	1.732050808	0.763888889	1.380211242	-0.269332934	phosphoribosylamine--glycine ligase
PA5245	20.33333333	3.055050463	23.66666667	4.041451884	0.85915493	1.374137094	-0.151806013	conserved hypothetical protein
PA0409	17	3.605551275	14.33333333	2.516611478	1.186046512	1.156347201	0.170625517	twitching motility protein PilH
PA4576	12	3.605551275	14.33333333	4.041451884	0.837209302	1.156347201	-0.177681177	probable ATP-dependent protease
PA5242	10.33333333	0.577350269	14	2	0.738095238	1.146128036	-0.303682414	polyphosphate kinase
PA1064	18.66666667	3.055050463	15.66666667	3.511884584	1.191489362	1.194976603	0.175204089	hypothetical protein
PA2945	28	1.732050808	14.33333333	1.154700538	1.953488372	1.156347201	0.669616683	conserved hypothetical protein
PA3337	11.33333333	1.154700538	16.33333333	3.055050463	0.693877551	1.213074825	-0.365459773	ADP-L-glycero-D-mannoheptose 6-epimerase
PA2667	23.66666667	4.041451884	11.33333333	3.511884584	2.088235294	1.054357662	0.736319352	MvaU
PA5077	4	1	13.33333333	2.516611478	0.3	1.124938737	-1.203972804	OpgH
PA5036	3	1.732050808	7.666666667	4.509249753	0.391304348	0.884606581	-0.938269639	glutamate synthase large chain precursor
PA0399	16.33333333	4.509249753	18	7	0.907407407	1.255272505	-0.097163748	cystathionine beta-synthase
PA3723	24.66666667	3.214550254	7.666666667	1.527525232	3.217391304	0.884606581	1.168570877	probable FMN oxidoreductase
PA4448	15.66666667	2.081665999	17.66666667	5.131601439	0.886792453	1.247154615	-0.120144312	histidinol dehydrogenase
PA4749	10.66666667	3.511884584	13	7.937253933	0.820512821	1.113943352	-0.197825743	phosphoglucosamine mutase
PA5257	12.66666667	2.886751346	14.66666667	2.516611478	0.863636364	1.166331422	-0.146603474	hypothetical protein
PA5288	23	3.464101615	13.33333333	3.785938897	1.725	1.124938737	0.54522705	nitrogen regulatory protein P-II 2
PA5490	23.33333333	5.859465277	17.33333333	4.163331999	1.346153846	1.238882089	0.297251523	cytochrome c4 precursor
PA2235	7	1	10.33333333	1.527525232	0.677419355	1.014240439	-0.389464767	PslE
PA4131	17.33333333	1.527525232	20	5.196152423	0.866666667	1.301029996	-0.143100844	probable iron-sulfur protein
PA0964	15	3.464101615	16	3.605551275	0.9375	1.204119983	-0.064538521	pqsR-mediated PQS regulator, PmpR
PA3988	16.33333333	1.527525232	16.33333333	1.527525232	1	1.213074825	0	LPS-assembly lipoprotein LptE
PA4563	10.33333333	0.577350269	19	13	0.543859649	1.278753601	-0.609064063	30S ribosomal protein S20
PA3913	33.33333333	2.516611478	0	0	#DIV/0!	#NUM!	#DIV/0!	probable protease
PA0023	21.66666667	2.886751346	13	1	1.666666667	1.113943352	0.510825624	quinone oxidoreductase
PA3244	15.66666667	1.527525232	17	0	0.921568627	1.230448921	-0.081678031	cell division inhibitor MinD
PA4450	11.33333333	2.081665999	11.33333333	4.509249753	1	1.054357662	0	UDP-N-acetylglucosamine 1-carboxyvinyltransferase
PA3736	18.66666667	0.577350269	16.33333333	1.527525232	1.142857143	1.213074825	0.133531393	homoserine dehydrogenase
PA4163	9	2	9.333333333	2.081665999	0.964285714	0.970036777	-0.036367644	hypothetical protein
PA4880	21.33333333	2.081665999	13.66666667	4.041451884	1.56097561	1.135662602	0.445311017	probable bacterioferritin
PA5481	14.66666667	2.309401077	10	0	1.466666667	1	0.382992252	hypothetical protein
PA1830	14.66666667	6.027713773	9	4.358898944	1.62962963	0.954242509	0.488352768	hypothetical protein
PA3746	5.666666667	1.527525232	9	3	0.62962963	0.954242509	-0.462623522	signal recognition particle protein Ffh
PA5558	9	5.291502622	14.66666667	4.509249753	0.613636364	1.166331422	-0.488352768	ATP synthase B chain
PA3785	10.33333333	1.527525232	7	2	1.476190476	0.84509804	0.389464767	conserved hypothetical protein
PA1013	15.33333333	7.094598885	13.33333333	2.516611478	1.15	1.124938737	0.139761942	phosphoribosylaminoimidazole-succinocarboxamide synthase
PA1493	11	6.92820323	10	1.732050808	1.1	1	0.09531018	sulfate-binding protein of ABC transporter
PA3804	18.33333333	4.163331999	20.33333333	4.163331999	0.901639344	1.30820858	-0.103540679	hypothetical protein
PA4934	6.333333333	0.577350269	8.333333333	4.163331999	0.76	0.920818754	-0.274436846	30S ribosomal protein S18
PA4271	10.66666667	2.081665999	16	7.810249676	0.666666667	1.204119983	-0.405465108	50S ribosomal protein L7 / L12
PA0085	9	0	9.666666667	1.154700538	0.931034483	0.985276743	-0.071458964	Hcp1
PA0353	16.33333333	2.516611478	14.66666667	1.154700538	1.113636364	1.166331422	0.107630664	dihydroxy-acid dehydratase
PA2071	71.33333333	4.041451884	90.66666667	10.26320288	0.786764706	1.957447649	-0.239826051	elongation factor G
PA4465	14	1.732050808	14.33333333	5.507570547	0.976744186	1.156347201	-0.023530497	conserved hypothetical protein
PA4566	13	2	16	6	0.8125	1.204119983	-0.207639365	GTP-binding protein Obg
PA2638	15.33333333	1.154700538	12	0	1.277777778	1.079181246	0.245122458	NADH dehydrogenase I chain B
PA5553	15	6.08276253	26.33333333	11.15048579	0.569620253	1.420505837	-0.562785363	ATP synthase epsilon chain
PA3366	26	2.645751311	0	0	#DIV/0!	#NUM!	#DIV/0!	aliphatic amidase
PA0460	24.33333333	5.131601439	16	6.08276253	1.520833333	1.204119983	0.41925843	hypothetical protein
PA4847	17.66666667	4.725815626	19.33333333	8.082903769	0.913793103	1.286306739	-0.090151097	biotin carboxyl carrier protein (BCCP)
PA2234	14.66666667	2.309401077	11.33333333	2.081665999	1.294117647	1.054357662	0.257829109	PslD
PA4199	9.666666667	1.154700538	11	2	0.878787879	1.041392685	-0.129211731	probable acyl-CoA dehydrogenase
PA5052	9	3.605551275	13	1.732050808	0.692307692	1.113943352	-0.36772478	hypothetical protein
PA0427	10.33333333	4.509249753	12.66666667	5.507570547	0.815789474	1.102662342	-0.203598955	Major intrinsic multiple antibiotic resistance efflux outer membrane protein OprM precursor
PA1008	11.66666667	1.527525232	10.33333333	2.081665999	1.129032258	1.014240439	0.121360857	bacterioferritin comigratory protein
PA3716	10.33333333	0.577350269	19.66666667	3.055050463	0.525423729	1.293730757	-0.643550239	hypothetical protein
PA4667	11.66666667	2.886751346	7.666666667	1.154700538	1.52173913	0.884606581	0.419853846	hypothetical protein
PA1429	6.333333333	2.081665999	5	3.605551275	1.266666667	0.698970004	0.236388778	probable cation-transporting P-type ATPase
PA3117	15	1.732050808	13.33333333	2.309401077	1.125	1.124938737	0.117783036	aspartate semialdehyde dehydrogenase
PA3134	7.333333333	3.511884584	9.666666667	1.527525232	0.75862069	0.985276743	-0.276253377	glutamyl-tRNA synthetase
PA3247	3	2	3.333333333	1.527525232	0.9	0.522878745	-0.105360516	hypothetical protein
PA3810	12.66666667	0.577350269	10	3.464101615	1.266666667	1	0.236388778	heat shock protein HscA
PA4727	8	1	17	1.732050808	0.470588235	1.230448921	-0.753771802	poly(A) polymerase
PA2840	4	2.645751311	18	1.732050808	0.222222222	1.255272505	-1.504077397	probable ATP-dependent RNA helicase
PA2966	16	6.557438524	23.66666667	4.618802154	0.676056338	1.374137094	-0.391478866	acyl carrier protein
PA4389	14.66666667	4.163331999	8.333333333	1.527525232	1.76	0.920818754	0.565313809	probable short-chain dehydrogenase
PA4696	6	2.645751311	6	1.732050808	1	0.77815125	0	acetolactate synthase large subunit
PA3466	7.333333333	0.577350269	9.333333333	2.309401077	0.785714286	0.970036777	-0.241162057	probable ATP-dependent RNA helicase
PA3737	16.33333333	1.527525232	9.333333333	4.725815626	1.75	0.970036777	0.559615788	thiol:disulfide interchange protein DsbC
PA3805	16.66666667	5.507570547	10	4.358898944	1.666666667	1	0.510825624	type 4 fimbrial biogenesis protein PilF
PA3809	15.33333333	1.527525232	12.66666667	1.154700538	1.210526316	1.102662342	0.191055237	ferredoxin [2Fe-2S]
PA5493	5.666666667	1.527525232	9.666666667	2.516611478	0.586206897	0.985276743	-0.534082486	DNA polymerase I
PA1324	6.666666667	2.516611478	10.33333333	1.527525232	0.64516129	1.014240439	-0.438254931	hypothetical protein
PA4411	10.66666667	2.309401077	11	1	0.96969697	1.041392685	-0.030771659	UDP-N-acetylmuramate--alanine ligase
PA0430	11.66666667	1.527525232	19	2.645751311	0.614035088	1.278753601	-0.487703206	5,10-methylenetetrahydrofolate reductase
PA2023	11.66666667	3.055050463	14	4	0.833333333	1.146128036	-0.182321557	UTP--glucose-1-phosphate uridylyltransferase
PA5258	17	4.582575695	15.33333333	3.785938897	1.108695652	1.185636577	0.103184236	hypothetical protein
PA3266	11	1	14.66666667	3.785938897	0.75	1.166331422	-0.287682072	cold acclimation protein B
PA0652	12.66666667	4.163331999	16	2.645751311	0.791666667	1.204119983	-0.233614851	transcriptional regulator Vfr
PA1041	18	2	10	2	1.8	1	0.587786665	probable outer membrane protein precursor
PA3002	7	2.645751311	6.333333333	2.081665999	1.105263158	0.801632346	0.100083459	transcription-repair coupling protein Mfd
PA0292	13.66666667	2.081665999	15	5.291502622	0.911111111	1.176091259	-0.093090423	agmatine deiminase
PA3326	15.33333333	5.507570547	12	2.645751311	1.277777778	1.079181246	0.245122458	ClpP2
PA4939	8	3.464101615	11	5	0.727272727	1.041392685	-0.318453731	conserved hypothetical protein
PA2012	9	1.732050808	10.33333333	1.527525232	0.870967742	1.014240439	-0.138150338	methylcrotonyl-CoA carboxylase, alpha-subunit (biotin-containing)
PA4554	8.333333333	1.527525232	7.333333333	4.041451884	1.136363636	0.865301426	0.127833372	type 4 fimbrial biogenesis protein PilY1
PA5215	6	1.732050808	7.666666667	2.081665999	0.782608696	0.884606581	-0.245122458	glycine-cleavage system protein T1
PA4151	26	2.645751311	0	0	#DIV/0!	#NUM!	#DIV/0!	acetoin catabolism protein AcoB
PA2796	16	3	8.666666667	2.081665999	1.846153846	0.937852093	0.613104473	transaldolase
PA4232	15	2.645751311	13	3.605551275	1.153846154	1.113943352	0.143100844	single-stranded DNA-binding protein
PA4758	10.66666667	2.081665999	18.33333333	3.055050463	0.581818182	1.263241435	-0.541597282	carbamoyl-phosphate synthase small chain
PA1772	18	0	10.66666667	3.511884584	1.6875	1.028028724	0.523248144	probable methyltransferase
PA2626	3.666666667	1.154700538	4.666666667	1.527525232	0.785714286	0.669006781	-0.241162057	tRNA methyltransferase
PA2654	11.66666667	2.081665999	11	4	1.060606061	1.041392685	0.0588405	probable chemotaxis transducer
PA3980	4	3.605551275	6	2.645751311	0.666666667	0.77815125	-0.405465108	conserved hypothetical protein
PA4054	5.666666667	1.154700538	13	1.732050808	0.435897436	1.113943352	-0.830348302	GTP cyclohydrolase II / 3,4-dihydroxy-2-butanone 4-phosphate synthase
PA4748	17	1.732050808	16.66666667	2.516611478	1.02	1.22184875	0.019802627	triosephosphate isomerase
PA1708	17	3.464101615	1.666666667	1.154700538	10.2	0.22184875	2.32238772	translocator protein PopB
PA1459	12	2.645751311	14.33333333	2.309401077	0.837209302	1.156347201	-0.177681177	probable methyltransferase
PA3792	7.333333333	2.081665999	7.666666667	6.506407099	0.956521739	0.884606581	-0.044451763	2-isopropylmalate synthase
PA3931	6.333333333	2.081665999	5	1	1.266666667	0.698970004	0.236388778	conserved hypothetical protein
PA5025	13	3.605551275	4.666666667	3.511884584	2.785714286	0.669006781	1.024504317	homocysteine synthase
PA5027	10.66666667	6.658328118	9.666666667	5.507570547	1.103448276	0.985276743	0.098440073	hypothetical protein
PA5365	5.666666667	1.527525232	20	4.358898944	0.283333333	1.301029996	-1.261131218	phosphate uptake regulatory protein PhoU
PA5489	18.66666667	6.350852961	9	5	2.074074074	0.954242509	0.729514825	thiol:disulfide interchange protein DsbA
PA4031	11.33333333	0.577350269	13	2	0.871794872	1.113943352	-0.137201122	inorganic pyrophosphatase
PA3327	0.666666667	1.154700538	1.333333333	0.577350269	0.5	0.124938737	-0.693147181	probable non-ribosomal peptide synthetase
PA1127	14.66666667	1.527525232	12.66666667	0.577350269	1.157894737	1.102662342	0.146603474	probable oxidoreductase
PA4067	11.66666667	2.516611478	12.33333333	2.516611478	0.945945946	1.091080469	-0.055569851	Outer membrane protein OprG precursor
PA0525	8	3.464101615	0	0	#DIV/0!	#NUM!	#DIV/0!	probable dinitrification protein NorD
PA0516	18.33333333	6.110100927	2.333333333	0.577350269	7.857142857	0.367976785	2.061423036	heme d1 biosynthesis protein NirF
PA4214	0	0	20.33333333	1.527525232	0	1.30820858	#NUM!	phenazine biosynthesis protein PhzE
PA0400	10.66666667	1.154700538	12.66666667	2.516611478	0.842105263	1.102662342	-0.171850257	probable cystathionine gamma-lyase
PA4322	8.333333333	1.154700538	8	2	1.041666667	0.903089987	0.040821995	conserved hypothetical protein
PA2867	20	5.291502622	13.33333333	2.309401077	1.5	1.124938737	0.405465108	probable chemotaxis transducer
PA4602	6.666666667	1.527525232	7.333333333	2.516611478	0.909090909	0.865301426	-0.09531018	serine hydroxymethyltransferase
PA5302	15.33333333	3.055050463	8.666666667	1.527525232	1.769230769	0.937852093	0.570544858	catabolic alanine racemase
PA0102	11	1.732050808	9	3.605551275	1.222222222	0.954242509	0.200670695	probable carbonic anhydrase
PA0090	5.666666667	5.686240703	7	7	0.80952381	0.84509804	-0.211309094	ClpV1
PA4632	7.333333333	2.081665999	11	1.732050808	0.666666667	1.041392685	-0.405465108	hypothetical protein
PA5261	9	1	5.666666667	0.577350269	1.588235294	0.753327667	0.462623522	alginate biosynthesis regulatory protein AlgR
PA5013	7	2.645751311	6.333333333	4.618802154	1.105263158	0.801632346	0.100083459	branched-chain amino acid transferase
PA0970	2	1.732050808	3.666666667	3.511884584	0.545454545	0.56427143	-0.606135804	TolR protein
PA4710	0	0	17.33333333	2.309401077	0	1.238882089	#NUM!	Heme/Hemoglobin uptake outer membrane receptor PhuR precursor
PA0662	16	3.464101615	9.666666667	2.309401077	1.655172414	0.985276743	0.503905181	N-acetyl-gamma-glutamyl-phosphate reductase
PA2554	17	2.645751311	4.333333333	2.309401077	3.923076923	0.636822098	1.366876275	probable short-chain dehydrogenase
PA3263	8.666666667	1.154700538	12	1.732050808	0.722222222	1.079181246	-0.3254224	conserved hypothetical protein
PA3038	17.33333333	2.081665999	6.666666667	2.081665999	2.6	0.823908741	0.955511445	OpdQ
PA3640	4.333333333	1.154700538	6.333333333	2.081665999	0.684210526	0.801632346	-0.379489622	DNA polymerase III, alpha chain
PA5141	10.33333333	1.527525232	15	2.645751311	0.688888889	1.176091259	-0.372675285	phosphoribosylformimino-5-aminoimidazole carboxamide
PA5429	12.66666667	0.577350269	11.33333333	2.081665999	1.117647059	1.054357662	0.111225635	aspartate ammonia-lyase
PA2290	10.66666667	2.516611478	4.666666667	2.081665999	2.285714286	0.669006781	0.826678573	glucose dehydrogenase
PA3141	3.333333333	2.081665999	10.33333333	3.511884584	0.322580645	1.014240439	-1.131402111	nucleotide sugar epimerase/dehydratase WbpM
PA4687	9	2.645751311	15.66666667	3.511884584	0.574468085	1.194976603	-0.554310736	ferric iron-binding periplasmic protein HitA
PA2446	20.33333333	2.516611478	13	5.196152423	1.564102564	1.113943352	0.447312218	glycine cleavage system protein H2
PA3105	5.666666667	2.309401077	9.333333333	2.081665999	0.607142857	0.970036777	-0.498991166	general secretion pathway protein D
PA3745	9	2.645751311	10.66666667	4.618802154	0.84375	1.028028724	-0.169899037	30S ribosomal protein S16
PA4686	7.666666667	1.527525232	9	2.645751311	0.851851852	0.954242509	-0.16034265	hypothetical protein
PA5038	13.33333333	1.154700538	15.33333333	1.527525232	0.869565217	1.185636577	-0.139761942	3-dehydroquinate synthase
PA3674	12.66666667	1.154700538	12.66666667	3.055050463	1	1.102662342	0	hypothetical protein
PA4434	7.333333333	2.886751346	7	4	1.047619048	0.84509804	0.046520016	probable oxidoreductase
PA1202	18	2.645751311	9.333333333	2.886751346	1.928571429	0.970036777	0.656779536	probable hydrolase
PA2302	2	1	2	1.732050808	1	0.301029996	0	AmbE
PA3107	3	2	7	1	0.428571429	0.84509804	-0.84729786	o-succinylhomoserine sulfhydrylase
PA3654	7.666666667	2.309401077	7.333333333	2.886751346	1.045454545	0.865301426	0.044451763	uridylate kinase
PA3861	10	1	10.66666667	2.309401077	0.9375	1.028028724	-0.064538521	ATP-dependent RNA helicase RhlB
PA2528	13	0	6	4.358898944	2.166666667	0.77815125	0.773189888	MuxA
PA4913	16.66666667	2.081665999	4.666666667	0.577350269	3.571428571	0.669006781	1.272965676	probable binding protein component of ABC transporter
PA0140	0.333333333	0.577350269	7	5.291502622	0.047619048	0.84509804	-3.044522438	alkyl hydroperoxide reductase subunit F
PA0523	17	2.645751311	0	0	#DIV/0!	#NUM!	#DIV/0!	nitric-oxide reductase subunit C
PA0856	17.33333333	12.09683154	14	14.79864859	1.238095238	1.146128036	0.2135741	hypothetical protein
PA1222	8.333333333	1.154700538	9.333333333	0.577350269	0.892857143	0.970036777	-0.113328685	probable membrane-bound lytic murein transglycolase A
PA1677	15.33333333	0.577350269	13.66666667	1.527525232	1.12195122	1.135662602	0.11506933	conserved hypothetical protein
PA1681	11.33333333	2.081665999	9.333333333	3.214550254	1.214285714	0.970036777	0.194156014	chorismate synthase
PA3480	7	2	8	4.358898944	0.875	0.903089987	-0.133531393	probable deoxycytidine triphosphate deaminase
PA4366	9	1.732050808	5.666666667	1.527525232	1.588235294	0.753327667	0.462623522	superoxide dismutase
PA4152	15.33333333	1.527525232	0	0	#DIV/0!	#NUM!	#DIV/0!	probable hydrolase
PA1969	9.333333333	1.527525232	12.33333333	2.309401077	0.756756757	1.091080469	-0.278713402	hypothetical protein
PA5562	5	2	2.666666667	1.154700538	1.875	0.425968732	0.628608659	chromosome partitioning protein Spo0J
PA1076	13.66666667	3.214550254	13.33333333	1.527525232	1.025	1.124938737	0.024692613	hypothetical protein
PA4410	6.333333333	2.886751346	5.666666667	2.309401077	1.117647059	0.753327667	0.111225635	D-alanine--D-alanine ligase
PA1796	3.666666667	0.577350269	8.666666667	5.033222957	0.423076923	0.937852093	-0.860201265	5,10-methylene-tetrahydrofolate dehydrogenase / cyclohydrolase
PA0572	8.333333333	1.154700538	7	2.645751311	1.19047619	0.84509804	0.174353387	hypothetical protein
PA3527	5	1.732050808	6.333333333	3.055050463	0.789473684	0.801632346	-0.236388778	dihydroorotase
PA4061	8.666666667	3.214550254	14.33333333	2.081665999	0.604651163	1.156347201	-0.503103578	probable thioredoxin
PA5323	7.333333333	3.055050463	4	3.464101615	1.833333333	0.602059991	0.606135804	acetylglutamate kinase
PA2015	6.333333333	2.081665999	7	3.464101615	0.904761905	0.84509804	-0.100083459	putative isovaleryl-CoA dehydrogenase
PA2398	0.333333333	0.577350269	7	7.549834435	0.047619048	0.84509804	-3.044522438	ferripyoverdine receptor
PA1069	5.333333333	3.511884584	9	2	0.592592593	0.954242509	-0.523248144	hypothetical protein
PA1750	12	1.732050808	8.333333333	1.527525232	1.44	0.920818754	0.364643114	phospho-2-dehydro-3-deoxyheptonate aldolase
PA2615	2.666666667	1.527525232	4.333333333	1.527525232	0.615384615	0.636822098	-0.485507816	cell division protein FtsK
PA3308	6.333333333	0.577350269	9.333333333	0.577350269	0.678571429	0.970036777	-0.387765531	RNA helicase HepA
PA3919	9.333333333	1.154700538	13.33333333	3.785938897	0.7	1.124938737	-0.356674944	conserved hypothetical protein
PA4130	6.666666667	3.055050463	8	2	0.833333333	0.903089987	-0.182321557	probable sulfite or nitrite reductase
PA5263	4.666666667	0.577350269	5.666666667	1.527525232	0.823529412	0.753327667	-0.194156014	argininosuccinate lyase
PA1838	8.333333333	0.577350269	7	2.645751311	1.19047619	0.84509804	0.174353387	sulfite reductase
PA0898	11	2.645751311	8.333333333	3.214550254	1.32	0.920818754	0.277631737	N-Succinylglutamate 5-semialdehyde dehydrogenase
PA3166	7	2.645751311	5.333333333	2.081665999	1.3125	0.726998728	0.271933715	chorismate mutase
PA4759	10.66666667	1.154700538	13	3.464101615	0.820512821	1.113943352	-0.197825743	dihydrodipicolinate reductase
PA5340	8	0	5.333333333	3.785938897	1.5	0.726998728	0.405465108	hypothetical protein
PA3481	12.33333333	2.886751346	7.333333333	1.527525232	1.681818182	0.865301426	0.519875459	conserved hypothetical protein
PA4661	14.33333333	1.527525232	12.66666667	1.154700538	1.131578947	1.102662342	0.123613956	Lipid A 3-O-deacylase
PA3822	14.66666667	0.577350269	19	2.645751311	0.771929825	1.278753601	-0.258861634	conserved hypothetical protein
PA3891	4.333333333	3.214550254	4	3	1.083333333	0.602059991	0.080042708	OpuC ABC transporter, ATP-binding protein, OpuCA
PA4765	13.66666667	5.507570547	19	5.291502622	0.719298246	1.278753601	-0.329479201	Outer membrane lipoprotein OmlA precursor
PA5413	7.666666667	4.932882862	8.666666667	5.033222957	0.884615385	0.937852093	-0.122602322	low specificity l-threonine aldolase
PA0156	9	2	6.333333333	2.886751346	1.421052632	0.801632346	0.351397887	Resistance-Nodulation-Cell Division (RND) triclosan efflux membrane fusion protein, TriA
PA0401	10	0	8.666666667	1.527525232	1.153846154	0.937852093	0.143100844	noncatalytic dihydroorotase-like protein
PA1847	8	2	4.333333333	0.577350269	1.846153846	0.636822098	0.613104473	NfuA
PA2788	16.66666667	3.055050463	18.33333333	1.527525232	0.909090909	1.263241435	-0.09531018	probable chemotaxis transducer
PA3611	12.33333333	1.527525232	14	2	0.880952381	1.146128036	-0.126751706	hypothetical protein
PA2014	8.666666667	1.527525232	9	2	0.962962963	0.954242509	-0.037740328	methylcrotonyl-CoA carboxylase, beta-subunit
PA4729	8.333333333	2.886751346	8.333333333	5.507570547	1	0.920818754	0	3-methyl-2-oxobutanoate hydroxymethyltransferase
PA4941	12.33333333	3.785938897	6	3	2.055555556	0.77815125	0.720546155	protease subunit HflC
PA5549	4	2	9	5.567764363	0.444444444	0.954242509	-0.810930216	glucosamine--fructose-6-phosphate aminotransferase
PA3535	6	3	3.333333333	3.214550254	1.8	0.522878745	0.587786665	probable serine protease
PA4414	10.33333333	5.507570547	10.33333333	3.511884584	1	1.014240439	0	UDP-N-acetylmuramoylalanine--D-glutamate ligase
PA4417	7	1.732050808	4	1	1.75	0.602059991	0.559615788	UDP-N-acetylmuramoylalanyl-D-glutamate-2, 6-diaminopimelate ligase
PA1904	0.333333333	0.577350269	16	1.732050808	0.020833333	1.204119983	-3.871201011	probable phenazine biosynthesis protein
PA3584	0.666666667	1.154700538	16	6.557438524	0.041666667	1.204119983	-3.17805383	glycerol-3-phosphate dehydrogenase
PA0295	14.33333333	3.055050463	7	0	2.047619048	0.84509804	0.716677678	probable periplasmic polyamine binding protein
PA4217	4	1	18.66666667	2.309401077	0.214285714	1.271066772	-1.540445041	flavin-containing monooxygenase
PA5035	2.666666667	1.527525232	7.666666667	1.527525232	0.347826087	0.884606581	-1.056052674	glutamate synthase small chain
PA2552	11	1.732050808	5	2.645751311	2.2	0.698970004	0.78845736	probable acyl-CoA dehydrogenase
PA0176	13.33333333	3.785938897	5.333333333	1.527525232	2.5	0.726998728	0.916290732	aerotaxis transducer Aer2
PA0408	9	5.196152423	7.333333333	2.516611478	1.227272727	0.865301426	0.204794413	twitching motility protein PilG
PA0603	15.66666667	1.527525232	5.666666667	1.527525232	2.764705882	0.753327667	1.016934258	AgtA
PA0767	2.666666667	2.081665999	6	2	0.444444444	0.77815125	-0.810930216	GTP-binding protein LepA
PA3819	11.33333333	3.511884584	6.666666667	2.081665999	1.7	0.823908741	0.530628251	conserved hypothetical protein
PA5045	2.333333333	1.527525232	2.333333333	2.081665999	1	0.367976785	0	penicillin-binding protein 1A
PA0928	1	0	1	1	1	0	0	sensor/response regulator hybrid
PA1260	25.33333333	5.131601439	0	0	#DIV/0!	#NUM!	#DIV/0!	ABC transporter periplasmic-binding protein, LhpP
PA0277	2.666666667	0.577350269	11.66666667	0.577350269	0.228571429	1.06694679	-1.47590652	conserved hypothetical protein
PA2644	6	1.732050808	11.66666667	3.511884584	0.514285714	1.06694679	-0.664976304	NADH Dehydrogenase I chain I
PA3787	3.333333333	1.527525232	4.333333333	4.163331999	0.769230769	0.636822098	-0.262364264	conserved hypothetical protein
PA5414	10	0	12.66666667	0.577350269	0.789473684	1.102662342	-0.236388778	hypothetical protein
PA0587	7.666666667	4.041451884	4	0	1.916666667	0.602059991	0.650587566	conserved hypothetical protein
PA3181	7.333333333	1.154700538	8.666666667	2.886751346	0.846153846	0.937852093	-0.167054085	2-keto-3-deoxy-6-phosphogluconate aldolase
PA4412	6.333333333	2.081665999	7.333333333	0.577350269	0.863636364	0.865301426	-0.146603474	UDP-N-acetylglucosamine--N-acetylmuramyl-(pentapeptide) pyrophosphoryl-undecaprenol N-acetylglucosamine transferase
PA4633	14.33333333	1.527525232	10	2.645751311	1.433333333	1	0.360002734	probable chemotaxis transducer
PA4430	2	1	2.666666667	0.577350269	0.75	0.425968732	-0.287682072	probable cytochrome b
PA4947	8	3.605551275	2	2	4	0.301029996	1.386294361	N-acetylmuramoyl-L-alanine amidase
PA1914	10.66666667	0.577350269	1.333333333	1.527525232	8	0.124938737	2.079441542	conserved hypothetical protein
PA1927	9.333333333	3.511884584	0	0	#DIV/0!	#NUM!	#DIV/0!	5-methyltetrahydropteroyltriglutamate-homocysteine S-methyltransferase
PA0745	12.33333333	2.081665999	4.333333333	0.577350269	2.846153846	0.636822098	1.045968555	probable enoyl-CoA hydratase/isomerase
PA3728	0.333333333	0.577350269	2.333333333	3.214550254	0.142857143	0.367976785	-1.945910149	hypothetical protein
PA3187	11.66666667	0.577350269	1	1	11.66666667	0	2.456735773	probable ATP-binding component of ABC transporter
PA0542	13.33333333	1.527525232	7.666666667	3.785938897	1.739130435	0.884606581	0.553385238	conserved hypothetical protein
PA4453	10.33333333	0.577350269	7	2.645751311	1.476190476	0.84509804	0.389464767	conserved hypothetical protein
PA1689	3.666666667	2.309401077	10.66666667	2.309401077	0.34375	1.028028724	-1.06784063	conserved hypothetical protein
PA3159	4	1.732050808	6.666666667	3.055050463	0.6	0.823908741	-0.510825624	UDP-N-acetyl-d-glucosamine 6-Dehydrogenase
PA0896	13	2	8.333333333	3.785938897	1.56	0.920818754	0.444685821	subunit I of arginine N2-succinyltransferase = ornithine N2-succinyltransferase
PA3004	5	1	6.666666667	0.577350269	0.75	0.823908741	-0.287682072	5-methylthioadenosine phosphorylase MtnP
PA4839	5.333333333	1.527525232	7.666666667	4.509249753	0.695652174	0.884606581	-0.362905494	arginine decarboxylase (ADC)
PA0315	1.333333333	1.527525232	8	3.464101615	0.166666667	0.903089987	-1.791759469	hypothetical protein
PA1555	4	1	1.666666667	1.527525232	2.4	0.22184875	0.875468737	Cytochrome c oxidase, cbb3-type, CcoP subunit
PA4372	2.333333333	1.154700538	10.66666667	1.154700538	0.21875	1.028028724	-1.519825754	hypothetical protein
PA0372	3.333333333	0.577350269	3.666666667	3.055050463	0.909090909	0.56427143	-0.09531018	probable zinc protease
PA2968	9.666666667	0.577350269	14	2.645751311	0.69047619	1.146128036	-0.370373788	malonyl-CoA-[acyl-carrier-protein] transacylase
PA2999	8.666666667	1.154700538	14.33333333	2.309401077	0.604651163	1.156347201	-0.503103578	Na+-translocating NADH:ubiquinone oxidoreductase subunit Nrq1
PA3286	3.666666667	1.527525232	7.666666667	1.154700538	0.47826087	0.884606581	-0.737598943	hypothetical protein
PA3636	8.333333333	1.527525232	8.666666667	1.154700538	0.961538462	0.937852093	-0.039220713	2-dehydro-3-deoxyphosphooctonate aldolase
PA4646	7.666666667	3.055050463	6.666666667	2.886751346	1.15	0.823908741	0.139761942	uracil phosphoribosyltransferase
PA3687	2.666666667	1.154700538	0.666666667	1.154700538	4	-0.176091259	1.386294361	phosphoenolpyruvate carboxylase
PA0837	5.666666667	4.041451884	4.666666667	1.527525232	1.214285714	0.669006781	0.194156014	peptidyl-prolyl cis-trans isomerase SlyD
PA5315	4.333333333	0.577350269	4.666666667	1.527525232	0.928571429	0.669006781	-0.074107972	50S ribosomal protein L33
PA1254	17.33333333	2.081665999	0	0	#DIV/0!	#NUM!	#DIV/0!	delta1-pyrroline-4-hydroxy-2-carboxylate deaminase, LphC
PA0317	8	1	10	1.732050808	0.8	1	-0.223143551	hypothetical protein
PA1339	11.33333333	4.163331999	7.666666667	1.527525232	1.47826087	0.884606581	0.390866309	AatP
PA5317	7	1	7	1	1	0.84509804	0	probable binding protein component of ABC dipeptide transporter
PA4572	5	3.605551275	6.666666667	0.577350269	0.75	0.823908741	-0.287682072	peptidyl-prolyl cis-trans isomerase FklB
PA4611	7.333333333	3.055050463	3.666666667	2.886751346	2	0.56427143	0.693147181	hypothetical protein
PA3031	6	4.582575695	7	2	0.857142857	0.84509804	-0.15415068	hypothetical protein
PA0999	0	0	11.66666667	4.041451884	0	1.06694679	#NUM!	3-oxoacyl-[acyl-carrier-protein] synthase III
PA3533	13.66666667	9.073771726	13.33333333	8.504900548	1.025	1.124938737	0.024692613	GrxD
PA4959	7.666666667	4.041451884	5.333333333	3.785938897	1.4375	0.726998728	0.362905494	FimX
PA1529	3	1.732050808	6.666666667	6.110100927	0.45	0.823908741	-0.798507696	DNA ligase
PA3040	11.33333333	1.527525232	8.666666667	1.527525232	1.307692308	0.937852093	0.268263987	conserved hypothetical protein
PA3666	6	4	7	3.464101615	0.857142857	0.84509804	-0.15415068	tetrahydrodipicolinate succinylase
PA2994	3.333333333	1.154700538	6.333333333	2.516611478	0.526315789	0.801632346	-0.641853886	Na+-translocating NADH:quinone oxidoreductase, subunit Nqr6
PA4235	15	4.582575695	6.333333333	3.214550254	2.368421053	0.801632346	0.862223511	bacterial ferritin
PA0773	6.666666667	2.886751346	4	1.732050808	1.666666667	0.602059991	0.510825624	pyridoxal phosphate biosynthetic protein PdxJ
PA1532	6	2.645751311	8.333333333	1.154700538	0.72	0.920818754	-0.328504067	DNA polymerase subunits gamma and tau
PA2629	7.666666667	3.785938897	11.33333333	4.163331999	0.676470588	1.054357662	-0.390866309	adenylosuccinate lyase
PA3171	9.333333333	1.154700538	6.666666667	1.154700538	1.4	0.823908741	0.336472237	3-demethylubiquinone-9 3-methyltransferase
PA4460	4.333333333	0.577350269	3	2.645751311	1.444444444	0.477121255	0.36772478	LptH
PA4514	0	0	16	1.732050808	0	1.204119983	#NUM!	probable outer membrane receptor for iron transport
PA5209	6.333333333	1.527525232	9.333333333	2.516611478	0.678571429	0.970036777	-0.387765531	hypothetical protein
PA0934	3.333333333	3.055050463	3.333333333	2.886751346	1	0.522878745	0	GTP pyrophosphokinase
PA2250	4.333333333	2.516611478	8.333333333	4.041451884	0.52	0.920818754	-0.653926467	lipoamide dehydrogenase-Val
PA3179	3	0	5.333333333	2.309401077	0.5625	0.726998728	-0.575364145	conserved hypothetical protein
PA3581	4.333333333	2.309401077	3.333333333	2.516611478	1.3	0.522878745	0.262364264	glycerol uptake facilitator protein
PA3646	8.333333333	1.527525232	9	1.732050808	0.925925926	0.954242509	-0.076961041	UDP-3-O-[3-hydroxylauroyl] glucosamine N-acyltransferase
PA3801	8.333333333	1.527525232	7	1.732050808	1.19047619	0.84509804	0.174353387	conserved hypothetical protein
PA4449	4.666666667	1.154700538	7.333333333	2.516611478	0.636363636	0.865301426	-0.451985124	ATP-phosphoribosyltransferase
PA0771	5.333333333	2.516611478	6.333333333	0.577350269	0.842105263	0.801632346	-0.171850257	GTP-binding protein Era
PA4762	10.66666667	2.081665999	10	2.645751311	1.066666667	1	0.064538521	heat shock protein GrpE
PA0077	2.666666667	1.527525232	3.333333333	2.516611478	0.8	0.522878745	-0.223143551	IcmF1
PA2988	0.666666667	0.577350269	2.666666667	0.577350269	0.25	0.425968732	-1.386294361	lipoprotein localization protein LolE
PA4226	0	0	2.666666667	2.516611478	0	0.425968732	#NUM!	dihydroaeruginoic acid synthetase
PA4290	10	1.732050808	0	0	#DIV/0!	#NUM!	#DIV/0!	probable chemotaxis transducer
PA3914	17	2.645751311	0	0	#DIV/0!	#NUM!	#DIV/0!	molybdenum cofactor biosynthetic protein A1
PA1049	6.333333333	1.527525232	4.333333333	1.527525232	1.461538462	0.636822098	0.379489622	pyridoxine 5'-phosphate oxidase
PA5349	9	1.732050808	9.333333333	2.886751346	0.964285714	0.970036777	-0.036367644	rubredoxin reductase
PA5421	5.666666667	2.309401077	1.666666667	1.527525232	3.4	0.22184875	1.223775432	glutathione-independent formaldehyde dehydrogenase
PA4476	0.333333333	0.577350269	1.666666667	2.081665999	0.2	0.22184875	-1.609437912	hypothetical protein
PA5297	0.333333333	0.577350269	1	1	0.333333333	0	-1.098612289	pyruvate dehydrogenase (cytochrome)
PA0381	6.666666667	0.577350269	6.666666667	2.309401077	1	0.823908741	0	thiamine biosynthesis protein, thiazole moiety
PA3460	4	1	13	5.291502622	0.307692308	1.113943352	-1.178654996	probable acetyltransferase
PA3708	8	1	4	3.464101615	2	0.602059991	0.693147181	probable chemotaxis transducer
PA3271	2.333333333	1.154700538	1.333333333	0.577350269	1.75	0.124938737	0.559615788	probable two-component sensor
PA0122	11.33333333	1.527525232	8	2	1.416666667	0.903089987	0.348306694	rahU
PA0867	9.666666667	2.081665999	5	3.605551275	1.933333333	0.698970004	0.659245629	membrane-bound lysozyme inhibitor of c-type lysozyme MliC
PA3081	8	1.732050808	14.33333333	7.505553499	0.558139535	1.156347201	-0.583146285	conserved hypothetical protein
PA2194	4.666666667	0.577350269	11.66666667	2.081665999	0.4	1.06694679	-0.916290732	hydrogen cyanide synthase HcnB
PA3021	13	2.645751311	6.333333333	2.516611478	2.052631579	0.801632346	0.719122667	hypothetical protein
PA4336	14	0	7.666666667	2.516611478	1.826086957	0.884606581	0.602175402	conserved hypothetical protein
PA3920	1.666666667	1.154700538	9	3	0.185185185	0.954242509	-1.686398954	probable metal transporting P-type ATPase
PA1092	11.66666667	2.886751346	13.66666667	2.081665999	0.853658537	1.135662602	-0.158224005	flagellin type B
PA1293	8.333333333	1.527525232	10.33333333	2.886751346	0.806451613	1.014240439	-0.21511138	hypothetical protein
PA1001	0	0	2	1	0	0.301029996	#NUM!	anthranilate synthase component I
PA2399	0	0	3.666666667	1.154700538	0	0.56427143	#NUM!	pyoverdine synthetase D
PA4613	0	0	14.66666667	2.516611478	0	1.166331422	#NUM!	catalase
PA1552	3.666666667	0.577350269	5	1	0.733333333	0.698970004	-0.310154928	Cytochrome c oxidase, cbb3-type, CcoP subunit
PA2147	5.333333333	2.516611478	4.666666667	0.577350269	1.142857143	0.669006781	0.133531393	catalase HPII
PA3622	10.33333333	1.154700538	8.666666667	1.527525232	1.192307692	0.937852093	0.175890666	sigma factor RpoS
PA3751	5	2.645751311	4	1	1.25	0.602059991	0.223143551	phosphoribosylglycinamide formyltransferase 2
PA3620	1	0	3.333333333	0.577350269	0.3	0.522878745	-1.203972804	DNA mismatch repair protein MutS
PA3981	5	1.732050808	6.333333333	0.577350269	0.789473684	0.801632346	-0.236388778	conserved hypothetical protein
PA1843	1	1	4	2.645751311	0.25	0.602059991	-1.386294361	methionine synthase
PA0298	9.666666667	2.516611478	1	1	9.666666667	0	2.268683541	Glutamylpolyamine synthetase
PA5366	2	1	9	2.645751311	0.222222222	0.954242509	-1.504077397	ATP-binding component of ABC phosphate transporter
PA1553	9.666666667	2.309401077	12	4	0.805555556	1.079181246	-0.216223108	Cytochrome c oxidase, cbb3-type, CcoO subunit
PA1767	7.666666667	0.577350269	7	0	1.095238095	0.84509804	0.090971778	hypothetical protein
PA3629	0.666666667	0.577350269	2.333333333	2.309401077	0.285714286	0.367976785	-1.252762968	alcohol dehydrogenase class III
PA3849	7	1	8.333333333	2.516611478	0.84	0.920818754	-0.174353387	conserved hypothetical protein
PA4569	7	3	5.333333333	1.154700538	1.3125	0.726998728	0.271933715	octaprenyl-diphosphate synthase
PA5034	6.333333333	2.516611478	7	1	0.904761905	0.84509804	-0.100083459	uroporphyrinogen decarboxylase
PA3923	10	4.582575695	5	1.732050808	2	0.698970004	0.693147181	hypothetical protein
PA4874	7.333333333	2.516611478	3.666666667	2.081665999	2	0.56427143	0.693147181	conserved hypothetical protein
PA2619	0.333333333	0.577350269	0.333333333	0.577350269	1	-0.477121255	0	initiation factor
PA3879	3	2	1.333333333	1.154700538	2.25	0.124938737	0.810930216	two-component response regulator NarL
PA0296	5	1	6	2	0.833333333	0.77815125	-0.182321557	Glutamylpolyamine synthetase
PA0337	2	1	1	0	2	0	0.693147181	phosphoenolpyruvate-protein phosphotransferase PtsP
PA0937	5	1	10.33333333	2.309401077	0.483870968	1.014240439	-0.725937003	conserved hypothetical protein
PA3183	2.333333333	1.527525232	4	5.196152423	0.583333333	0.602059991	-0.538996501	glucose-6-phosphate 1-dehydrogenase
PA3349	6	2	4.333333333	1.527525232	1.384615385	0.636822098	0.3254224	probable chemotaxis protein
PA4472	5.666666667	1.154700538	5.666666667	2.309401077	1	0.753327667	0	PmbA protein
PA4609	5	1	3.666666667	1.154700538	1.363636364	0.56427143	0.310154928	DNA repair protein RadA
PA5112	10	0	6	1.732050808	1.666666667	0.77815125	0.510825624	esterase EstA
PA4314	5.666666667	3.055050463	5	4.358898944	1.133333333	0.698970004	0.125163143	formyltetrahydrofolate deformylase
PA2755	8.333333333	1.527525232	6.666666667	1.154700538	1.25	0.823908741	0.223143551	ecotin precursor
PA5418	1.333333333	0.577350269	0.666666667	1.154700538	2	-0.176091259	0.693147181	sarcosine oxidase alpha subunit
PA4348	6.666666667	3.214550254	1.333333333	1.527525232	5	0.124938737	1.609437912	conserved hypothetical protein
PA0974	12	2	5.333333333	3.214550254	2.25	0.726998728	0.810930216	conserved hypothetical protein
PA2876	5.666666667	1.154700538	8.333333333	1.154700538	0.68	0.920818754	-0.385662481	orotidine 5'-phosphate decarboxylase
PA3468	4.666666667	1.154700538	6	1	0.777777778	0.77815125	-0.251314428	conserved hypothetical protein
PA3731	12.66666667	3.511884584	6	0	2.111111111	0.77815125	0.747214402	conserved hypothetical protein
PA4733	5	2	4.333333333	0.577350269	1.153846154	0.636822098	0.143100844	acetyl-coenzyme A synthetase
PA4225	0	0	2.666666667	1.527525232	0	0.425968732	#NUM!	pyochelin synthetase
PA2555	7	4.358898944	1	1	7	0	1.945910149	probable AMP-binding enzyme
PA4558	6.666666667	0.577350269	9	1	0.740740741	0.954242509	-0.300104592	probable peptidyl-prolyl cis-trans isomerase, FkbP-type
PA5378	6.333333333	3.214550254	2.666666667	0.577350269	2.375	0.425968732	0.864997437	CbcX
PA0157	5.333333333	1.527525232	10	1.732050808	0.533333333	1	-0.628608659	Resistance-Nodulation-Cell Division (RND) triclosan efflux membrane fusion protein, TriB
PA3996	2.333333333	0.577350269	7	1.732050808	0.333333333	0.84509804	-1.098612289	lipoate synthase
PA2195	1.333333333	0.577350269	6.666666667	4.725815626	0.2	0.823908741	-1.609437912	hydrogen cyanide synthase HcnC
PA3022	2	1.732050808	1.666666667	1.527525232	1.2	0.22184875	0.182321557	hypothetical protein
PA3029	9.333333333	1.527525232	8.666666667	2.516611478	1.076923077	0.937852093	0.074107972	molybdopterin biosynthetic protein B2
PA0659	4.666666667	2.081665999	8	1	0.583333333	0.903089987	-0.538996501	hypothetical protein
PA3802	7	3.605551275	5	4	1.4	0.698970004	0.336472237	histidyl-tRNA synthetase
PA0768	5	1.732050808	6.666666667	3.785938897	0.75	0.823908741	-0.287682072	signal peptidase I
PA3974	0.333333333	0.577350269	0.333333333	0.577350269	1	-0.477121255	0	Lost Adherence Sensor, LadS
PA0778	7.666666667	0.577350269	5.333333333	1.527525232	1.4375	0.726998728	0.362905494	inhibitor of cysteine peptidase
PA0920	0	0	0.333333333	0.577350269	0	-0.477121255	#NUM!	alanyl-phosphatidylglycerol synthase
PA2385	0	0	1.333333333	1.154700538	0	0.124938737	#NUM!	3-oxo-C12-homoserine lactone acylase PvdQ
PA3911	9	1	0	0	#DIV/0!	#NUM!	#DIV/0!	conserved hypothetical protein
PA1457	10.66666667	1.527525232	2.333333333	1.154700538	4.571428571	0.367976785	1.519825754	chemotaxis protein CheZ
PA2717	8.333333333	0.577350269	2.333333333	0.577350269	3.571428571	0.367976785	1.272965676	chloroperoxidase precursor
PA3768	1.666666667	0.577350269	2.666666667	1.527525232	0.625	0.425968732	-0.470003629	probable metallo-oxidoreductase
PA3816	6.666666667	0.577350269	6	2.645751311	1.111111111	0.77815125	0.105360516	O-acetylserine synthase
PA5043	8.666666667	0.577350269	8	1.732050808	1.083333333	0.903089987	0.080042708	type 4 fimbrial biogenesis protein PilN
PA5200	5.666666667	3.055050463	2	1	2.833333333	0.301029996	1.041453875	AmgR
PA3452	3	1	8.333333333	3.214550254	0.36	0.920818754	-1.021651248	malate:quinone oxidoreductase
PA3126	4	1.732050808	17.33333333	2.309401077	0.230769231	1.238882089	-1.466337069	heat-shock protein IbpA
PA1271	3.666666667	1.527525232	1.333333333	1.154700538	2.75	0.124938737	1.011600912	probable tonB-dependent receptor
PA5436	1.666666667	1.527525232	3.333333333	1.527525232	0.5	0.522878745	-0.693147181	probable biotin carboxylase subunit of a transcarboxylase
PA4567	1	0	2.333333333	1.154700538	0.428571429	0.367976785	-0.84729786	50S ribosomal protein L27
PA4742	5.666666667	1.154700538	8.333333333	3.785938897	0.68	0.920818754	-0.385662481	tRNA pseudouridine 55 synthase
PA3351	10	1.732050808	1.333333333	0.577350269	7.5	0.124938737	2.014903021	FlgM
PA5133	5.333333333	1.527525232	5	1	1.066666667	0.698970004	0.064538521	conserved hypothetical protein
PA4764	8	0	2.666666667	1.154700538	3	0.425968732	1.098612289	ferric uptake regulation protein
PA0402	4	3.464101615	4	2.645751311	1	0.602059991	0	aspartate carbamoyltransferase
PA4973	0	0	9.666666667	0.577350269	0	0.985276743	#NUM!	thiamin biosynthesis protein ThiC
PA4785	5	3.605551275	3.333333333	3.055050463	1.5	0.522878745	0.405465108	probable acyl-CoA thiolase
PA0586	7	3.605551275	2.666666667	0.577350269	2.625	0.425968732	0.965080896	conserved hypothetical protein
PA0158	1.333333333	1.527525232	1.333333333	1.527525232	1	0.124938737	0	Resistance-Nodulation-Cell Division (RND) triclosan efflux transporter, TriC
PA1617	0.333333333	0.577350269	0	0	#DIV/0!	#NUM!	#DIV/0!	probable AMP-binding enzyme
PA0387	9	5.196152423	10	5.196152423	0.9	1	-0.105360516	conserved hypothetical protein
PA5161	5.333333333	2.081665999	5	2	1.066666667	0.698970004	0.064538521
PA5125	1	1	3.666666667	3.055050463	0.272727273	0.56427143	-1.299282984	two-component response regulator NtrC
PA5338	1.333333333	1.527525232	1	1.732050808	1.333333333	0	0.287682072	guanosine-3',5'-bis(diphosphate) 3'-pyrophosphohydrolase
PA3823	1.666666667	1.154700538	3	2.645751311	0.555555556	0.477121255	-0.587786665	queuine tRNA-ribosyltransferase
PA4735	3.333333333	1.527525232	2.333333333	0.577350269	1.428571429	0.367976785	0.356674944	hypothetical protein
PA5130	2.333333333	0.577350269	3.666666667	0.577350269	0.636363636	0.56427143	-0.451985124	conserved hypothetical protein
PA5166	3.333333333	1.154700538	3.333333333	1.527525232	1	0.522878745	0	DctD
PA5337	10	1	8.333333333	2.081665999	1.2	0.920818754	0.182321557	RNA polymerase omega subunit
PA5143	0.333333333	0.577350269	1.333333333	1.527525232	0.25	0.124938737	-1.386294361	imidazoleglycerol-phosphate dehydratase
PA0059	10	2.645751311	5.666666667	2.309401077	1.764705882	0.753327667	0.567984038	osmotically inducible protein OsmC
PA0280	1.333333333	0.577350269	2	1	0.666666667	0.301029996	-0.405465108	sulfate transport protein CysA
PA4557	4.333333333	2.886751346	3.333333333	2.516611478	1.3	0.522878745	0.262364264	LytB protein
PA5303	5.666666667	2.081665999	0.333333333	0.577350269	17	-0.477121255	2.833213344	conserved hypothetical protein
PA4675	0	0	12.33333333	3.214550254	0	1.091080469	#NUM!	ChtA
PA4996	2.666666667	1.527525232	4.666666667	1.154700538	0.571428571	0.669006781	-0.559615788	LPS biosynthesis protein RfaE
PA5231	3.333333333	0.577350269	5	1	0.666666667	0.698970004	-0.405465108	probable ATP-binding/permease fusion ABC transporter
PA5237	5	1.732050808	8	3.605551275	0.625	0.903089987	-0.470003629	conserved hypothetical protein
PA0577	4.333333333	0.577350269	1	1	4.333333333	0	1.466337069	DNA primase
PA2614	5.333333333	4.163331999	5	4.582575695	1.066666667	0.698970004	0.064538521	lipoprotein localization protein LolA
PA0904	4.666666667	4.041451884	4.666666667	4.041451884	1	0.669006781	0	aspartate kinase alpha and beta chain
PA5367	0	0	9.333333333	2.516611478	0	0.970036777	#NUM!	membrane protein component of ABC phosphate transporter
PA5012	1.333333333	1.154700538	3	0	0.444444444	0.477121255	-0.810930216	heptosyltransferase II
PA5443	3.333333333	1.154700538	3.666666667	2.516611478	0.909090909	0.56427143	-0.09531018	DNA helicase II
PA4441	4.666666667	3.785938897	4.333333333	2.516611478	1.076923077	0.636822098	0.074107972	hypothetical protein
PA0609	1.666666667	1.154700538	5	3.605551275	0.333333333	0.698970004	-1.098612289	anthranilate synthetase component I
PA3250	8.333333333	2.886751346	2	1.732050808	4.166666667	0.301029996	1.427116356	hypothetical protein
PA2395	0	0	1.666666667	0.577350269	0	0.22184875	#NUM!	PvdO
PA4443	7.333333333	2.516611478	2	1	3.666666667	0.301029996	1.299282984	ATP sulfurylase small subunit
PA2699	3.333333333	0.577350269	1	1	3.333333333	0	1.203972804	hypothetical protein
PA1246	0.666666667	0.577350269	0.333333333	0.577350269	2	-0.477121255	0.693147181	alkaline protease secretion protein AprD
PA0371	5	2.645751311	1.666666667	2.081665999	3	0.22184875	1.098612289	hypothetical protein
PA4209	0	0	11.33333333	1.154700538	0	1.054357662	#NUM!	probable phenazine-specific methyltransferase
PA0330	5	1	4.333333333	1.527525232	1.153846154	0.636822098	0.143100844	ribose 5-phosphate isomerase
PA0373	7.666666667	1.527525232	7	1	1.095238095	0.84509804	0.090971778	signal recognition particle receptor FtsY
PA1344	6.666666667	0.577350269	6	2	1.111111111	0.77815125	0.105360516	probable short-chain dehydrogenase
PA4420	4.666666667	2.081665999	3.666666667	1.154700538	1.272727273	0.56427143	0.241162057	conserved hypothetical protein
PA4879	4.666666667	0.577350269	4	1	1.166666667	0.602059991	0.15415068	conserved hypothetical protein
PA5193	3	0	4.333333333	1.527525232	0.692307692	0.636822098	-0.36772478	heat shock protein HSP33
PA5334	7	2	8.666666667	1.154700538	0.807692308	0.937852093	-0.2135741	ribonuclease PH
PA0302	3.666666667	1.527525232	4.333333333	1.527525232	0.846153846	0.636822098	-0.167054085	polyamine transport protein PotG
PA1610	9.666666667	2.516611478	10.66666667	1.154700538	0.90625	1.028028724	-0.098440073	beta-hydroxydecanoyl-ACP dehydrase
PA0018	0.333333333	0.577350269	0	0	#DIV/0!	#NUM!	#DIV/0!	methionyl-tRNA formyltransferase
PA5440	1.333333333	0.577350269	1.333333333	1.527525232	1	0.124938737	0	probable peptidase
PA1070	5	2	4.333333333	0.577350269	1.153846154	0.636822098	0.143100844	branched-chain amino acid transport protein BraG
PA1579	3.333333333	1.527525232	2.666666667	0.577350269	1.25	0.425968732	0.223143551	hypothetical protein
PA2025	8.333333333	1.527525232	4	3	2.083333333	0.602059991	0.733969175	glutathione reductase
PA2400	0	0	6.666666667	0.577350269	0	0.823908741	#NUM!	PvdJ
PA3459	0	0	2	2	0	0.301029996	#NUM!	probable glutamine amidotransferase
PA5213	5.333333333	2.886751346	1.333333333	1.154700538	4	0.124938737	1.386294361	glycine cleavage system protein P1
PA4547	3.666666667	1.527525232	3.666666667	0.577350269	1	0.56427143	0	two-component response regulator PilR
PA0179	3.333333333	2.081665999	2	1	1.666666667	0.301029996	0.510825624	probable two-component response regulator
PA3048	2	0	5.666666667	2.309401077	0.352941176	0.753327667	-1.041453875	conserved hypothetical protein
PA1801	2.666666667	2.081665999	2	1	1.333333333	0.301029996	0.287682072	ClpP
PA0079	1.333333333	0.577350269	2	1.732050808	0.666666667	0.301029996	-0.405465108	TssK1
PA3806	1	0	3	2.645751311	0.333333333	0.477121255	-1.098612289	conserved hypothetical protein
PA0331	2.333333333	0.577350269	1.666666667	0.577350269	1.4	0.22184875	0.336472237	threonine dehydratase, biosynthetic
PA3297	0.333333333	0.577350269	0	0	#DIV/0!	#NUM!	#DIV/0!	probable ATP-dependent helicase
PA1742	3	1.732050808	2	1	1.5	0.301029996	0.405465108	Glutamine amidotransferase class I
PA2900	7	2	7.666666667	4.163331999	0.913043478	0.884606581	-0.090971778	probable outer membrane protein precursor
PA4732	3	0	3	1.732050808	1	0.477121255	0	glucose-6-phosphate isomerase
PA5210	3.333333333	1.527525232	2.666666667	0.577350269	1.25	0.425968732	0.223143551	probable secretion pathway ATPase
PA0936	2.333333333	1.527525232	4.333333333	2.309401077	0.538461538	0.636822098	-0.619039208	lipopolysaccharide biosynthetic protein LpxO2
PA0838	8.333333333	1.527525232	4.666666667	2.081665999	1.785714286	0.669006781	0.579818495	probable glutathione peroxidase
PA4328	10.66666667	1.154700538	4	0	2.666666667	0.602059991	0.980829253	hypothetical protein
PA3924	3.333333333	2.081665999	0.666666667	1.154700538	5	-0.176091259	1.609437912	probable medium-chain acyl-CoA ligase
PA1135	3	0	1	0	3	0	1.098612289	conserved hypothetical protein
PA2044	0.666666667	1.154700538	7.666666667	0.577350269	0.086956522	0.884606581	-2.442347035	hypothetical protein
PA0758	5	3.605551275	4.666666667	2.081665999	1.071428571	0.669006781	0.068992871	hypothetical protein
PA1479	2.666666667	0.577350269	4	0	0.666666667	0.602059991	-0.405465108	cytochrome C-type biogenesis protein CcmE
PA4206	4.333333333	0.577350269	9.333333333	2.081665999	0.464285714	0.970036777	-0.767255153	probable Resistance-Nodulation-Cell Division (RND) efflux membrane fusion protein precursor
PA1810	3.333333333	1.154700538	1.666666667	1.154700538	2	0.22184875	0.693147181	NppA2
PA0496	3.666666667	1.527525232	2	1.732050808	1.833333333	0.301029996	0.606135804	conserved hypothetical protein
PA4207	0	0	0.333333333	0.577350269	0	-0.477121255	#NUM!	probable Resistance-Nodulation-Cell Division (RND) efflux transporter
PA2754	3	1	1.666666667	0.577350269	1.8	0.22184875	0.587786665	conserved hypothetical protein
PA3268	0	0	4.333333333	1.527525232	0	0.636822098	#NUM!	probable TonB-dependent receptor
PA3396	18	3.605551275	1	1	18	0	2.890371758	NosL protein
PA2052	6.666666667	3.055050463	0	0	#DIV/0!	#NUM!	#DIV/0!	cyanate lyase
PA4150	9.666666667	1.527525232	0	0	#DIV/0!	#NUM!	#DIV/0!	probable dehydrogenase E1 component
PA4700	1.666666667	1.527525232	3.333333333	2.081665999	0.5	0.522878745	-0.693147181	penicillin-binding protein 1B
PA4606	3.333333333	0.577350269	4	3	0.833333333	0.602059991	-0.182321557	conserved hypothetical protein
PA4946	1.666666667	1.527525232	3	3	0.555555556	0.477121255	-0.587786665	DNA mismatch repair protein MutL
PA5445	8	1	2.333333333	0.577350269	3.428571429	0.367976785	1.232143681	probable coenzyme A transferase
PA1597	7.333333333	2.081665999	2.666666667	2.081665999	2.75	0.425968732	1.011600912	hypothetical protein
PA4624	0.333333333	0.577350269	2	1	0.166666667	0.301029996	-1.791759469	cyclic diguanylate-regulated TPS partner B, CdrB
PA0871	4	1	4	1	1	0.602059991	0	pterin-4-alpha-carbinolamine dehydratase
PA0507	2.666666667	2.081665999	1.666666667	2.886751346	1.6	0.22184875	0.470003629	probable acyl-CoA dehydrogenase
PA2396	0	0	11.33333333	3.511884584	0	1.054357662	#NUM!	pyoverdine synthetase F
PA4961	4.666666667	0.577350269	6.333333333	1.154700538	0.736842105	0.801632346	-0.30538165	hypothetical protein
PA3225	6.666666667	0.577350269	5	1.732050808	1.333333333	0.698970004	0.287682072	probable transcriptional regulator
PA5291	0.666666667	0.577350269	3	2.645751311	0.222222222	0.477121255	-1.504077397	BetT2
PA4000	3.333333333	0.577350269	1	1	3.333333333	0	1.203972804	RlpA
PA1821	2.333333333	0.577350269	3.666666667	0.577350269	0.636363636	0.56427143	-0.451985124	probable enoyl-CoA hydratase/isomerase
PA0407	6.333333333	1.527525232	4.333333333	2.516611478	1.461538462	0.636822098	0.379489622	glutathione synthetase
PA1707	6.666666667	1.527525232	0.333333333	0.577350269	20	-0.477121255	2.995732274	regulatory protein PcrH
PA3121	1.666666667	1.527525232	1	1	1.666666667	0	0.510825624	3-isopropylmalate dehydratase large subunit
PA5359	10	0	0.666666667	0.577350269	15	-0.176091259	2.708050201	hypothetical protein
PA0509	9.666666667	1.154700538	0	0	#DIV/0!	#NUM!	#DIV/0!	NirN
PA1754	7	1	4.333333333	1.527525232	1.615384615	0.636822098	0.47957308	transcriptional regulator CysB
PA2997	6	1	5	1	1.2	0.698970004	0.182321557	Na+-translocating NADH:ubiquinone oxidoreductase subunit Nrq3
PA4427	4.333333333	1.154700538	6	1.732050808	0.722222222	0.77815125	-0.3254224	stringent starvation protein B
PA4730	5.666666667	2.081665999	5.666666667	2.309401077	1	0.753327667	0	pantoate--beta-alanine ligase
PA4590	8.666666667	0.577350269	8	1	1.083333333	0.903089987	0.080042708	protein activator
PA4180	2.666666667	0.577350269	2.666666667	1.527525232	1	0.425968732	0	probable acetolactate synthase large subunit
PA5503	0.666666667	0.577350269	0.333333333	0.577350269	2	-0.477121255	0.693147181	probable ATP-binding component of ABC transporter
PA3641	5.666666667	0.577350269	9	1	0.62962963	0.954242509	-0.462623522	probable amino acid permease
PA1880	1.666666667	1.154700538	2	1.732050808	0.833333333	0.301029996	-0.182321557	probable oxidoreductase
PA4020	3.333333333	1.527525232	4	1.732050808	0.833333333	0.602059991	-0.182321557	UDP-N-acetylmuramate:L-alanyl-gamma-D-glutamyl-meso-diaminopimelate ligase
PA3531	5	1.732050808	1	0	5	0	1.609437912	bacterioferritin
PA0038	10	0	6	1	1.666666667	0.77815125	0.510825624	hypothetical protein
PA4811	5	1	0.666666667	0.577350269	7.5	-0.176091259	2.014903021	nitrate-inducible formate dehydrogenase, beta subunit
PA5441	5	1	5.666666667	1.527525232	0.882352941	0.753327667	-0.125163143	hypothetical protein
PA2491	2.666666667	1.527525232	3	1.732050808	0.888888889	0.477121255	-0.117783036	MexS
PA4786	4.333333333	1.527525232	2.666666667	1.527525232	1.625	0.425968732	0.485507816	probable short-chain dehydrogenase
PA1101	0.333333333	0.577350269	2	1	0.166666667	0.301029996	-1.791759469	Flagella M-ring outer membrane protein precursor
PA5398	1.666666667	0.577350269	1	1	1.666666667	0	0.510825624	DgcA, Dimethylglycine catabolism
PA3838	4.666666667	2.081665999	4.666666667	1.527525232	1	0.669006781	0	probable ATP-binding component of ABC transporter
PA2971	5.333333333	1.154700538	3.333333333	2.081665999	1.6	0.522878745	0.470003629	conserved hypothetical protein
PA4851	3	1	1.666666667	1.527525232	1.8	0.22184875	0.587786665	hypothetical protein
PA0796	5.333333333	0.577350269	1.666666667	0.577350269	3.2	0.22184875	1.16315081	carboxyphosphonoenolpyruvate phosphonomutase
PA0469	7	2	3.333333333	3.055050463	2.1	0.522878745	0.741937345	hypothetical protein
PA5076	5.333333333	2.886751346	3.333333333	2.081665999	1.6	0.522878745	0.470003629	probable binding protein component of ABC transporter
PA3970	4.333333333	1.154700538	4.333333333	1.154700538	1	0.636822098	0	AMP nucleosidase
PA4491	1.666666667	1.527525232	3.666666667	0.577350269	0.454545455	0.56427143	-0.78845736	MagB
PA0354	4.333333333	0.577350269	4.333333333	1.154700538	1	0.636822098	0	conserved hypothetical protein
PA0359	6	1.732050808	8	2	0.75	0.903089987	-0.287682072	hypothetical protein
PA0541	0.333333333	0.577350269	3.666666667	2.081665999	0.090909091	0.56427143	-2.397895273	hypothetical protein
PA2247	1.666666667	0.577350269	4	2.645751311	0.416666667	0.602059991	-0.875468737	2-oxoisovalerate dehydrogenase (alpha subunit)
PA2072	0.333333333	0.577350269	0	0	#DIV/0!	#NUM!	#DIV/0!	conserved hypothetical protein
PA4212	0	0	7.333333333	4.932882862	0	0.865301426	#NUM!	phenazine biosynthesis protein PhzC
PA4772	0	0	0.666666667	1.154700538	0	-0.176091259	#NUM!	probable ferredoxin
PA4493	5	2.645751311	2	1	2.5	0.301029996	0.916290732	RoxR
PA2464	9	0	6.666666667	2.081665999	1.35	0.823908741	0.300104592	hypothetical protein
PA5557	6	1.732050808	5.666666667	1.527525232	1.058823529	0.753327667	0.057158414	ATP synthase delta chain
PA1837	5.666666667	1.527525232	3.333333333	2.081665999	1.7	0.522878745	0.530628251	hypothetical protein
PA3675	2.333333333	1.154700538	3.333333333	3.214550254	0.7	0.522878745	-0.356674944	hypothetical protein
PA2249	2.333333333	1.154700538	5.333333333	3.785938897	0.4375	0.726998728	-0.826678573	branched-chain alpha-keto acid dehydrogenase (lipoamide component)
PA3003	4	0	7.333333333	1.527525232	0.545454545	0.865301426	-0.606135804	hypothetical protein
PA1768	5.666666667	0.577350269	6.666666667	0.577350269	0.85	0.823908741	-0.162518929	hypothetical protein
PA0055	2.666666667	2.081665999	1.333333333	0.577350269	2	0.124938737	0.693147181	hypothetical protein
PA0655	4	1	1	1	4	0	1.386294361	hypothetical protein
PA1551	1.666666667	1.527525232	1.666666667	0.577350269	1	0.22184875	0	probable ferredoxin
PA2378	0.333333333	0.577350269	1.333333333	1.154700538	0.25	0.124938737	-1.386294361	probable aldehyde dehydrogenase
PA3704	0	0	0.333333333	0.577350269	0	-0.477121255	#NUM!	probable chemotaxis sensor/effector fusion protein
PA4715	1.333333333	1.527525232	6.333333333	2.081665999	0.210526316	0.801632346	-1.558144618	probable aminotransferase
PA1527	0	0	0.666666667	1.154700538	0	-0.176091259	#NUM!	conserved hypothetical protein
PA4213	0	0	0.666666667	0.577350269	0	-0.176091259	#NUM!	phenazine biosynthesis protein PhzD
PA0919	2.333333333	2.081665999	2.666666667	1.527525232	0.875	0.425968732	-0.133531393	alanyl-phosphatidylglycerol hydrolase
PA4972	6	1	8.666666667	3.785938897	0.692307692	0.937852093	-0.36772478	hypothetical protein
PA4044	1.666666667	0.577350269	1.666666667	0.577350269	1	0.22184875	0	1-deoxyxylulose-5-phosphate synthase
PA4907	5.666666667	2.516611478	5.333333333	2.309401077	1.0625	0.726998728	0.060624622	probable short-chain dehydrogenase
PA0025	6	3.605551275	1.666666667	0.577350269	3.6	0.22184875	1.280933845	shikimate dehydrogenase
PA3208	3.333333333	1.527525232	4.333333333	0.577350269	0.769230769	0.636822098	-0.262364264	conserved hypothetical protein
PA5277	2	2	2	2	1	0.301029996	0	diaminopimelate decarboxylase
PA5570	0.333333333	0.577350269	0	0	#DIV/0!	#NUM!	#DIV/0!	50S ribosomal protein L34
PA1032	0.666666667	0.577350269	1	1	0.666666667	0	-0.405465108	QuiP
PA0132	5.333333333	1.527525232	0.333333333	0.577350269	16	-0.477121255	2.772588722	Beta-alanine:pyruvate transaminase
PA4793	2.666666667	0.577350269	2.666666667	0.577350269	1	0.425968732	0	hypothetical protein
PA0393	6	2.645751311	7.333333333	1.527525232	0.818181818	0.865301426	-0.200670695	pyrroline-5-carboxylate reductase
PA2592	2	1	3	2	0.666666667	0.477121255	-0.405465108	probable periplasmic spermidine/putrescine-binding protein
PA4991	2	0	2	1	1	0.301029996	0	hypothetical protein
PA2798	4	2	2.333333333	1.527525232	1.714285714	0.367976785	0.538996501	probable two-component response regulator
PA1080	4.666666667	1.527525232	2.666666667	2.516611478	1.75	0.425968732	0.559615788	flagellar hook protein FlgE
PA0996	0	0	11.66666667	3.511884584	0	1.06694679	#NUM!	PqsA
PA5353	8.333333333	2.886751346	0	0	#DIV/0!	#NUM!	#DIV/0!	glycolate oxidase subunit GlcF
PA3138	4.333333333	1.527525232	4	1	1.083333333	0.602059991	0.080042708	excinuclease ABC subunit B
PA3984	3.333333333	1.154700538	4.666666667	1.154700538	0.714285714	0.669006781	-0.336472237	apolipoprotein N-acyltransferase
PA1657	4	2.645751311	12	6.244997998	0.333333333	1.079181246	-1.098612289	HsiB2
PA1669	0	0	1	1	0	0	#NUM!	IcmF2
PA3713	0	0	3.333333333	2.516611478	0	0.522878745	#NUM!	spermidine dehydrogenase, SpdH
PA4216	0	0	6	5.567764363	0	0.77815125	#NUM!	probable pyridoxamine 5'-phosphate oxidase
PA4565	7	1.732050808	7	1.732050808	1	0.84509804	0	glutamate 5-kinase
PA4920	6	1	6	1	1	0.77815125	0	NH3-dependent NAD synthetase
PA0283	6	1.732050808	3.333333333	1.154700538	1.8	0.522878745	0.587786665	sulfate-binding protein precursor
PA3165	1	0	7	4	0.142857143	0.84509804	-1.945910149	histidinol-phosphate aminotransferase
PA5425	6.666666667	1.527525232	6.333333333	3.055050463	1.052631579	0.801632346	0.051293294	phosphoribosylaminoimidazole carboxylase
PA5014	1.333333333	0.577350269	2	2	0.666666667	0.301029996	-0.405465108	glutamate-ammonia-ligase adenylyltransferase
PA2529	1.666666667	0.577350269	0.333333333	0.577350269	5	-0.477121255	1.609437912	hypothetical protein
PA2453	3.333333333	0.577350269	4.666666667	1.527525232	0.714285714	0.669006781	-0.336472237	hypothetical protein
PA1086	4.666666667	3.055050463	1.666666667	1.154700538	2.8	0.22184875	1.029619417	flagellar hook-associated protein 1 FlgK
PA2582	6.333333333	2.516611478	1.333333333	1.527525232	4.75	0.124938737	1.558144618	hypothetical protein
PA4497	3.333333333	0.577350269	0.666666667	1.154700538	5	-0.176091259	1.609437912	probable binding protein component of ABC transporter
PA0821	1.666666667	1.154700538	0.666666667	1.154700538	2.5	-0.176091259	0.916290732	hypothetical protein
PA1999	3.666666667	1.527525232	11	2.645751311	0.333333333	1.041392685	-1.098612289	dehydrocarnitine CoA transferase, DchA
PA2366	3.666666667	1.154700538	0.333333333	0.577350269	11	-0.477121255	2.397895273	HsiC3
PA5523	0	0	0.333333333	0.577350269	0	-0.477121255	#NUM!	probable aminotransferase
PA0446	2	1	1	1.732050808	2	0	0.693147181	conserved hypothetical protein
PA0591	4	1	3.666666667	1.154700538	1.090909091	0.56427143	0.087011377	conserved hypothetical protein
PA5018	2.666666667	0.577350269	2.333333333	2.081665999	1.142857143	0.367976785	0.133531393	peptide methionine sulfoxide reductase
PA3440	7.333333333	3.214550254	6.666666667	4.725815626	1.1	0.823908741	0.09531018	conserved hypothetical protein
PA1822	1.666666667	0.577350269	1.666666667	0.577350269	1	0.22184875	0	hypothetical protein
PA2613	4	1	4.333333333	4.163331999	0.923076923	0.636822098	-0.080042708	conserved hypothetical protein
PA2728	1.666666667	0.577350269	1.333333333	1.154700538	1.25	0.124938737	0.223143551	hypothetical protein
PA5163	3.333333333	2.081665999	2.666666667	2.516611478	1.25	0.425968732	0.223143551	glucose-1-phosphate thymidylyltransferase
PA0551	0.666666667	0.577350269	0.333333333	0.577350269	2	-0.477121255	0.693147181	D-erythrose 4-phosphate dehydrogenase
PA1726	0	0	0.333333333	0.577350269	0	-0.477121255	#NUM!	periplasmic beta-glucosidase
PA2007	0	0	8.666666667	0.577350269	0	0.937852093	#NUM!	maleylacetoacetate isomerase
PA5332	3	1	3.333333333	1.527525232	0.9	0.522878745	-0.105360516	catabolite repression control protein
PA2828	4.333333333	2.081665999	3.666666667	1.527525232	1.181818182	0.56427143	0.167054085	probable aminotransferase
PA5320	4.333333333	1.527525232	2.666666667	2.081665999	1.625	0.425968732	0.485507816	Phosphopantothenoylcysteine synthase/(R)-4'-phospho-N-pantothenoylcysteine decarboxylase
PA0318	4.666666667	0.577350269	4	0	1.166666667	0.602059991	0.15415068	conserved hypothetical protein
PA5483	4	2	4.333333333	0.577350269	0.923076923	0.636822098	-0.080042708	two-component response regulator AlgB
PA1099	2.333333333	0.577350269	2.333333333	0.577350269	1	0.367976785	0	two-component response regulator
PA3858	2.666666667	1.527525232	0.333333333	0.577350269	8	-0.477121255	2.079441542	probable amino acid-binding protein
PA4931	3.333333333	1.527525232	4	3	0.833333333	0.602059991	-0.182321557	replicative DNA helicase
PA0916	2	1	1.666666667	1.527525232	1.2	0.22184875	0.182321557	conserved hypothetical protein
PA4502	0	0	2.666666667	1.527525232	0	0.425968732	#NUM!	probable binding protein component of ABC transporter
PA4112	0.333333333	0.577350269	0	0	#DIV/0!	#NUM!	#DIV/0!	probable sensor/response regulator hybrid
PA5354	9.333333333	2.309401077	0	0	#DIV/0!	#NUM!	#DIV/0!	glycolate oxidase subunit GlcE
PA0932	4	1	2.333333333	1.527525232	1.714285714	0.367976785	0.538996501	cysteine synthase B
PA4255	4	2.645751311	3.666666667	2.081665999	1.090909091	0.56427143	0.087011377	50S ribosomal protein L29
PA1614	1.333333333	1.527525232	1.666666667	1.527525232	0.8	0.22184875	-0.223143551	glycerol-3-phosphate dehydrogenase, biosynthetic
PA4001	0.666666667	0.577350269	2	1.732050808	0.333333333	0.301029996	-1.098612289	soluble lytic transglycosylase B
PA3896	1.666666667	0.577350269	2.333333333	1.154700538	0.714285714	0.367976785	-0.336472237	probable 2-hydroxyacid dehydrogenase
PA4307	33.33333333	0.577350269	34.33333333	1.527525232	0.970873786	1.53571597	-0.029558802	chemotactic transducer PctC
PA3005	4.666666667	2.081665999	1.333333333	0.577350269	3.5	0.124938737	1.252762968	beta-N-acetyl-D-glucosaminidase
PA3234	5.333333333	1.154700538	1.333333333	0.577350269	4	0.124938737	1.386294361	probable sodium:solute symporter
PA4308	3.333333333	0.577350269	2	1	1.666666667	0.301029996	0.510825624	conserved hypothetical protein
PA5152	7.333333333	0.577350269	6.333333333	2.309401077	1.157894737	0.801632346	0.146603474	probable ATP-binding component of ABC transporter
PA4017	3	1	0	0	#DIV/0!	#NUM!	#DIV/0!	conserved hypothetical protein
PA5092	0	0	0.333333333	0.577350269	0	-0.477121255	#NUM!	imidazolone-5-propionate hydrolase HutI
PA0593	4.333333333	0.577350269	5	2.645751311	0.866666667	0.698970004	-0.143100844	pyridoxal phosphate biosynthetic protein PdxA
PA4615	5	1	4.333333333	2.081665999	1.153846154	0.636822098	0.143100844	FprB
PA3528	1.333333333	0.577350269	3.333333333	0.577350269	0.4	0.522878745	-0.916290732	ribonuclease T
PA4464	6.333333333	5.773502692	5.333333333	5.773502692	1.1875	0.726998728	0.171850257	nitrogen regulatory IIA protein
PA4642	4	1	4	2	1	0.602059991	0	hypothetical protein
PA5371	6	1	5	2.645751311	1.2	0.698970004	0.182321557	conserved hypothetical protein
PA3602	2.666666667	0.577350269	2	1	1.333333333	0.301029996	0.287682072	conserved hypothetical protein
PA2854	3.666666667	3.214550254	1.333333333	1.527525232	2.75	0.124938737	1.011600912	conserved hypothetical protein
PA5521	3.666666667	2.081665999	3.666666667	0.577350269	1	0.56427143	0	probable short-chain dehydrogenase
PA3092	0.333333333	0.577350269	1.333333333	1.527525232	0.25	0.124938737	-1.386294361	2,4-dienoyl-CoA reductase FadH1
PA1756	1.333333333	0.577350269	1.333333333	0.577350269	1	0.124938737	0	3'-phosphoadenosine-5'-phosphosulfate reductase
PA2640	3.333333333	2.081665999	1.333333333	1.154700538	2.5	0.124938737	0.916290732	NADH dehydrogenase I chain E
PA5006	0	0	0.666666667	0.577350269	0	-0.176091259	#NUM!	putative kinase
PA5072	6.666666667	1.527525232	5.666666667	0.577350269	1.176470588	0.753327667	0.162518929	probable chemotaxis transducer
PA5410	3.666666667	1.527525232	0.333333333	0.577350269	11	-0.477121255	2.397895273	GbcA
PA3659	1.333333333	1.154700538	4	1.732050808	0.333333333	0.602059991	-1.098612289	probable aminotransferase
PA4153	7.666666667	4.041451884	0	0	#DIV/0!	#NUM!	#DIV/0!	2,3-butanediol dehydrogenase
PA3918	5.666666667	1.154700538	0	0	#DIV/0!	#NUM!	#DIV/0!	molybdopterin biosynthetic protein C
PA2386	0	0	6.666666667	2.516611478	0	0.823908741	#NUM!	L-ornithine N5-oxygenase
PA4204	3.333333333	1.527525232	5.333333333	1.154700538	0.625	0.726998728	-0.470003629	periplasmic gluconolactonase, PpgL
PA0083	3.333333333	0.577350269	7	1	0.476190476	0.84509804	-0.741937345	TssB1
PA1714	2	1	1	1	2	0	0.693147181	ExsD
PA3330	3	0	1.333333333	1.154700538	2.25	0.124938737	0.810930216	probable short chain dehydrogenase
PA3567	3.666666667	2.081665999	4.333333333	1.154700538	0.846153846	0.636822098	-0.167054085	probable oxidoreductase
PA0665	6.666666667	1.154700538	4.666666667	1.527525232	1.428571429	0.669006781	0.356674944	conserved hypothetical protein
PA1047	1.666666667	1.154700538	2.333333333	0.577350269	0.714285714	0.367976785	-0.336472237	probable esterase
PA5348	7.333333333	3.214550254	2.666666667	3.785938897	2.75	0.425968732	1.011600912	probable DNA-binding protein
PA0395	3.666666667	0.577350269	2	1	1.833333333	0.301029996	0.606135804	twitching motility protein PilT
PA3017	3	1	4	1	0.75	0.602059991	-0.287682072	conserved hypothetical protein
PA2685	0.666666667	0.577350269	1.333333333	0.577350269	0.5	0.124938737	-0.693147181	VgrG4
PA5330	8.666666667	3.055050463	2.333333333	0.577350269	3.714285714	0.367976785	1.312186389	hypothetical protein
PA2944	0.333333333	0.577350269	0	0	#DIV/0!	#NUM!	#DIV/0!	cobalamin biosynthetic protein CobN
PA4621	0	0	1	1	0	0	#NUM!	probable oxidoreductase
PA2920	13	2	8	3.605551275	1.625	0.903089987	0.485507816	probable chemotaxis transducer
PA0074	0.333333333	0.577350269	2.333333333	2.309401077	0.142857143	0.367976785	-1.945910149	serine/threonine protein kinase PpkA
PA4734	0	0	0.333333333	0.577350269	0	-0.477121255	#NUM!	hypothetical protein
PA4055	3.333333333	0.577350269	8.333333333	3.214550254	0.4	0.920818754	-0.916290732	riboflavin synthase alpha chain
PA1520	8	0	5	1.732050808	1.6	0.698970004	0.470003629	probable transcriptional regulator
PA0016	4.666666667	2.309401077	6	4.358898944	0.777777778	0.77815125	-0.251314428	potassium uptake protein TrkA
PA3295	5.666666667	3.785938897	5.666666667	1.154700538	1	0.753327667	0	probable HIT family protein
PA5545	6	2	1	1	6	0	1.791759469	conserved hypothetical protein
PA5376	2.333333333	2.081665999	0.666666667	0.577350269	3.5	-0.176091259	1.252762968	CbcV
PA2013	1	1.732050808	1.666666667	1.527525232	0.6	0.22184875	-0.510825624	putative 3-methylglutaconyl-CoA hydratase
PA2911	7	2.645751311	0.666666667	0.577350269	10.5	-0.176091259	2.351375257	probable TonB-dependent receptor
PA1376	0.333333333	0.577350269	0	0	#DIV/0!	#NUM!	#DIV/0!	isocitrate dehydrogenase kinase/phosphatase
PA5140	1.333333333	1.527525232	2.333333333	3.214550254	0.571428571	0.367976785	-0.559615788	imidazoleglycerol-phosphate synthase, cyclase subunit
PA0534	0	0	2	1	0	0.301029996	#NUM!	FAD-dependent oxidoreductase
PA5004	1	1.732050808	3.333333333	0.577350269	0.3	0.522878745	-1.203972804	WapH
PA4425	5.333333333	1.154700538	3	1.732050808	1.777777778	0.477121255	0.575364145	sedoheptulose 7-phosphate isomerase GmhA
PA5499	2.666666667	1.527525232	4.333333333	0.577350269	0.615384615	0.636822098	-0.485507816	zinc uptake regulator, Zur
PA4722	1	1	1.333333333	1.527525232	0.75	0.124938737	-0.287682072	probable aminotransferase
PA4349	5.666666667	2.886751346	4	1	1.416666667	0.602059991	0.348306694	hypothetical protein
PA2800	2	1	2	1	1	0.301029996	0	VacJ
PA0036	1.666666667	0.577350269	1.666666667	0.577350269	1	0.22184875	0	tryptophan synthase beta chain
PA4395	5	1.732050808	4.666666667	2.081665999	1.071428571	0.669006781	0.068992871	conserved hypothetical protein
PA5113	1	0	1.333333333	0.577350269	0.75	0.124938737	-0.287682072	hypothetical protein
PA1806	2.666666667	0.577350269	2.666666667	2.516611478	1	0.425968732	0	NADH-dependent enoyl-ACP reductase
PA0660	4	0	3.333333333	2.081665999	1.2	0.522878745	0.182321557	hypothetical protein
PA5199	1.666666667	0.577350269	1.333333333	0.577350269	1.25	0.124938737	0.223143551	AmgS
PA1748	2	1.732050808	2.666666667	2.081665999	0.75	0.425968732	-0.287682072	probable enoyl-CoA hydratase/isomerase
PA0009	0.333333333	0.577350269	0.333333333	0.577350269	1	-0.477121255	0	glycyl-tRNA synthetase alpha chain
PA1709	0.333333333	0.577350269	0	0	#DIV/0!	#NUM!	#DIV/0!	Translocator outer membrane protein PopD precursor
PA0195	0.333333333	0.577350269	3.666666667	3.055050463	0.090909091	0.56427143	-2.397895273	putative NAD(P) transhydrogenase, subunit alpha part 1
PA1769	1.333333333	1.154700538	0.333333333	0.577350269	4	-0.477121255	1.386294361	conserved hypothetical protein
PA1623	2.666666667	1.527525232	0.666666667	1.154700538	4	-0.176091259	1.386294361	conserved hypothetical protein
PA1084	3.333333333	1.527525232	0.666666667	1.154700538	5	-0.176091259	1.609437912	flagellar P-ring protein precursor FlgI
PA2248	2	1	5.333333333	2.081665999	0.375	0.726998728	-0.980829253	2-oxoisovalerate dehydrogenase (beta subunit)
PA5426	5.333333333	2.886751346	6.666666667	2.516611478	0.8	0.823908741	-0.223143551	phosphoribosylaminoimidazole carboxylase, catalytic subunit
PA0396	1.666666667	0.577350269	2.333333333	1.154700538	0.714285714	0.367976785	-0.336472237	twitching motility protein PilU
PA4115	0.666666667	1.154700538	1.333333333	1.154700538	0.5	0.124938737	-0.693147181	conserved hypothetical protein
PA1807	4	1	3.333333333	2.516611478	1.2	0.522878745	0.182321557	NppD
PA3118	3.333333333	1.154700538	3	2.645751311	1.111111111	0.477121255	0.105360516	3-isopropylmalate dehydrogenase
PA3082	1.333333333	0.577350269	3.666666667	3.511884584	0.363636364	0.56427143	-1.011600912	glycine betaine transmethylase
PA3477	1.666666667	1.527525232	2.333333333	1.527525232	0.714285714	0.367976785	-0.336472237	transcriptional regulator RhlR
PA1327	0.333333333	0.577350269	0	0	#DIV/0!	#NUM!	#DIV/0!	probable protease
PA4201	1.666666667	1.154700538	0	0	#DIV/0!	#NUM!	#DIV/0!	D-alanine-D-alanine ligase A
PA1941	0	0	0.333333333	0.577350269	0	-0.477121255	#NUM!	hypothetical protein
PA4243	0	0	1.333333333	1.154700538	0	0.124938737	#NUM!	secretion protein SecY
PA5208	0.333333333	0.577350269	0.333333333	0.577350269	1	-0.477121255	0	conserved hypothetical protein
PA5355	3	0	0	0	#DIV/0!	#NUM!	#DIV/0!	glycolate oxidase subunit GlcD
PA0001	5.333333333	1.527525232	3.666666667	1.154700538	1.454545455	0.56427143	0.374693449	chromosomal replication initiator protein DnaA
PA3243	3	1	2.666666667	2.081665999	1.125	0.425968732	0.117783036	cell division inhibitor MinC
PA5044	4.333333333	1.154700538	5.333333333	1.527525232	0.8125	0.726998728	-0.207639365	type 4 fimbrial biogenesis protein PilM
PA1556	4.333333333	1.154700538	2.333333333	1.154700538	1.857142857	0.367976785	0.619039208	Cytochrome c oxidase, cbb3-type, CcoO subunit
PA2793	1	0	2.666666667	0.577350269	0.375	0.425968732	-0.980829253	hypothetical protein
PA3753	4.333333333	2.081665999	1.666666667	1.527525232	2.6	0.22184875	0.955511445	conserved hypothetical protein
PA3053	2.666666667	1.154700538	2	1	1.333333333	0.301029996	0.287682072	probable hydrolytic enzyme
PA2575	3	1	5	1	0.6	0.698970004	-0.510825624	hypothetical protein
PA0793	4	1	2.333333333	2.516611478	1.714285714	0.367976785	0.538996501	hypothetical protein
PA2573	14.33333333	1.154700538	8.333333333	3.785938897	1.72	0.920818754	0.542324291	probable chemotaxis transducer
PA2567	1	1	0.666666667	1.154700538	1.5	-0.176091259	0.405465108	hypothetical protein
PA2300	1.333333333	1.527525232	3.666666667	3.055050463	0.363636364	0.56427143	-1.011600912	chitinase
PA2550	0	0	0.333333333	0.577350269	0	-0.477121255	#NUM!	probable acyl-CoA dehydrogenase
PA3199	2.333333333	1.154700538	1.666666667	1.154700538	1.4	0.22184875	0.336472237	conserved hypothetical protein
PA5343	3.666666667	1.154700538	4.333333333	3.055050463	0.846153846	0.636822098	-0.167054085	hypothetical protein
PA4390	2	0	1.333333333	1.527525232	1.5	0.124938737	0.405465108	hypothetical protein
PA1203	5	0	2.666666667	0.577350269	1.875	0.425968732	0.628608659	hypothetical protein
PA3043	1	0	2	1	0.5	0.301029996	-0.693147181	conserved hypothetical protein
PA1171	2.666666667	0.577350269	2.666666667	1.527525232	1	0.425968732	0	SltB2
PA2684	0	0	0.333333333	0.577350269	0	-0.477121255	#NUM!	Tse5
PA3091	0	0	0.333333333	0.577350269	0	-0.477121255	#NUM!	hypothetical protein
PA4571	1.333333333	0.577350269	0.666666667	0.577350269	2	-0.176091259	0.693147181	probable cytochrome c
PA1000	0	0	3	1	0	0.477121255	#NUM!	Quinolone signal response protein
PA5542	0.333333333	0.577350269	0.666666667	1.154700538	0.5	-0.176091259	-0.693147181	Pseudomonas imipenem beta-lactamase PIB-1
PA3329	6	1	7.333333333	2.516611478	0.818181818	0.865301426	-0.200670695	hypothetical protein
PA4063	3.333333333	0.577350269	4	1.732050808	0.833333333	0.602059991	-0.182321557	hypothetical protein
PA5508	1	0	4.666666667	3.785938897	0.214285714	0.669006781	-1.540445041	Glutamylpolyamine synthetase homologue
PA0114	4.333333333	1.527525232	4	1.732050808	1.083333333	0.602059991	0.080042708	SenC
PA1889	3	2	5	1	0.6	0.698970004	-0.510825624	hypothetical protein
PA4916	1.666666667	0.577350269	7	1.732050808	0.238095238	0.84509804	-1.435084525	Nudix-related transcriptional regulator NrtR
PA1687	1.333333333	0.577350269	2.333333333	1.527525232	0.571428571	0.367976785	-0.559615788	spermidine synthase
PA4809	5.666666667	2.081665999	0.333333333	0.577350269	17	-0.477121255	2.833213344	FdhE protein
PA2630	2.666666667	1.154700538	3	1	0.888888889	0.477121255	-0.117783036	conserved hypothetical protein
PA1292	1	1	1	1	1	0	0	probable 3-mercaptopyruvate sulfurtransferase
PA3172	2.333333333	1.527525232	2.666666667	2.886751346	0.875	0.425968732	-0.133531393	probable hydrolase
PA4588	1	0	2.666666667	0.577350269	0.375	0.425968732	-0.980829253	glutamate dehydrogenase
PA0892	2	1	2	2.645751311	1	0.301029996	0	arginine/ornithine transport protein AotP
PA2902	1.333333333	0.577350269	0.666666667	0.577350269	2	-0.176091259	0.693147181	hypothetical protein
PA2915	1	1	1	1	1	0	0	hypothetical protein
PA1119	3	1	1	1	3	0	1.098612289	YfiB
PA1706	2.666666667	1.527525232	0	0	#DIV/0!	#NUM!	#DIV/0!	type III secretion protein PcrV
PA3992	2.333333333	0.577350269	1.333333333	1.527525232	1.75	0.124938737	0.559615788	SltB3
PA3394	4.333333333	1.154700538	0	0	#DIV/0!	#NUM!	#DIV/0!	NosF protein
PA5203	2	1	3	2	0.666666667	0.477121255	-0.405465108	glutamate--cysteine ligase
PA4440	1.666666667	0.577350269	1.333333333	0.577350269	1.25	0.124938737	0.223143551	hypothetical protein
PA2831	1.666666667	0.577350269	2.333333333	1.154700538	0.714285714	0.367976785	-0.336472237	conserved hypothetical protein
PA3724	3.666666667	0.577350269	2.666666667	0.577350269	1.375	0.425968732	0.318453731	elastase LasB
PA4997	2	1	4	2.645751311	0.5	0.602059991	-0.693147181	transport protein MsbA
PA1752	1	0	0.666666667	0.577350269	1.5	-0.176091259	0.405465108	hypothetical protein
PA0364	1	1	0.666666667	0.577350269	1.5	-0.176091259	0.405465108	probable oxidoreductase
PA2365	4.666666667	0.577350269	0.333333333	0.577350269	14	-0.477121255	2.63905733	HsiB3
PA5241	1	1	0.666666667	1.154700538	1.5	-0.176091259	0.405465108	exopolyphosphatase
PA2367	5.666666667	1.154700538	1.666666667	1.527525232	3.4	0.22184875	1.223775432	Hcp3
PA0126	0.666666667	0.577350269	2.666666667	1.527525232	0.25	0.425968732	-1.386294361	hypothetical protein
PA0746	2.333333333	0.577350269	2	2	1.166666667	0.301029996	0.15415068	probable acyl-CoA dehydrogenase
PA2152	0.333333333	0.577350269	0	0	#DIV/0!	#NUM!	#DIV/0!	probable trehalose synthase
PA0511	4	1	0	0	#DIV/0!	#NUM!	#DIV/0!	heme d1 biosynthesis protein NirJ
PA3912	5	1	0	0	#DIV/0!	#NUM!	#DIV/0!	conserved hypothetical protein
PA4666	2	1	3.666666667	2.081665999	0.545454545	0.56427143	-0.606135804	glutamyl-tRNA reductase
PA4717	2	1	2	1	1	0.301029996	0	conserved hypothetical protein
PA3356	5.333333333	2.886751346	3.333333333	1.527525232	1.6	0.522878745	0.470003629	Glutamylpolyamine synthetase
PA4418	2.333333333	0.577350269	2.666666667	1.154700538	0.875	0.425968732	-0.133531393	penicillin-binding protein 3
PA3628	3.666666667	3.055050463	1.666666667	0.577350269	2.2	0.22184875	0.78845736	putative esterase
PA0035	5.333333333	2.081665999	6	2.645751311	0.888888889	0.77815125	-0.117783036	tryptophan synthase alpha chain
PA3615	1.666666667	1.527525232	1.666666667	1.527525232	1	0.22184875	0	hypothetical protein
PA1766	2.333333333	1.154700538	1.666666667	0.577350269	1.4	0.22184875	0.336472237	hypothetical protein
PA0596	2.666666667	0.577350269	2.333333333	0.577350269	1.142857143	0.367976785	0.133531393	hypothetical protein
PA5335	3.333333333	0.577350269	2	1	1.666666667	0.301029996	0.510825624	conserved hypothetical protein
PA3824	4	1	5.333333333	1.527525232	0.75	0.726998728	-0.287682072	S-adenosylmethionine:trna ribosyltransferase-isomerase
PA2725	0.333333333	0.577350269	0.333333333	0.577350269	1	-0.477121255	0	probable chaperone
PA5453	1.333333333	1.154700538	0.666666667	0.577350269	2	-0.176091259	0.693147181	GDP-mannose 4,6-dehydratase
PA2659	1.333333333	0.577350269	2	1	0.666666667	0.301029996	-0.405465108	hypothetical protein
PA3777	1.333333333	0.577350269	0.333333333	0.577350269	4	-0.477121255	1.386294361	exodeoxyribonuclease VII large subunit
PA1641	3	0	1.333333333	1.154700538	2.25	0.124938737	0.810930216	hypothetical protein
PA3690	0.333333333	0.577350269	2.666666667	1.527525232	0.125	0.425968732	-2.079441542	probable metal-transporting P-type ATPase
PA0039	4	1	1.333333333	1.154700538	3	0.124938737	1.098612289	hypothetical protein
PA3344	0.666666667	0.577350269	1	1	0.666666667	0	-0.405465108	ATP-dependent DNA helicase RecQ
PA4676	3.333333333	1.154700538	2.666666667	1.527525232	1.25	0.425968732	0.223143551	probable carbonic anhydrase
PA2586	5.666666667	2.516611478	2.666666667	0.577350269	2.125	0.425968732	0.753771802	response regulator GacA
PA1421	2	0	3.333333333	2.081665999	0.6	0.522878745	-0.510825624	guanidinobutyrase
PA4445	5.333333333	2.309401077	3.666666667	0.577350269	1.454545455	0.56427143	0.374693449	conserved hypothetical protein
PA4473	2.333333333	2.309401077	3.333333333	0.577350269	0.7	0.522878745	-0.356674944	hypothetical protein
PA1550	4.666666667	0.577350269	4.666666667	0.577350269	1	0.669006781	0	hypothetical protein
PA4394	2.666666667	0.577350269	2	2	1.333333333	0.301029996	0.287682072	conserved hypothetical protein
PA5050	1	0	1.666666667	1.154700538	0.6	0.22184875	-0.510825624	primosomal protein N'
PA5190	2.666666667	0.577350269	1.666666667	0.577350269	1.6	0.22184875	0.470003629	NAD(P)H quinone oxidoreductase
PA1454	2.666666667	0.577350269	2.666666667	0.577350269	1	0.425968732	0	flagellar synthesis regulator FleN
PA5416	3	3	1.666666667	1.527525232	1.8	0.22184875	0.587786665	sarcosine oxidase beta subunit
PA3120	4	2.645751311	0.666666667	0.577350269	6	-0.176091259	1.791759469	3-isopropylmalate dehydratase small subunit
PA5096	3.333333333	0.577350269	0.333333333	0.577350269	10	-0.477121255	2.302585093	probable binding protein component of ABC transporter
PA0747	6.666666667	1.527525232	2.666666667	2.309401077	2.5	0.425968732	0.916290732	probable aldehyde dehydrogenase
PA4498	0	0	0.333333333	0.577350269	0	-0.477121255	#NUM!	metallo-dipeptidase aeruginosa, MdpA
PA2526	1	1	0	0	#DIV/0!	#NUM!	#DIV/0!	MuxC
PA1036	0.666666667	0.577350269	1.333333333	0.577350269	0.5	0.124938737	-0.693147181	hypothetical protein
PA0943	1	1	0	0	#DIV/0!	#NUM!	#DIV/0!	hypothetical protein
PA2691	4.666666667	0.577350269	0	0	#DIV/0!	#NUM!	#DIV/0!	conserved hypothetical protein
PA1253	5.333333333	2.516611478	0	0	#DIV/0!	#NUM!	#DIV/0!	alpha-ketoglutaric semialdehyde dehydrogenase, LhpG
PA3049	2.333333333	0.577350269	0	0	#DIV/0!	#NUM!	#DIV/0!	ribosome modulation factor
PA1417	2	1	2.666666667	0.577350269	0.75	0.425968732	-0.287682072	probable decarboxylase
PA2979	2.333333333	0.577350269	4	0	0.583333333	0.602059991	-0.538996501	3-deoxy-manno-octulosonate cytidylyltransferase
PA2990	3.333333333	0.577350269	3.333333333	1.154700538	1	0.522878745	0	probable phosphodiesterase
PA5229	3.666666667	1.154700538	2.666666667	3.055050463	1.375	0.425968732	0.318453731	conserved hypothetical protein
PA5252	1.666666667	1.154700538	2.333333333	2.081665999	0.714285714	0.367976785	-0.336472237	probable ATP-binding component of ABC transporter
PA3878	1.666666667	0.577350269	1	1	1.666666667	0	0.510825624	two-component sensor NarX
PA2000	1	0	6	2.645751311	0.166666667	0.77815125	-1.791759469	dehydrocarnitine CoA transferase, DchB
PA1288	4	1.732050808	4.666666667	2.081665999	0.857142857	0.669006781	-0.15415068	probable outer membrane protein precursor
PA3116	1.333333333	0.577350269	3	2	0.444444444	0.477121255	-0.810930216	probable aspartate-semialdehyde dehydrogenase
PA3828	0.333333333	0.577350269	1	1	0.333333333	0	-1.098612289	Lipopolysaccharide export system permease protein LptF
PA5456	1	1	1	1	1	0	0	putative glycosyltransferase
PA1027	0.333333333	0.577350269	0.333333333	0.577350269	1	-0.477121255	0	delta1-Piperideine-6-carboxylate dehydrogenase
PA3450	2.666666667	1.527525232	1.333333333	1.527525232	2	0.124938737	0.693147181	1-Cys peroxiredoxin LsfA
PA3300	0.666666667	0.577350269	0	0	#DIV/0!	#NUM!	#DIV/0!	long-chain-fatty-acid--CoA ligase
PA1815	0	0	0.666666667	1.154700538	0	-0.176091259	#NUM!	ribonuclease H
PA0781	0	0	0.666666667	0.577350269	0	-0.176091259	#NUM!	hypothetical protein
PA0750	2	0	0.666666667	1.154700538	3	-0.176091259	1.098612289	uracil-DNA glycosylase
PA3280	0	0	6.666666667	2.081665999	0	0.823908741	#NUM!	Pyrophosphate-specific outer membrane porin OprO precursor
PA4228	0	0	3.666666667	1.154700538	0	0.56427143	#NUM!	pyochelin biosynthesis protein PchD
PA3050	3.333333333	0.577350269	3.333333333	0.577350269	1	0.522878745	0	dihydroorotate dehydrogenase
PA0180	7	0	6	1	1.166666667	0.77815125	0.15415068	chemotactic transducer for trichloroethylene [positive chemotaxis], CttP
PA4746	4	1	6	3.464101615	0.666666667	0.77815125	-0.405465108	conserved hypothetical protein
PA5041	1.333333333	0.577350269	1.333333333	0.577350269	1	0.124938737	0	type 4 fimbrial biogenesis protein PilP
PA4957	2	1	2.666666667	1.527525232	0.75	0.425968732	-0.287682072	phosphatidylserine decarboxylase
PA5278	1.666666667	1.154700538	3	2	0.555555556	0.477121255	-0.587786665	diaminopimelate epimerase
PA4398	1	1	0.333333333	0.577350269	3	-0.477121255	1.098612289	two-component sensor
PA1585-DECOY	0.333333333	0.577350269	0	0	#DIV/0!	#NUM!	#DIV/0!	2-oxoglutarate dehydrogenase (E1 subunit)
PA5164	2.666666667	0.577350269	3.666666667	2.081665999	0.727272727	0.56427143	-0.318453731	dTDP-4-dehydrorhamnose 3,5-epimerase
PA4747	6	2.645751311	6.666666667	2.081665999	0.9	0.823908741	-0.105360516	secretion protein SecG
PA3391	1.333333333	0.577350269	0	0	#DIV/0!	#NUM!	#DIV/0!	regulatory protein NosR
PA0461	1	1	1.333333333	1.527525232	0.75	0.124938737	-0.287682072	conserved hypothetical protein
PA1654	0	0	1.333333333	1.154700538	0	0.124938737	#NUM!	probable aminotransferase
PA1608	10.33333333	0.577350269	8	2	1.291666667	0.903089987	0.255933374	probable chemotaxis transducer
PA0849	0	0	8.333333333	2.516611478	0	0.920818754	#NUM!	thioredoxin reductase 2
PA5234	1.666666667	0.577350269	2.333333333	0.577350269	0.714285714	0.367976785	-0.336472237	probable oxidoreductase
PA2611	2	1	1.666666667	1.527525232	1.2	0.22184875	0.182321557	siroheme synthase
PA1304	1.666666667	1.154700538	2.333333333	1.154700538	0.714285714	0.367976785	-0.336472237	probable oligopeptidase
PA5022	0.666666667	1.154700538	1.666666667	0.577350269	0.4	0.22184875	-0.916290732	conserved hypothetical protein
PA5223	0.333333333	0.577350269	0.333333333	0.577350269	1	-0.477121255	0	ubiH protein
PA2527	2	2	0.666666667	1.154700538	3	-0.176091259	1.098612289	MuxB
PA4456	0.333333333	0.577350269	0.666666667	1.154700538	0.5	-0.176091259	-0.693147181	probable ATP-binding component of ABC transporter
PA3233	1.333333333	1.527525232	0	0	#DIV/0!	#NUM!	#DIV/0!	hypothetical protein
PA4477	0.666666667	0.577350269	0.333333333	0.577350269	2	-0.477121255	0.693147181	cytoplasmic axial filament protein
PA3643	0.666666667	0.577350269	1.333333333	0.577350269	0.5	0.124938737	-0.693147181	lipid A-disaccharide synthase
PA1919	7.666666667	2.309401077	0	0	#DIV/0!	#NUM!	#DIV/0!	class III (anaerobic) ribonucleoside-triphosphate reductase activating protein, 'activase', NrdG
PA3621	4.666666667	0.577350269	4.333333333	1.154700538	1.076923077	0.636822098	0.074107972	ferredoxin I
PA3491	2	1	1.666666667	2.081665999	1.2	0.22184875	0.182321557	probable ferredoxin
PA4689	1.333333333	0.577350269	3.333333333	1.527525232	0.4	0.522878745	-0.916290732	hypothetical protein
PA1162	1.333333333	1.154700538	2.333333333	1.527525232	0.571428571	0.367976785	-0.559615788	succinyl-diaminopimelate desuccinylase
PA2830	2	1	1.333333333	0.577350269	1.5	0.124938737	0.405465108	heat shock protein HtpX
PA0553	3.333333333	0.577350269	2.666666667	2.081665999	1.25	0.425968732	0.223143551	hypothetical protein
PA2795	0.666666667	0.577350269	1	1	0.666666667	0	-0.405465108	conserved hypothetical protein
PA1430	3.333333333	1.154700538	4	1	0.833333333	0.602059991	-0.182321557	transcriptional regulator LasR
PA5047	0.666666667	0.577350269	0.666666667	1.154700538	1	-0.176091259	0	hypothetical protein
PA5019	1.666666667	0.577350269	0.333333333	0.577350269	5	-0.477121255	1.609437912	conserved hypothetical protein
PA3842	5.666666667	4.041451884	1.666666667	0.577350269	3.4	0.22184875	1.223775432	specific Pseudomonas chaperone for ExoS, SpcS
PA2858	1	1	0.333333333	0.577350269	3	-0.477121255	1.098612289	conserved hypothetical protein
PA4685	0.666666667	0.577350269	1	1	0.666666667	0	-0.405465108	hypothetical protein
PA5484	0	0	0.666666667	0.577350269	0	-0.176091259	#NUM!	KinB
PA3047	0	0	0.666666667	0.577350269	0	-0.176091259	#NUM!	probable D-alanyl-D-alanine carboxypeptidase
PA3461	3.333333333	2.886751346	4.666666667	4.041451884	0.714285714	0.669006781	-0.336472237	conserved hypothetical protein
PA4958	2	1	1.666666667	1.154700538	1.2	0.22184875	0.182321557	hypothetical protein
PA4868	2	1	1	1	2	0	0.693147181	urease alpha subunit
PA4752	3	1	3	1	1	0.477121255	0	cell division protein FtsJ
PA4309	34	1.732050808	34.66666667	0.577350269	0.980769231	1.539912085	-0.019418086	chemotactic transducer PctA
PA5225	1.666666667	1.154700538	1.333333333	0.577350269	1.25	0.124938737	0.223143551	hypothetical protein
PA0607	4.666666667	2.081665999	3.666666667	1.154700538	1.272727273	0.56427143	0.241162057	ribulose-phosphate 3-epimerase
PA3820	2.666666667	1.527525232	4.333333333	1.527525232	0.615384615	0.636822098	-0.485507816	secretion protein SecF
PA3435	3.333333333	0.577350269	2.666666667	1.527525232	1.25	0.425968732	0.223143551	conserved hypothetical protein
PA3469	1	1	0.666666667	0.577350269	1.5	-0.176091259	0.405465108	conserved hypothetical protein
PA5107	1.333333333	0.577350269	1	1	1.333333333	0	0.287682072	outer membrane lipoprotein Blc
PA5285	2	2.645751311	1	1	2	0	0.693147181	SutA
PA4591	0	0	0.333333333	0.577350269	0	-0.477121255	#NUM!	hypothetical protein
PA4400	4.333333333	2.309401077	3.333333333	2.309401077	1.3	0.522878745	0.262364264	probable pyrophosphohydrolase
PA3658	0	0	0.666666667	1.154700538	0	-0.176091259	#NUM!	protein-PII uridylyltransferase
PA5136	0.666666667	0.577350269	1.333333333	0.577350269	0.5	0.124938737	-0.693147181	hypothetical protein
PA0127	2.333333333	0.577350269	1	1	2.333333333	0	0.84729786	hypothetical protein
PA3569	6.333333333	2.516611478	1	1.732050808	6.333333333	0	1.84582669	3-hydroxyisobutyrate dehydrogenase
PA5307	2	2	0	0	#DIV/0!	#NUM!	#DIV/0!	hypothetical protein
PA0905	0.333333333	0.577350269	0	0	#DIV/0!	#NUM!	#DIV/0!	RsmA
PA1083	6.333333333	2.309401077	1	1	6.333333333	0	1.84582669	flagellar L-ring protein precursor FlgH
PA5260	3	1	2	2	1.5	0.301029996	0.405465108	porphobilinogen deaminase
PA4519	0	0	1	1	0	0	#NUM!	ornithine decarboxylase
PA3028	0.666666667	0.577350269	0.666666667	1.154700538	1	-0.176091259	0	molybdenum cofactor biosynthesis protein A2
PA5415	19	2.645751311	9.666666667	0.577350269	1.965517241	0.985276743	0.675755438	serine hydroxymethyltransferase
PA4387	0.333333333	0.577350269	4	2.645751311	0.083333333	0.602059991	-2.48490665	conserved hypothetical protein
PA1443	1.666666667	0.577350269	2	1	0.833333333	0.301029996	-0.182321557	flagellar motor switch protein FliM
PA5111	0.666666667	0.577350269	1	0	0.666666667	0	-0.405465108	lactoylglutathione lyase
PA5530	2.666666667	0.577350269	3.666666667	0.577350269	0.727272727	0.56427143	-0.318453731	C5-dicarboxylate transporter
PA4856	1	1	1	0	1	0	0	RetS (Regulator of Exopolysaccharide and Type III Secretion)
PA0462	0.666666667	0.577350269	1	1	0.666666667	0	-0.405465108	hypothetical protein
PA1183	0.666666667	0.577350269	3.333333333	0.577350269	0.2	0.522878745	-1.609437912	C4-dicarboxylate transport protein
PA1068	0.333333333	0.577350269	0.666666667	0.577350269	0.5	-0.176091259	-0.693147181	probable heat shock protein (hsp90 family)
PA5000	0	0	0.333333333	0.577350269	0	-0.477121255	#NUM!	alpha-1,3-rhamnosyltransferase WapR
PA4684	1	0	2	1	0.5	0.301029996	-0.693147181	hypothetical protein
PA0913	1.666666667	1.527525232	0.666666667	1.154700538	2.5	-0.176091259	0.916290732	MgtE
PA2049-DECOY	0.333333333	0.577350269	0	0	#DIV/0!	#NUM!	#DIV/0!	hypothetical protein
PA4362	1.333333333	0.577350269	0.333333333	0.577350269	4	-0.477121255	1.386294361	hypothetical protein
PA2504	2.333333333	0.577350269	0	0	#DIV/0!	#NUM!	#DIV/0!	hypothetical protein
PA1574	4	0	5.666666667	1.527525232	0.705882353	0.753327667	-0.348306694	conserved hypothetical protein
PA3020	1	1	0	0	#DIV/0!	#NUM!	#DIV/0!	probable soluble lytic transglycosylase
PA3901	0	0	0.666666667	0.577350269	0	-0.176091259	#NUM!	Fe(III) dicitrate transport protein FecA
PA3682	1.333333333	0.577350269	0.666666667	1.154700538	2	-0.176091259	0.693147181	hypothetical protein
PA1533	2	2	1	1.732050808	2	0	0.693147181	conserved hypothetical protein
PA1043	2.666666667	0.577350269	0.666666667	1.154700538	4	-0.176091259	1.386294361	hypothetical protein
PA4221	0	0	1	1	0	0	#NUM!	Fe(III)-pyochelin outer membrane receptor precursor
PA5149	0.666666667	0.577350269	0	0	#DIV/0!	#NUM!	#DIV/0!	conserved hypothetical protein
PA2108	0	0	0.333333333	0.577350269	0	-0.477121255	#NUM!	probable decarboxylase
PA0390	0.333333333	0.577350269	0.666666667	1.154700538	0.5	-0.176091259	-0.693147181	homoserine O-acetyltransferase
PA4625	1.666666667	0.577350269	0	0	#DIV/0!	#NUM!	#DIV/0!	cyclic diguanylate-regulated TPS partner A, CdrA
PA3270	1.666666667	1.527525232	0	0	#DIV/0!	#NUM!	#DIV/0!	hypothetical protein
PA3712	4	2.645751311	1.666666667	1.527525232	2.4	0.22184875	0.875468737	hypothetical protein
PA5368	0	0	1	1	0	0	#NUM!	membrane protein component of ABC phosphate transporter
PA4138	0	0	5.666666667	2.886751346	0	0.753327667	#NUM!	tyrosyl-tRNA synthetase
PA1004	4	2	4.333333333	2.081665999	0.923076923	0.636822098	-0.080042708	quinolinate synthetase A
PA3983	2	1	3	1	0.666666667	0.477121255	-0.405465108	conserved hypothetical protein
PA3236	1.333333333	0.577350269	0.666666667	0.577350269	2	-0.176091259	0.693147181	BetX
PA4462	3	0	1.666666667	0.577350269	1.8	0.22184875	0.587786665	RNA polymerase sigma-54 factor
PA0342	3.666666667	0.577350269	2.666666667	1.527525232	1.375	0.425968732	0.318453731	thymidylate synthase
PA3182	4.333333333	0.577350269	2.666666667	0.577350269	1.625	0.425968732	0.485507816	6-phosphogluconolactonase
PA5138	2	2	0.666666667	0.577350269	3	-0.176091259	1.098612289	hypothetical protein
PA3019	0	0	1.666666667	0.577350269	0	0.22184875	#NUM!	probable ATP-binding component of ABC transporter
PA3331	1.333333333	1.527525232	2.666666667	0.577350269	0.5	0.425968732	-0.693147181	cytochrome P450
PA3455	2.666666667	0.577350269	2.333333333	0.577350269	1.142857143	0.367976785	0.133531393	conserved hypothetical protein
PA4181	0.333333333	0.577350269	0	0	#DIV/0!	#NUM!	#DIV/0!	hypothetical protein
PA0078	0.333333333	0.577350269	0.666666667	0.577350269	0.5	-0.176091259	-0.693147181	TssL1
PA4695	3.333333333	3.511884584	2.666666667	2.309401077	1.25	0.425968732	0.223143551	acetolactate synthase isozyme III small subunit
PA1723	0	0	0.333333333	0.577350269	0	-0.477121255	#NUM!	type III export protein PscJ
PA2525	1	0	0	0	#DIV/0!	#NUM!	#DIV/0!	OpmB
PA2160	1.333333333	1.154700538	0	0	#DIV/0!	#NUM!	#DIV/0!	probable glycosyl hydrolase
PA4356	1.333333333	1.527525232	1.666666667	1.527525232	0.8	0.22184875	-0.223143551	xenobiotic reductase
PA3812	4.333333333	0.577350269	3.333333333	2.516611478	1.3	0.522878745	0.262364264	probable iron-binding protein IscA
PA1461	1	1	0.666666667	1.154700538	1.5	-0.176091259	0.405465108	MotD
PA0345	3	1	3.666666667	0.577350269	0.818181818	0.56427143	-0.200670695	hypothetical protein
PA1557	1.666666667	1.154700538	2	1	0.833333333	0.301029996	-0.182321557	Cytochrome c oxidase, cbb3-type, CcoN subunit
PA2581	2.666666667	0.577350269	2	1	1.333333333	0.301029996	0.287682072	hypothetical protein
PA0128	1	1	2.666666667	1.527525232	0.375	0.425968732	-0.980829253	conserved hypothetical protein
PA3965	1.333333333	0.577350269	1	1	1.333333333	0	0.287682072	probable transcriptional regulator
PA1592	4	1	6.333333333	0.577350269	0.631578947	0.801632346	-0.459532329	hypothetical protein
PA0162	0	0	1.666666667	0.577350269	0	0.22184875	#NUM!	histidine porin OpdC
PA5364	3.666666667	0.577350269	1	1	3.666666667	0	1.299282984	probable two-component response regulator
PA5121	0.333333333	0.577350269	0	0	#DIV/0!	#NUM!	#DIV/0!	hypothetical protein
PA4371	0	0	1	1	0	0	#NUM!	hypothetical protein
PA1354	1	1	0	0	#DIV/0!	#NUM!	#DIV/0!	hypothetical protein
PA0743	0.666666667	0.577350269	0	0	#DIV/0!	#NUM!	#DIV/0!	probable 3-hydroxyisobutyrate dehydrogenase
PA4170	0.666666667	0.577350269	0.666666667	0.577350269	1	-0.176091259	0	hypothetical protein
PA0473	1.333333333	1.527525232	2.333333333	1.527525232	0.571428571	0.367976785	-0.559615788	probable glutathione S-transferase
PA0382	2	1	4	1	0.5	0.602059991	-0.693147181	DNA mismatch repair protein MicA
PA5459	0.333333333	0.577350269	0.333333333	0.577350269	1	-0.477121255	0	putative methyltransferase
PA0363	2.333333333	1.527525232	1.666666667	1.154700538	1.4	0.22184875	0.336472237	phosphopantetheine adenylyltransferase
PA1272	3.333333333	0.577350269	1.333333333	0.577350269	2.5	0.124938737	0.916290732	cob(I)alamin adenosyltransferase
PA4438	1	1	0.666666667	1.154700538	1.5	-0.176091259	0.405465108	conserved hypothetical protein
PA3673	1	0	2.666666667	0.577350269	0.375	0.425968732	-0.980829253	glycerol-3-phosphate acyltransferase
PA1729	2.666666667	0.577350269	1.666666667	0.577350269	1.6	0.22184875	0.470003629	conserved hypothetical protein
PA4068	1.333333333	1.527525232	2	1	0.666666667	0.301029996	-0.405465108	probable epimerase
PA2993	0.333333333	0.577350269	0.333333333	0.577350269	1	-0.477121255	0	conserved hypothetical protein
PA0666	1.333333333	1.154700538	0.666666667	0.577350269	2	-0.176091259	0.693147181	conserved hypothetical protein
PA2003	5	1	1.666666667	1.527525232	3	0.22184875	1.098612289	3-hydroxybutyrate dehydrogenase
PA1737	0.333333333	0.577350269	0	0	#DIV/0!	#NUM!	#DIV/0!	probable 3-hydroxyacyl-CoA dehydrogenase
PA0759	2	1	1	1	2	0	0.693147181	conserved hypothetical protein
PA2394	0	0	0.666666667	1.154700538	0	-0.176091259	#NUM!	PvdN
PA5565	1	1	1.666666667	0.577350269	0.6	0.22184875	-0.510825624	glucose-inhibited division protein A
PA5268	0	0	0.333333333	0.577350269	0	-0.477121255	#NUM!	magnesium/cobalt transport protein
PA3758	0.333333333	0.577350269	0	0	#DIV/0!	#NUM!	#DIV/0!	probable N-acetylglucosamine-6-phosphate deacetylase
PA4520	11	1	7	2.645751311	1.571428571	0.84509804	0.451985124	probable chemotaxis transducer
PA1986	0.666666667	1.154700538	0	0	#DIV/0!	#NUM!	#DIV/0!	pyrroloquinoline quinone biosynthesis protein B
PA0971	3	1	4	0	0.75	0.602059991	-0.287682072	TolA protein
PA4840	5	1.732050808	4	2.645751311	1.25	0.602059991	0.223143551	conserved hypothetical protein
PA0320	2	1	2	1	1	0.301029996	0	calcium-regulated OB-fold protein CarO
PA3862	2	1	2.333333333	1.154700538	0.857142857	0.367976785	-0.15415068	NAD(P)H-dependent anabolic L-arginine dehydrogenase, DauB
PA5206	3	0	0.666666667	0.577350269	4.5	-0.176091259	1.504077397	acetylornithine deacetylase
PA4154	1.333333333	1.154700538	1	1	1.333333333	0	0.287682072	conserved hypothetical protein
PA1140	0	0	0.666666667	1.154700538	0	-0.176091259	#NUM!	conserved hypothetical protein
PA0893	2	2.645751311	3.666666667	3.055050463	0.545454545	0.56427143	-0.606135804	transcriptional regulator ArgR
PA4915	7.666666667	1.154700538	4.666666667	0.577350269	1.642857143	0.669006781	0.496436886	probable chemotaxis transducer
PA3921	0.333333333	0.577350269	0	0	#DIV/0!	#NUM!	#DIV/0!	probable transcriptional regulator
PA0755	2.333333333	0.577350269	0	0	#DIV/0!	#NUM!	#DIV/0!	cis-aconitate porin OpdH
PA3417	0.333333333	0.577350269	0.333333333	0.577350269	1	-0.477121255	0	probable pyruvate dehydrogenase E1 component, alpha subunit
PA3169	1.333333333	1.154700538	2.666666667	0.577350269	0.5	0.425968732	-0.693147181	5-methylthioribose-1-phosphate isomerase MtnA
PA4056	0.333333333	0.577350269	0	0	#DIV/0!	#NUM!	#DIV/0!	riboflavin-specific deaminase/reductase
PA5309	1	1	0	0	#DIV/0!	#NUM!	#DIV/0!	FAD-dependent oxidoreductase
PA4367	0.333333333	0.577350269	0.333333333	0.577350269	1	-0.477121255	0	BifA
PA1628	4	2	1.666666667	1.527525232	2.4	0.22184875	0.875468737	probable 3-hydroxyacyl-CoA dehydrogenase
PA2323	1.333333333	1.154700538	1	1	1.333333333	0	0.287682072	probable glyceraldehyde-3-phosphate dehydrogenase
PA1629	0.333333333	0.577350269	0	0	#DIV/0!	#NUM!	#DIV/0!	probable enoyl-CoA hydratase/isomerase
PA1549	0	0	0.666666667	1.154700538	0	-0.176091259	#NUM!	probable cation-transporting P-type ATPase
PA3537	0	0	0.333333333	0.577350269	0	-0.477121255	#NUM!	ornithine carbamoyltransferase, anabolic
PA0250	3	2	2	2	1.5	0.301029996	0.405465108	conserved hypothetical protein
PA4461	1.666666667	1.154700538	1	1	1.666666667	0	0.510825624	Lipopolysaccharide export system ATP-binding protein LptB
PA4579	0.666666667	1.154700538	0.333333333	0.577350269	2	-0.477121255	0.693147181	hypothetical protein
PA3111	2.333333333	0.577350269	3	1	0.777777778	0.477121255	-0.251314428	folylpolyglutamate synthetase
PA4053	1.333333333	0.577350269	5.333333333	2.886751346	0.25	0.726998728	-1.386294361	6,7-dimethyl-8-ribityllumazine synthase
PA4636	2	1	3	1	0.666666667	0.477121255	-0.405465108	hypothetical protein
PA4480	1	0	1.666666667	1.154700538	0.6	0.22184875	-0.510825624	rod shape-determining protein MreC
PA3123	1.666666667	1.154700538	1	1	1.666666667	0	0.510825624	conserved hypothetical protein
PA3214	3.666666667	0.577350269	2.333333333	0.577350269	1.571428571	0.367976785	0.451985124	hypothetical protein
PA4015	5	2	3.333333333	2.516611478	1.5	0.522878745	0.405465108	conserved hypothetical protein
PA1618	1.666666667	1.527525232	2.666666667	1.527525232	0.625	0.425968732	-0.470003629	conserved hypothetical protein
PA4708	1.333333333	0.577350269	4.333333333	1.527525232	0.307692308	0.636822098	-1.178654996	Heme-transport protein, PhuT
PA1554	3.333333333	1.527525232	5.666666667	0.577350269	0.588235294	0.753327667	-0.530628251	Cytochrome c oxidase, cbb3-type, CcoN subunit
PA5308	0.666666667	1.154700538	0.666666667	1.154700538	1	-0.176091259	0	leucine-responsive regulatory protein
PA5098	1.666666667	0.577350269	0.333333333	0.577350269	5	-0.477121255	1.609437912	histidine ammonia-lyase
PA3415	0.666666667	1.154700538	0.333333333	0.577350269	2	-0.477121255	0.693147181	probable dihydrolipoamide acetyltransferase
PA0653	0.666666667	0.577350269	1.666666667	1.527525232	0.4	0.22184875	-0.916290732	conserved hypothetical protein
PA0285	0	0	0.666666667	0.577350269	0	-0.176091259	#NUM!	conserved hypothetical protein
PA5221	2	1	1.333333333	1.154700538	1.5	0.124938737	0.405465108	probable FAD-dependent monooxygenase
PA3859	5	1.732050808	1.333333333	1.527525232	3.75	0.124938737	1.32175584	carboxylesterase
PA0792	2	1	1	1	2	0	0.693147181	propionate catabolic protein PrpD
PA0524	7.666666667	2.081665999	0	0	#DIV/0!	#NUM!	#DIV/0!	nitric-oxide reductase subunit B
PA3101	5.666666667	1.154700538	2.666666667	1.527525232	2.125	0.425968732	0.753771802	general secretion pathway protein G
PA0783	0	0	0.666666667	1.154700538	0	-0.176091259	#NUM!	sodium/proline symporter PutP
PA5056	3.333333333	0.577350269	1.333333333	0.577350269	2.5	0.124938737	0.916290732	poly(3-hydroxyalkanoic acid) synthase 1
PA5546	2.333333333	0.577350269	2.333333333	0.577350269	1	0.367976785	0	conserved hypothetical protein
PA0419	1	1	1.666666667	0.577350269	0.6	0.22184875	-0.510825624	conserved hypothetical protein
PA3538	0.666666667	0.577350269	1.333333333	0.577350269	0.5	0.124938737	-0.693147181	probable ATP-binding component of ABC transporter
PA1204	5	2	2	1	2.5	0.301029996	0.916290732	NAD(P)H quinone oxidoreductase
PA0468	1.333333333	1.154700538	0.666666667	0.577350269	2	-0.176091259	0.693147181	hypothetical protein
PA3583	3.333333333	1.527525232	2	1.732050808	1.666666667	0.301029996	0.510825624	glycerol-3-phosphate regulon repressor
PA3652	2.666666667	0.577350269	2.666666667	1.527525232	1	0.425968732	0	undecaprenyl pyrophosphate synthetase
PA4463	3.666666667	2.081665999	3.333333333	1.154700538	1.1	0.522878745	0.09531018	conserved hypothetical protein
PA3213	1.333333333	0.577350269	1	1.732050808	1.333333333	0	0.287682072	hypothetical protein
PA1749	6	1	3.333333333	1.154700538	1.8	0.522878745	0.587786665	hypothetical protein
PA4966	0.666666667	1.154700538	0.333333333	0.577350269	2	-0.477121255	0.693147181	hypothetical protein
PA5204	0.666666667	0.577350269	1	1	0.666666667	0	-0.405465108	N-acetylglutamate synthase
PA0508	0.333333333	0.577350269	1.666666667	2.886751346	0.2	0.22184875	-1.609437912	probable acyl-CoA dehydrogenase
PA0969	1	1.732050808	4	2	0.25	0.602059991	-1.386294361	TolQ protein
PA2080	0	0	1.666666667	0.577350269	0	0.22184875	#NUM!	kynureninase KynU
PA3365	0.666666667	0.577350269	0	0	#DIV/0!	#NUM!	#DIV/0!	probable chaperone
PA2113	0	0	0.333333333	0.577350269	0	-0.477121255	#NUM!	pyroglutamate porin OpdO
PA3880	6	1.732050808	0	0	#DIV/0!	#NUM!	#DIV/0!	conserved hypothetical protein
PA2407	0	0	5.333333333	2.081665999	0	0.726998728	#NUM!	probable adhesion protein
PA3940	2.333333333	0.577350269	3	2	0.777777778	0.477121255	-0.251314428	probable DNA binding protein
PA2492	0.666666667	0.577350269	1	1	0.666666667	0	-0.405465108	transcriptional regulator MexT
PA2622	3	0	5.666666667	3.785938897	0.529411765	0.753327667	-0.635988767	cold-shock protein CspD
PA5080	0.666666667	1.154700538	1	1	0.666666667	0	-0.405465108	prolyl aminopeptidase
PA4956	2	1	1.666666667	1.527525232	1.2	0.22184875	0.182321557	thiosulfate:cyanide sulfurtransferase
PA0357	1.333333333	0.577350269	0.333333333	0.577350269	4	-0.477121255	1.386294361	formamidopyrimidine-DNA glycosylase
PA0654	1.666666667	0.577350269	4.333333333	1.527525232	0.384615385	0.636822098	-0.955511445	S-adenosylmethionine decarboxylase proenzyme
PA4428	3	1	4	0	0.75	0.602059991	-0.287682072	stringent starvation protein A
PA5331	1	1	1	1	1	0	0	orotate phosphoribosyltransferase
PA1164	0.333333333	0.577350269	0.333333333	0.577350269	1	-0.477121255	0	conserved hypothetical protein
PA2443	0.333333333	0.577350269	0	0	#DIV/0!	#NUM!	#DIV/0!	L-serine dehydratase
PA4292	0	0	0.666666667	1.154700538	0	-0.176091259	#NUM!	probable phosphate transporter
PA4787	0.666666667	0.577350269	0.666666667	1.154700538	1	-0.176091259	0	probable transcriptional regulator
PA5065	0.333333333	0.577350269	1	1	0.333333333	0	-1.098612289	ubiquinone biosynthetic protein UbiB
PA2231	0.333333333	0.577350269	0.333333333	0.577350269	1	-0.477121255	0	PslA
PA1307	2	0	0.333333333	0.577350269	6	-0.477121255	1.791759469	conserved hypothetical protein
PA3903	0.333333333	0.577350269	1.666666667	2.081665999	0.2	0.22184875	-1.609437912	peptide chain release factor 3
PA4435	0	0	0.333333333	0.577350269	0	-0.477121255	#NUM!	probable acyl-CoA dehydrogenase
PA1158	0.333333333	0.577350269	0	0	#DIV/0!	#NUM!	#DIV/0!	probable two-component sensor
PA1544	0	0	2	2	0	0.301029996	#NUM!	transcriptional regulator Anr
PA1634	0	0	1	1	0	0	#NUM!	potassium-transporting ATPase, B chain
PA0335	0.333333333	0.577350269	0.666666667	1.154700538	0.5	-0.176091259	-0.693147181	hypothetical protein
PA3626	0.333333333	0.577350269	0	0	#DIV/0!	#NUM!	#DIV/0!	conserved hypothetical protein
PA3644	2.666666667	0.577350269	3	2.645751311	0.888888889	0.477121255	-0.117783036	UDP-N-acetylglucosamine acyltransferase
PA5108	5.333333333	0.577350269	2.333333333	1.154700538	2.285714286	0.367976785	0.826678573	hypothetical protein
PA5010	1	0	0.666666667	0.577350269	1.5	-0.176091259	0.405465108	UDP-glucose:(heptosyl) LPS alpha 1,3-glucosyltransferase WaaG
PA0744	1.666666667	0.577350269	1	0	1.666666667	0	0.510825624	probable enoyl-CoA hydratase/isomerase
PA4004	0	0	1.333333333	0.577350269	0	0.124938737	#NUM!	conserved hypothetical protein
PA4693	0.333333333	0.577350269	0.666666667	1.154700538	0.5	-0.176091259	-0.693147181	phosphatidylserine synthase
PA2530	0.666666667	0.577350269	0.666666667	0.577350269	1	-0.176091259	0	hypothetical protein
PA3465	0.666666667	0.577350269	1	1	0.666666667	0	-0.405465108	conserved hypothetical protein
PA4665	1	1	3	1.732050808	0.333333333	0.477121255	-1.098612289	peptide chain release factor 1
PA2146	0.333333333	0.577350269	0	0	#DIV/0!	#NUM!	#DIV/0!	conserved hypothetical protein
PA3075	0.666666667	0.577350269	0.333333333	0.577350269	2	-0.477121255	0.693147181	hypothetical protein
PA0933	0.666666667	0.577350269	1	1	0.666666667	0	-0.405465108	probable RNA methyltransferase
PA2393	0	0	1.333333333	1.154700538	0	0.124938737	#NUM!	putative dipeptidase
PA3202	0.666666667	0.577350269	0	0	#DIV/0!	#NUM!	#DIV/0!	conserved hypothetical protein
PA0602	0	0	0.666666667	1.154700538	0	-0.176091259	#NUM!	probable binding protein component of ABC transporter
PA2683	0.333333333	0.577350269	0	0	#DIV/0!	#NUM!	#DIV/0!	probable serine/threonine dehydratase, degradative
PA1736	2	1	1	1	2	0	0.693147181	probable acyl-CoA thiolase
PA1678	2	1	2	2	1	0.301029996	0	probable DNA methylase
PA4506	0.333333333	0.577350269	0.333333333	0.577350269	1	-0.477121255	0	dipeptide ABC transporter ATP-binding protein DppF
PA5139	0	0	0.666666667	0.577350269	0	-0.176091259	#NUM!	hypothetical protein
PA2448	0	0	0.666666667	0.577350269	0	-0.176091259	#NUM!	hypothetical protein
PA0862	0.333333333	0.577350269	0	0	#DIV/0!	#NUM!	#DIV/0!	hypothetical protein
PA4546	0.333333333	0.577350269	0	0	#DIV/0!	#NUM!	#DIV/0!	two-component sensor PilS
PA2382	1	1.732050808	0	0	#DIV/0!	#NUM!	#DIV/0!	L-lactate dehydrogenase
PA5487	0.666666667	1.154700538	0	0	#DIV/0!	#NUM!	#DIV/0!	hypothetical protein
PA1123	7.333333333	1.154700538	0	0	#DIV/0!	#NUM!	#DIV/0!	hypothetical protein
PA2656	0.333333333	0.577350269	0.333333333	0.577350269	1	-0.477121255	0	two-component sensor CarS
PA0966	0.666666667	0.577350269	1	0	0.666666667	0	-0.405465108	Holliday junction DNA helicase RuvA
PA3934	0.666666667	0.577350269	1.333333333	2.309401077	0.5	0.124938737	-0.693147181	conserved hypothetical protein
PA3333	2	1.732050808	0.666666667	0.577350269	3	-0.176091259	1.098612289	3-oxoacyl-[acyl-carrier-protein] synthase III
PA5091	1.333333333	1.154700538	0.666666667	1.154700538	2	-0.176091259	0.693147181	N-formylglutamate amidohydrolase
PA0651	1.333333333	1.527525232	1.666666667	1.527525232	0.8	0.22184875	-0.223143551	indole-3-glycerol-phosphate synthase
PA1964	0	0	1	1	0	0	#NUM!	probable ATP-binding component of ABC transporter
PA5346	0.666666667	0.577350269	0	0	#DIV/0!	#NUM!	#DIV/0!	SadB
PA0421	0	0	1.333333333	0.577350269	0	0.124938737	#NUM!	hypothetical protein
PA4182	0	0	2.666666667	0.577350269	0	0.425968732	#NUM!	hypothetical protein
PA2571	1.666666667	0.577350269	0	0	#DIV/0!	#NUM!	#DIV/0!	probable two-component sensor
PA3026	0	0	0.333333333	0.577350269	0	-0.477121255	#NUM!	conserved hypothetical protein
PA2561	10.33333333	0.577350269	7.666666667	3.214550254	1.347826087	0.884606581	0.298492989	CtpH
PA2707	0.333333333	0.577350269	0	0	#DIV/0!	#NUM!	#DIV/0!	hypothetical protein
PA2413	0	0	4	1	0	0.602059991	#NUM!	L-2,4-diaminobutyrate:2-ketoglutarate 4-aminotransferase, PvdH
PA0171	0.666666667	0.577350269	2.333333333	0.577350269	0.285714286	0.367976785	-1.252762968	hypothetical protein
PA0732	0.666666667	0.577350269	1	1	0.666666667	0	-0.405465108	hypothetical protein
PA2587	1	1	1.666666667	2.081665999	0.6	0.22184875	-0.510825624	probable FAD-dependent monooxygenase
PA2823	1	1	1.666666667	1.527525232	0.6	0.22184875	-0.510825624	conserved hypothetical protein
PA5313	1.333333333	1.154700538	0.333333333	0.577350269	4	-0.477121255	1.386294361	Transaminase
PA5396	2.333333333	0.577350269	2.333333333	0.577350269	1	0.367976785	0	hypothetical protein
PA5498	1	1.732050808	2.333333333	0.577350269	0.428571429	0.367976785	-0.84729786	ZnuA
PA3088	0.666666667	0.577350269	0.333333333	0.577350269	2	-0.477121255	0.693147181	conserved hypothetical protein
PA4190	0	0	1	0	0	0	#NUM!	probable FAD-dependent monooxygenase
PA3340	0.666666667	0.577350269	0.333333333	0.577350269	2	-0.477121255	0.693147181	hypothetical protein
PA3456	0.333333333	0.577350269	1.333333333	0.577350269	0.25	0.124938737	-1.386294361	hypothetical protein
PA3818	0	0	1	1	0	0	#NUM!	extragenic suppressor protein SuhB
PA3427	0	0	0.333333333	0.577350269	0	-0.477121255	#NUM!	probable short-chain dehydrogenases
PA4934-DECOY	0.333333333	0.577350269	0	0	#DIV/0!	#NUM!	#DIV/0!	30S ribosomal protein S18
PA3413	1	1	1.333333333	1.527525232	0.75	0.124938737	-0.287682072	conserved hypothetical protein
PA4699	2.666666667	0.577350269	1	1	2.666666667	0	0.980829253	hypothetical protein
PA1326	0	0	0.333333333	0.577350269	0	-0.477121255	#NUM!	threonine dehydratase, biosynthetic
PA2169	3.333333333	0.577350269	0	0	#DIV/0!	#NUM!	#DIV/0!	hypothetical protein
PA3841	0	0	0.333333333	0.577350269	0	-0.477121255	#NUM!	exoenzyme S
PA1673	3.666666667	4.041451884	0	0	#DIV/0!	#NUM!	#DIV/0!	hypothetical protein
PA1225	0	0	0.666666667	1.154700538	0	-0.176091259	#NUM!	probable NAD(P)H dehydrogenase
PA4148	3.333333333	1.154700538	0	0	#DIV/0!	#NUM!	#DIV/0!	probable short-chain dehydrogenase
PA2410	0	0	3.666666667	1.154700538	0	0.56427143	#NUM!	hypothetical protein
PA2856	4	1.732050808	1.666666667	0.577350269	2.4	0.22184875	0.875468737	lysophospholipase A
PA5495	1.333333333	0.577350269	1.666666667	0.577350269	0.8	0.22184875	-0.223143551	homoserine kinase
PA2698	1	0	1	0	1	0	0	probable hydrolase
PA4936	1.333333333	0.577350269	2.333333333	1.527525232	0.571428571	0.367976785	-0.559615788	probable rRNA methylase
PA5474	2.333333333	0.577350269	1	1	2.333333333	0	0.84729786	probable metalloprotease
PA2961	1.333333333	0.577350269	2.333333333	0.577350269	0.571428571	0.367976785	-0.559615788	DNA polymerase III, delta prime subunit
PA3952	2.666666667	1.154700538	3.666666667	2.081665999	0.727272727	0.56427143	-0.318453731	hypothetical protein
PA1684	2.666666667	0.577350269	2.333333333	0.577350269	1.142857143	0.367976785	0.133531393	1,2-dihydroxy-3-keto-5-methylthiopentene dioxygenase MtnD
PA4943	1.666666667	1.154700538	2.666666667	0.577350269	0.625	0.425968732	-0.470003629	probable GTP-binding protein
PA4487	1	0	2.333333333	0.577350269	0.428571429	0.367976785	-0.84729786	MagF
PA3350	1	1	1.333333333	1.154700538	0.75	0.124938737	-0.287682072	hypothetical protein
PA0403	1.333333333	0.577350269	1.666666667	1.154700538	0.8	0.22184875	-0.223143551	transcriptional regulator PyrR
PA2982	2.333333333	0.577350269	2	1	1.166666667	0.301029996	0.15415068	conserved hypothetical protein
PA1863	3.333333333	0.577350269	1	1	3.333333333	0	1.203972804	molybdate-binding periplasmic protein precursor ModA
PA5148	3.333333333	0.577350269	3.333333333	2.309401077	1	0.522878745	0	conserved hypothetical protein
PA4447	0.666666667	0.577350269	0.666666667	1.154700538	1	-0.176091259	0	histidinol-phosphate aminotransferase
PA3808	3.333333333	1.527525232	2.333333333	0.577350269	1.428571429	0.367976785	0.356674944	conserved hypothetical protein
PA4058	0	0	0.333333333	0.577350269	0	-0.477121255	#NUM!	hypothetical protein
PA1474	1	1	0.666666667	1.154700538	1.5	-0.176091259	0.405465108	hypothetical protein
PA0967	0	0	0.333333333	0.577350269	0	-0.477121255	#NUM!	Holliday junction DNA helicase RuvB
PA0891	2.333333333	0.577350269	1	1	2.333333333	0	0.84729786	hypothetical protein
PA5162	0.666666667	1.154700538	0.666666667	0.577350269	1	-0.176091259	0	dTDP-4-dehydrorhamnose reductase
PA1464	2.333333333	3.214550254	2.333333333	1.527525232	1	0.367976785	0	probable purine-binding chemotaxis protein
PA3426	2.333333333	0.577350269	0.333333333	0.577350269	7	-0.477121255	1.945910149	probable enoyl CoA-hydratase/isomerase
PA0017	0.333333333	0.577350269	0	0	#DIV/0!	#NUM!	#DIV/0!	conserved hypothetical protein
PA2134	5.666666667	2.886751346	0.666666667	0.577350269	8.5	-0.176091259	2.140066163	hypothetical protein
PA5087	0.333333333	0.577350269	0	0	#DIV/0!	#NUM!	#DIV/0!	hypothetical protein
PA4971	1.666666667	1.527525232	0.666666667	0.577350269	2.5	-0.176091259	0.916290732	adenosine diphosphate sugar pyrophosphatase
PA4078	0	0	0.333333333	0.577350269	0	-0.477121255	#NUM!	probable nonribosomal peptide synthetase
PA4279	0.333333333	0.577350269	0.666666667	1.154700538	0.5	-0.176091259	-0.693147181	hypothetical protein
PA3876	3.333333333	1.527525232	0	0	#DIV/0!	#NUM!	#DIV/0!	nitrite extrusion protein 2
PA3916	1	1	0	0	#DIV/0!	#NUM!	#DIV/0!	molybdopterin converting factor, large subunit
PA0414	2	1	0.666666667	1.154700538	3	-0.176091259	1.098612289	probable methylesterase
PA0309	2	1	2.666666667	1.154700538	0.75	0.425968732	-0.287682072	hypothetical protein
PA3084	2	2	2	2	1	0.301029996	0	hypothetical protein
PA2903	0.333333333	0.577350269	0.333333333	0.577350269	1	-0.477121255	0	precorrin-3 methylase CobJ
PA4208	3	0	1	1	3	0	1.098612289	probable outer membrane protein precursor
PA3328	1	1	0	0	#DIV/0!	#NUM!	#DIV/0!	probable FAD-dependent monooxygenase
PA3694	4.333333333	0.577350269	4	1.732050808	1.083333333	0.602059991	0.080042708	hypothetical protein
PA5345	0.333333333	0.577350269	0.333333333	0.577350269	1	-0.477121255	0	ATP-dependent DNA helicase RecG
PA4988	1	1	0.333333333	0.577350269	3	-0.477121255	1.098612289	3-deoxy-D-manno-octulosonic-acid (KDO) transferase
PA4808	1	1	0.333333333	0.577350269	3	-0.477121255	1.098612289	L-seryl-tRNA(ser) selenium transferase
PA1455	2.666666667	1.154700538	1	1	2.666666667	0	0.980829253	sigma factor FliA
PA0840	0	0	0.333333333	0.577350269	0	-0.477121255	#NUM!	probable oxidoreductase
PA5336	0.333333333	0.577350269	0.333333333	0.577350269	1	-0.477121255	0	guanylate kinase
PA3846	2	1	0.333333333	0.577350269	6	-0.477121255	1.791759469	hypothetical protein
PA2153	0	0	0.333333333	0.577350269	0	-0.477121255	#NUM!	1,4-alpha-glucan branching enzyme
PA1775	1.666666667	1.527525232	2.666666667	1.527525232	0.625	0.425968732	-0.470003629	conserved cytoplasmic membrane protein, CmpX protein
PA4969	1.666666667	1.154700538	0.333333333	0.577350269	5	-0.477121255	1.609437912	Cyclic AMP (cAMP) Phosphodiesterase, CpdA
PA5344	1	1	0.333333333	0.577350269	3	-0.477121255	1.098612289	OxyR
PA4457	1.333333333	1.154700538	2	1	0.666666667	0.301029996	-0.405465108	arabinose-5-phosphate isomerase KdsD
PA5220	0	0	0.666666667	1.154700538	0	-0.176091259	#NUM!	hypothetical protein
PA0136	0	0	0.333333333	0.577350269	0	-0.477121255	#NUM!	probable ATP-binding component of ABC transporter
PA3317	0	0	0.333333333	0.577350269	0	-0.477121255	#NUM!	hypothetical protein
PA1601	0.666666667	0.577350269	0.333333333	0.577350269	2	-0.477121255	0.693147181	probable aldehyde dehydrogenase
PA2787	0.333333333	0.577350269	0	0	#DIV/0!	#NUM!	#DIV/0!	carboxypeptidase G2 precursor
PA2987	1.666666667	0.577350269	1	0	1.666666667	0	0.510825624	lipoprotein localization protein LolD
PA2545	0	0	1	1	0	0	#NUM!	exodeoxyribonuclease III
PA0293	0.333333333	0.577350269	0.666666667	0.577350269	0.5	-0.176091259	-0.693147181	N-carbamoylputrescine amidohydrolase
PA4845	1	1	1	1	1	0	0	thiol:disulfide interchange protein DipZ
PA0858	1	0	1.333333333	0.577350269	0.75	0.124938737	-0.287682072	conserved hypothetical protein
PA1198	2.333333333	0.577350269	0.666666667	0.577350269	3.5	-0.176091259	1.252762968	conserved hypothetical protein
PA4024	2	1	0.333333333	0.577350269	6	-0.477121255	1.791759469	ethanolamine ammonia-lyase large subunit
PA1521	0.666666667	0.577350269	1	1	0.666666667	0	-0.405465108	probable guanine deaminase
PA3007	1.333333333	0.577350269	2.333333333	0.577350269	0.571428571	0.367976785	-0.559615788	repressor protein LexA
PA1965	3	1	2.333333333	0.577350269	1.285714286	0.367976785	0.251314428	hypothetical protein
PA5321	2.666666667	0.577350269	3	1	0.888888889	0.477121255	-0.117783036	deoxyuridine 5'-triphosphate nucleotidohydrolase
PA3632	0.333333333	0.577350269	0.333333333	0.577350269	1	-0.477121255	0	conserved hypothetical protein
PA1045	0.666666667	0.577350269	0.333333333	0.577350269	2	-0.477121255	0.693147181	hypothetical protein
PA1287	1.666666667	1.154700538	0.333333333	0.577350269	5	-0.477121255	1.609437912	probable glutathione peroxidase
PA3587	1.333333333	1.527525232	0	0	#DIV/0!	#NUM!	#DIV/0!	transcriptional regulator MetR
PA0623	0	0	1.666666667	1.527525232	0	0.22184875	#NUM!	probable bacteriophage protein
PA2875	1	1	0.333333333	0.577350269	3	-0.477121255	1.098612289	conserved hypothetical protein
PA3277	0	0	0.333333333	0.577350269	0	-0.477121255	#NUM!	probable short-chain dehydrogenase
PA2665	0.333333333	0.577350269	0.333333333	0.577350269	1	-0.477121255	0	Transcriptional activator of P. aeruginosa flavohemoglobin, FhpR
PA3950	0.666666667	1.154700538	2.333333333	1.527525232	0.285714286	0.367976785	-1.252762968	probable ATP-dependent RNA helicase
PA3052	0.666666667	0.577350269	0	0	#DIV/0!	#NUM!	#DIV/0!	hypothetical protein
PA4763	0.333333333	0.577350269	0.333333333	0.577350269	1	-0.477121255	0	DNA repair protein RecN
PA4470	0	0	3	1	0	0.477121255	#NUM!	fumarate hydratase
PA3624	1.333333333	0.577350269	1	1	1.333333333	0	0.287682072	L-isoaspartate protein carboxylmethyltransferase type II
PA3185	0.666666667	0.577350269	0.666666667	0.577350269	1	-0.176091259	0	hypothetical protein
PA2770	2	1	2	1	1	0.301029996	0	hypothetical protein
PA3023	1.333333333	1.154700538	0.333333333	0.577350269	4	-0.477121255	1.386294361	conserved hypothetical protein
PA3256	2.333333333	2.081665999	1	1.732050808	2.333333333	0	0.84729786	probable oxidoreductase
PA0366	2.666666667	0.577350269	1.666666667	1.527525232	1.6	0.22184875	0.470003629	probable aldehyde dehydrogenase
PA4953	1.666666667	1.154700538	0.666666667	1.154700538	2.5	-0.176091259	0.916290732	chemotaxis protein MotB
PA5472	0.666666667	0.577350269	0.333333333	0.577350269	2	-0.477121255	0.693147181	hypothetical protein
PA4631	0.666666667	0.577350269	1	0	0.666666667	0	-0.405465108	hypothetical protein
PA0328	1	1	0.666666667	0.577350269	1.5	-0.176091259	0.405465108	arginine-specific autotransporter of Pseudomonas aeruginosa, AaaA
PA0580	0	0	0.666666667	1.154700538	0	-0.176091259	#NUM!	O-sialoglycoprotein endopeptidase
PA0375	0	0	2	1.732050808	0	0.301029996	#NUM!	cell division protein FtsX
PA1470	1.666666667	1.154700538	0.333333333	0.577350269	5	-0.477121255	1.609437912	probable short-chain dehydrogenase
PA2812	2.333333333	1.527525232	1.666666667	1.527525232	1.4	0.22184875	0.336472237	probable ATP-binding component of ABC transporter
PA4117	0.333333333	0.577350269	0	0	#DIV/0!	#NUM!	#DIV/0!	bacterial phytochrome, BphP
PA1791	0	0	0.333333333	0.577350269	0	-0.477121255	#NUM!	hypothetical protein
PA1816	0	0	0.333333333	0.577350269	0	-0.477121255	#NUM!	DNA polymerase III, epsilon chain
PA4147	0.333333333	0.577350269	0	0	#DIV/0!	#NUM!	#DIV/0!	transcriptional regulator AcoR
PA0192-DECOY	0.333333333	0.577350269	0	0	#DIV/0!	#NUM!	#DIV/0!	probable TonB-dependent receptor
PA2585	0	0	0.333333333	0.577350269	0	-0.477121255	#NUM!	excinuclease ABC subunit C
PA3393	0.666666667	0.577350269	0	0	#DIV/0!	#NUM!	#DIV/0!	NosD protein
PA0763	0	0	0.666666667	1.154700538	0	-0.176091259	#NUM!	anti-sigma factor MucA
PA4607	1.666666667	0.577350269	0.333333333	0.577350269	5	-0.477121255	1.609437912	hypothetical protein
PA2419	1.333333333	1.154700538	0	0	#DIV/0!	#NUM!	#DIV/0!	probable hydrolase
PA3895	0.666666667	0.577350269	0	0	#DIV/0!	#NUM!	#DIV/0!	probable transcriptional regulator
PA0159	0	0	0.333333333	0.577350269	0	-0.477121255	#NUM!	probable transcriptional regulator
PA0374	1.666666667	1.154700538	1	1	1.666666667	0	0.510825624	cell division protein FtsE
PA0394	2	1	0.666666667	0.577350269	3	-0.176091259	1.098612289	conserved hypothetical protein
PA2345	0.666666667	0.577350269	0	0	#DIV/0!	#NUM!	#DIV/0!	conserved hypothetical protein
PA3255	1.333333333	0.577350269	1.333333333	1.154700538	1	0.124938737	0	hypothetical protein
PA3110	2	1	2.333333333	0.577350269	0.857142857	0.367976785	-0.15415068	hypothetical protein
PA0370	2.333333333	2.516611478	2	1	1.166666667	0.301029996	0.15415068	conserved hypothetical protein
PA1685	1	1	1	0	1	0	0	enolase-phosphatase E-1
PA4296	1	1	0.666666667	1.154700538	1.5	-0.176091259	0.405465108	two-component response regulator, PprB
PA3698	3	1	2	1	1.5	0.301029996	0.405465108	hypothetical protein
PA3942	0.666666667	0.577350269	0.666666667	0.577350269	1	-0.176091259	0	acyl-CoA thioesterase II
PA0902	0.666666667	1.154700538	0.666666667	1.154700538	1	-0.176091259	0	hypothetical protein
PA0944	0.666666667	0.577350269	1.333333333	0.577350269	0.5	0.124938737	-0.693147181	phosphoribosylaminoimidazole synthetase
PA4500	8.666666667	0.577350269	8.666666667	1.527525232	1	0.937852093	0	probable binding protein component of ABC transporter
PA4413	0.333333333	0.577350269	2	2	0.166666667	0.301029996	-1.791759469	cell division protein FtsW
PA2975	1	1	0.666666667	1.154700538	1.5	-0.176091259	0.405465108	ribosomal large subunit pseudouridine synthase C
PA3795	3	1	0.666666667	1.154700538	4.5	-0.176091259	1.504077397	probable oxidoreductase
PA0848	0.666666667	0.577350269	4	1	0.166666667	0.602059991	-1.791759469	alkyl hydroperoxide reductase , AhpB
PA2960	1	1	1.333333333	1.527525232	0.75	0.124938737	-0.287682072	type 4 fimbrial biogenesis protein PilZ
PA3725	0.333333333	0.577350269	0.333333333	0.577350269	1	-0.477121255	0	single-stranded-DNA-specific exonuclease RecJ
PA3908	0.333333333	0.577350269	0	0	#DIV/0!	#NUM!	#DIV/0!	hypothetical protein
PA0803	0.666666667	0.577350269	0	0	#DIV/0!	#NUM!	#DIV/0!	hypothetical protein
PA3967	0	0	0.333333333	0.577350269	0	-0.477121255	#NUM!	hypothetical protein
PA5142	0.333333333	0.577350269	0	0	#DIV/0!	#NUM!	#DIV/0!	glutamine amidotransferase
PA0056	0	0	0.666666667	1.154700538	0	-0.176091259	#NUM!	probable transcriptional regulator
PA3418	1	1	0.333333333	0.577350269	3	-0.477121255	1.098612289	leucine dehydrogenase
PA3173	1.666666667	0.577350269	2	1	0.833333333	0.301029996	-0.182321557	probable short-chain dehydrogenase
PA0589	3.333333333	0.577350269	2.666666667	0.577350269	1.25	0.425968732	0.223143551	conserved hypothetical protein
PA3705	2.666666667	0.577350269	1	0	2.666666667	0	0.980829253	hypothetical protein
PA2765	0.666666667	0.577350269	0.333333333	0.577350269	2	-0.477121255	0.693147181	hypothetical protein
PA0086	1	1	0.666666667	0.577350269	1.5	-0.176091259	0.405465108	TagJ1
PA2983	1	1.732050808	1.333333333	0.577350269	0.75	0.124938737	-0.287682072	probable tolQ-type transport protein
PA2859	1.666666667	2.081665999	1	1	1.666666667	0	0.510825624	transcription elongation factor GreB
PA1444	4	1	2.666666667	1.154700538	1.5	0.425968732	0.405465108	flagellar motor switch protein FliN
PA3680	0.333333333	0.577350269	0.666666667	0.577350269	0.5	-0.176091259	-0.693147181	conserved hypothetical protein
PA2805	0.666666667	0.577350269	0.666666667	0.577350269	1	-0.176091259	0	hypothetical protein
PA4561	0.333333333	0.577350269	0	0	#DIV/0!	#NUM!	#DIV/0!	riboflavin kinase/FAD synthase
PA1071	2.333333333	1.527525232	0.666666667	1.154700538	3.5	-0.176091259	1.252762968	branched-chain amino acid transport protein BraF
PA3302	0.666666667	1.154700538	0.666666667	1.154700538	1	-0.176091259	0	conserved hypothetical protein
PA1250	1.333333333	1.527525232	0.666666667	0.577350269	2	-0.176091259	0.693147181	alkaline proteinase inhibitor AprI
PA0495	0.666666667	0.577350269	0	0	#DIV/0!	#NUM!	#DIV/0!	hypothetical protein
PA0955	1.666666667	0.577350269	1.333333333	1.154700538	1.25	0.124938737	0.223143551	hypothetical protein
PA2826	1.666666667	0.577350269	0.333333333	0.577350269	5	-0.477121255	1.609437912	probable glutathione peroxidase
PA2666	0	0	1.333333333	1.154700538	0	0.124938737	#NUM!	probable 6-pyruvoyl tetrahydrobiopterin synthase
PA0231	1	1	0	0	#DIV/0!	#NUM!	#DIV/0!	beta-ketoadipate enol-lactone hydrolase
PA0350	0.333333333	0.577350269	1	1	0.333333333	0	-1.098612289	dihydrofolate reductase
PA2974	0	0	0.333333333	0.577350269	0	-0.477121255	#NUM!	probable hydrolase
PA2199	0	0	0.333333333	0.577350269	0	-0.477121255	#NUM!	probable dehydrogenase
PA1512	0	0	1	1	0	0	#NUM!	secreted protein Hcp
PA5001	0.666666667	1.154700538	1	1	0.666666667	0	-0.405465108	cell surface-sugar biosynthetic glycosyltransferase, Ssg
PA4399	3.666666667	4.618802154	0.333333333	0.577350269	11	-0.477121255	2.397895273	conserved hypothetical protein
PA1294	0	0	0.666666667	0.577350269	0	-0.176091259	#NUM!	ribonuclease D
PA2331	0	0	4.333333333	2.309401077	0	0.636822098	#NUM!	hypothetical protein
PA4358	0	0	0.666666667	0.577350269	0	-0.176091259	#NUM!	FeoB
PA5175	2.666666667	0.577350269	1.333333333	0.577350269	2	0.124938737	0.693147181	3,5-bisphosphate nucleotidase CysQ
PA5563	1.666666667	0.577350269	2.666666667	0.577350269	0.625	0.425968732	-0.470003629	chromosome partitioning protein Soj
PA5008	1.333333333	0.577350269	1.333333333	0.577350269	1	0.124938737	0	WapP
PA4052	1.333333333	0.577350269	2.666666667	1.154700538	0.5	0.425968732	-0.693147181	NusB protein
PA2705	1.666666667	0.577350269	1.333333333	0.577350269	1.25	0.124938737	0.223143551	hypothetical protein
PA3347	4.333333333	0.577350269	1.333333333	0.577350269	3.25	0.124938737	1.178654996	hypothetical protein
PA1640	2	1	1.333333333	0.577350269	1.5	0.124938737	0.405465108	conserved hypothetical protein
PA5488	0.666666667	1.154700538	0.666666667	0.577350269	1	-0.176091259	0	hypothetical protein
PA1828	0.666666667	0.577350269	1	1	0.666666667	0	-0.405465108	probable short-chain dehydrogenase
PA4923	2.333333333	0.577350269	2.333333333	0.577350269	1	0.367976785	0	conserved hypothetical protein
PA3670	1	1	0.666666667	1.154700538	1.5	-0.176091259	0.405465108	hypothetical protein
PA4551	0	0	0.333333333	0.577350269	0	-0.477121255	#NUM!	type 4 fimbrial biogenesis protein PilV
PA3889	1.333333333	0.577350269	1.666666667	1.527525232	0.8	0.22184875	-0.223143551	OpuC ABC transporter, periplasmic substrate-binding protein, OpuCC
PA1894	2.333333333	0.577350269	1.666666667	0.577350269	1.4	0.22184875	0.336472237	hypothetical protein
PA2771	2	0	0.333333333	0.577350269	6	-0.477121255	1.791759469	diguanylate cyclase with a self-blocked I-site, Dcsbis
PA1335	0.333333333	0.577350269	0.666666667	0.577350269	0.5	-0.176091259	-0.693147181	AauR
PA3760	0.666666667	0.577350269	0	0	#DIV/0!	#NUM!	#DIV/0!	N-Acetyl-D-Glucosamine phosphotransferase system transporter
PA0492	1.333333333	1.527525232	0	0	#DIV/0!	#NUM!	#DIV/0!	conserved hypothetical protein
PA5438	0.333333333	0.577350269	0	0	#DIV/0!	#NUM!	#DIV/0!	probable transcriptional regulator
PA1353	4	2.645751311	0	0	#DIV/0!	#NUM!	#DIV/0!	hypothetical protein
PA4944	0.666666667	1.154700538	0	0	#DIV/0!	#NUM!	#DIV/0!	Hfq
PA3623	0.666666667	0.577350269	0.666666667	1.154700538	1	-0.176091259	0	conserved hypothetical protein
PA4486	1.666666667	0.577350269	1.333333333	1.527525232	1.25	0.124938737	0.223143551	conserved hypothetical protein
PA0953	4	2.645751311	0.666666667	0.577350269	6	-0.176091259	1.791759469	probable thioredoxin
PA1410	1.333333333	0.577350269	0.333333333	0.577350269	4	-0.477121255	1.386294361	probable periplasmic spermidine/putrescine-binding protein
PA3357	1.666666667	0.577350269	1	1.732050808	1.666666667	0	0.510825624	D-serine dehydratase
PA2625	1.666666667	1.154700538	0.333333333	0.577350269	5	-0.477121255	1.609437912	conserved hypothetical protein
PA2886	0.333333333	0.577350269	0	0	#DIV/0!	#NUM!	#DIV/0!	expressed protein with apparent function in citronellol catabolism
PA5494	2.666666667	0.577350269	0.333333333	0.577350269	8	-0.477121255	2.079441542	hypothetical protein
PA2742	0.333333333	0.577350269	1.666666667	1.527525232	0.2	0.22184875	-1.609437912	50S ribosomal protein L35
PA3740	0.333333333	0.577350269	0	0	#DIV/0!	#NUM!	#DIV/0!	hypothetical protein
PA3702	0.333333333	0.577350269	0	0	#DIV/0!	#NUM!	#DIV/0!	WspR
PA2695	0.666666667	1.154700538	0	0	#DIV/0!	#NUM!	#DIV/0!	conserved hypothetical protein
PA4110	0.333333333	0.577350269	0	0	#DIV/0!	#NUM!	#DIV/0!	beta-lactamase precursor
PA5374	1.666666667	0.577350269	2.333333333	0.577350269	0.714285714	0.367976785	-0.336472237	transcriptional regulator BetI
PA1456	2.666666667	1.527525232	1	1	2.666666667	0	0.980829253	two-component response regulator CheY
PA0006	1.666666667	0.577350269	1	1	1.666666667	0	0.510825624	conserved hypothetical protein
PA3475	0.333333333	0.577350269	0.333333333	0.577350269	1	-0.477121255	0	cyclohexadienyl dehydratase precursor
PA5061	3.333333333	0.577350269	1.666666667	0.577350269	2	0.22184875	0.693147181	conserved hypothetical protein
PA0853	2	1	1	1	2	0	0.693147181	probable oxidoreductase
PA4524	1.666666667	1.154700538	1.333333333	1.154700538	1.25	0.124938737	0.223143551	nicotinate-nucleotide pyrophosphorylase
PA4381	0.666666667	1.154700538	0.333333333	0.577350269	2	-0.477121255	0.693147181	two-component response regulator ColR
PA4952	0	0	0.333333333	0.577350269	0	-0.477121255	#NUM!	conserved hypothetical protein
PA3087	0.666666667	0.577350269	0.666666667	0.577350269	1	-0.176091259	0	hypothetical protein
PA0873	0.666666667	0.577350269	0	0	#DIV/0!	#NUM!	#DIV/0!	transcriptional regulator PhhR
PA0236	0.333333333	0.577350269	1.666666667	2.081665999	0.2	0.22184875	-1.609437912	probable transcriptional regulator
PA3865.1	1	1	1.333333333	0.577350269	0.75	0.124938737	-0.287682072
PA3318	2.333333333	1.154700538	0.333333333	0.577350269	7	-0.477121255	1.945910149	hypothetical protein
PA3245	0	0	0.333333333	0.577350269	0	-0.477121255	#NUM!	cell division topological specificity factor MinE
PA4505	0	0	0.666666667	0.577350269	0	-0.176091259	#NUM!	dipeptide ABC transporter ATP-binding protein DppD
PA0592	0	0	1.666666667	0.577350269	0	0.22184875	#NUM!	rRNA (adenine-N6,N6)-dimethyltransferase
PA4656	1.666666667	1.154700538	0.666666667	1.154700538	2.5	-0.176091259	0.916290732	conserved hypothetical protein
PA5109	2.333333333	1.154700538	0.666666667	1.154700538	3.5	-0.176091259	1.252762968	hypothetical protein
PA0650	0	0	0.333333333	0.577350269	0	-0.477121255	#NUM!	anthranilate phosphoribosyltransferase
PA0950	0.333333333	0.577350269	1.666666667	2.081665999	0.2	0.22184875	-1.609437912	probable arsenate reductase
PA5227	1.333333333	0.577350269	0	0	#DIV/0!	#NUM!	#DIV/0!	conserved hypothetical protein
PA1003	0.333333333	0.577350269	0	0	#DIV/0!	#NUM!	#DIV/0!	Transcriptional regulator MvfR
PA1005	1.666666667	1.154700538	0.333333333	0.577350269	5	-0.477121255	1.609437912	conserved hypothetical protein
PA4242	1.666666667	1.154700538	1.333333333	0.577350269	1.25	0.124938737	0.223143551	50S ribosomal protein L36
PA5002	0	0	0.333333333	0.577350269	0	-0.477121255	#NUM!	de-N-acetylase involved in persistence, DnpA
PA1102	0.333333333	0.577350269	0	0	#DIV/0!	#NUM!	#DIV/0!	flagellar motor switch protein FliG
PA2237	0.333333333	0.577350269	0.333333333	0.577350269	1	-0.477121255	0	PslG
PA0502	1.333333333	1.527525232	0	0	#DIV/0!	#NUM!	#DIV/0!	probable biotin biosynthesis protein bioH
PA3866	0	0	1.333333333	1.154700538	0	0.124938737	#NUM!	Pyocin S4
PA2414	3	0	0	0	#DIV/0!	#NUM!	#DIV/0!	L-sorbosone dehydrogenase
PA1716	0	0	0.666666667	1.154700538	0	-0.176091259	#NUM!	Type III secretion outer membrane protein PscC precursor
PA2112	0	0	1	1	0	0	#NUM!	conserved hypothetical protein
PA2463	0	0	0.333333333	0.577350269	0	-0.477121255	#NUM!	hypothetical protein
PA0584	0	0	0.666666667	0.577350269	0	-0.176091259	#NUM!	tRNA nucleotidyl transferase
PA1453	0.333333333	0.577350269	0	0	#DIV/0!	#NUM!	#DIV/0!	flagellar biosynthesis protein FlhF
PA3873	2.333333333	0.577350269	0	0	#DIV/0!	#NUM!	#DIV/0!	respiratory nitrate reductase delta chain
PA4577	4	3.464101615	0	0	#DIV/0!	#NUM!	#DIV/0!	hypothetical protein
PA4616	0	0	0.666666667	0.577350269	0	-0.176091259	#NUM!	probable c4-dicarboxylate-binding protein
PA3975	2.333333333	0.577350269	1	0	2.333333333	0	0.84729786	phosphomethylpyrimidine kinase
PA1840	2	1	1	1	2	0	0.693147181	hypothetical protein
PA0536	0.666666667	0.577350269	3	2.645751311	0.222222222	0.477121255	-1.504077397	hypothetical protein
PA5485	0.333333333	0.577350269	1	0	0.333333333	0	-1.098612289	AmpDh2
PA5042	1	1	1	1	1	0	0	type 4 fimbrial biogenesis protein PilO
PA0946	2.333333333	1.154700538	1.666666667	1.154700538	1.4	0.22184875	0.336472237	hypothetical protein
PA1009	1.333333333	0.577350269	2	1	0.666666667	0.301029996	-0.405465108	hypothetical protein
PA3496	1.333333333	0.577350269	2	1	0.666666667	0.301029996	-0.405465108	hypothetical protein
PA2729	1	0	0.666666667	0.577350269	1.5	-0.176091259	0.405465108	hypothetical protein
PA4446	0	0	2	1	0	0.301029996	#NUM!	AlgW protein
PA5569	2	0	3	0	0.666666667	0.477121255	-0.405465108	ribonuclease P protein component
PA3948	0	0	0.333333333	0.577350269	0	-0.477121255	#NUM!	Two-component response regulator RocA1
PA4930	1.333333333	0.577350269	2.333333333	0.577350269	0.571428571	0.367976785	-0.559615788	biosynthetic alanine racemase
PA3095	0.666666667	0.577350269	2.333333333	3.214550254	0.285714286	0.367976785	-1.252762968	general secretion pathway protein M
PA4872	0.666666667	0.577350269	1	0	0.666666667	0	-0.405465108	hypothetical protein
PA4877	1.333333333	0.577350269	1	1	1.333333333	0	0.287682072	hypothetical protein
PA2973	1.333333333	0.577350269	1	1	1.333333333	0	0.287682072	probable peptidase
PA0741	2	1	0.666666667	0.577350269	3	-0.176091259	1.098612289	conserved hypothetical protein
PA2126	2	1	0	0	#DIV/0!	#NUM!	#DIV/0!	cupA gene regulator C, CgrC
PA1809	1	1	1.333333333	0.577350269	0.75	0.124938737	-0.287682072	NppB
PA0494	0.666666667	1.154700538	0	0	#DIV/0!	#NUM!	#DIV/0!	probable acyl-CoA carboxylase subunit
PA3562	0.333333333	0.577350269	0	0	#DIV/0!	#NUM!	#DIV/0!	phosphotransferase system transporter enzyme I, FruI
PA1188	0	0	0.333333333	0.577350269	0	-0.477121255	#NUM!	hypothetical protein
PA0080	1	1	1.666666667	1.527525232	0.6	0.22184875	-0.510825624	TssJ1
PA4807	0.333333333	0.577350269	0	0	#DIV/0!	#NUM!	#DIV/0!	selenocysteine-specific elongation factor
PA5048	0.333333333	0.577350269	0	0	#DIV/0!	#NUM!	#DIV/0!	probable nuclease
PA5279	0	0	0.666666667	0.577350269	0	-0.176091259	#NUM!	conserved hypothetical protein
PA0938	0	0	2.333333333	1.527525232	0	0.367976785	#NUM!	Wzz2
PA1373	0	0	0.333333333	0.577350269	0	-0.477121255	#NUM!	3-oxoacyl-acyl carrier protein synthase II
PA2850	0	0	0.333333333	0.577350269	0	-0.477121255	#NUM!	organic hydroperoxide resistance protein
PA5357	1	0	1.333333333	0.577350269	0.75	0.124938737	-0.287682072	hypothetical protein
PA4129	2	0	2	1	1	0.301029996	0	hypothetical protein
PA5305	3	1.732050808	0.666666667	0.577350269	4.5	-0.176091259	1.504077397	conserved hypothetical protein
PA3958	1	1	1	1	1	0	0	hypothetical protein
PA5007	1.666666667	0.577350269	2	2	0.833333333	0.301029996	-0.182321557	WapG
PA4278	0.666666667	0.577350269	1.333333333	0.577350269	0.5	0.124938737	-0.693147181	hypothetical protein
PA1715	2.666666667	1.154700538	1.333333333	1.527525232	2	0.124938737	0.693147181	type III export apparatus protein
PA2806	0	0	1.666666667	1.154700538	0	0.22184875	#NUM!	conserved hypothetical protein
PA1950	0	0	1	1	0	0	#NUM!	ribokinase
PA5120	1.666666667	1.154700538	1.666666667	1.527525232	1	0.22184875	0	hypothetical protein
PA3579	0	0	0.666666667	1.154700538	0	-0.176091259	#NUM!	probable carbohydrate kinase
PA5011	0.666666667	0.577350269	1.333333333	0.577350269	0.5	0.124938737	-0.693147181	heptosyltransferase I
PA0959	2	1.732050808	1	1	2	0	0.693147181	hypothetical protein
PA0761	0.333333333	0.577350269	0.333333333	0.577350269	1	-0.477121255	0	L-aspartate oxidase
PA0872	0.666666667	1.154700538	0	0	#DIV/0!	#NUM!	#DIV/0!	phenylalanine-4-hydroxylase
PA3574.1	2	2	1.333333333	1.154700538	1.5	0.124938737	0.405465108
PA3054	0.333333333	0.577350269	0.333333333	0.577350269	1	-0.477121255	0	hypothetical protein
PA5360	0.333333333	0.577350269	1.333333333	0.577350269	0.25	0.124938737	-1.386294361	two-component response regulator PhoB
PA2507	0.333333333	0.577350269	0.333333333	0.577350269	1	-0.477121255	0	catechol 1,2-dioxygenase
PA2756	1.333333333	0.577350269	0	0	#DIV/0!	#NUM!	#DIV/0!	hypothetical protein
PA4422	0	0	0.333333333	0.577350269	0	-0.477121255	#NUM!	conserved hypothetical protein
PA0019	0.333333333	0.577350269	1	1	0.333333333	0	-1.098612289	polypeptide deformylase
PA0437	0.333333333	0.577350269	0.333333333	0.577350269	1	-0.477121255	0	cytosine deaminase
PA5340-DECOY	0	0	0.333333333	0.577350269	0	-0.477121255	#NUM!	hypothetical protein
PA5118	0	0	0.666666667	1.154700538	0	-0.176091259	#NUM!	thiazole biosynthesis protein ThiI
PA1255	3.333333333	0.577350269	0	0	#DIV/0!	#NUM!	#DIV/0!	D-hydroxyproline epimerase, LhpK
PA4780	0	0	0.333333333	0.577350269	0	-0.477121255	#NUM!	conserved hypothetical protein
PA1899	0	0	1.333333333	1.154700538	0	0.124938737	#NUM!	probable phenazine biosynthesis protein
PA0513	1.333333333	0.577350269	0	0	#DIV/0!	#NUM!	#DIV/0!	NirG
PA3563	1	1	0	0	#DIV/0!	#NUM!	#DIV/0!	fructose transport system repressor FruR
PA3625	1	0	1	0	1	0	0	survival protein SurE
PA4669	0.333333333	0.577350269	0.333333333	0.577350269	1	-0.477121255	0	isopentenyl monophosphate kinase
PA5053	2	1	2.333333333	0.577350269	0.857142857	0.367976785	-0.15415068	heat shock protein HslV
PA3793	1.333333333	0.577350269	1	1	1.333333333	0	0.287682072	hypothetical protein
PA0597	0.666666667	0.577350269	0.666666667	1.154700538	1	-0.176091259	0	probable nucleotidyl transferase
PA3440.1	0.333333333	0.577350269	0	0	#DIV/0!	#NUM!	#DIV/0!
PA0068	0	0	0.333333333	0.577350269	0	-0.477121255	#NUM!	hypothetical protein
PA1341	0.666666667	1.154700538	0.333333333	0.577350269	2	-0.477121255	0.693147181	AatQ
PA0664	0.333333333	0.577350269	0.333333333	0.577350269	1	-0.477121255	0	hypothetical protein
PA0011	0	0	0.333333333	0.577350269	0	-0.477121255	#NUM!	acyltransferase HtrB1
PA2161	2.333333333	0.577350269	0.666666667	0.577350269	3.5	-0.176091259	1.252762968	hypothetical protein
PA3695	0.666666667	0.577350269	0.666666667	0.577350269	1	-0.176091259	0	hypothetical protein
PA4035	0	0	0.333333333	0.577350269	0	-0.477121255	#NUM!	hypothetical protein
PA2019	0	0	0.666666667	1.154700538	0	-0.176091259	#NUM!	Resistance-Nodulation-Cell Division (RND) multidrug efflux membrane fusion protein MexX precursor
PA2603	0.666666667	0.577350269	0	0	#DIV/0!	#NUM!	#DIV/0!	probable thiosulfate sulfurtransferase
PA2579	0.333333333	0.577350269	1	0	0.333333333	0	-1.098612289	L-Tryptophan:oxygen 2,3-oxidoreductase (decyclizing) KynA
PA0225	0	0	0.333333333	0.577350269	0	-0.477121255	#NUM!	probable transcriptional regulator
PA3332	1	1	0.333333333	0.577350269	3	-0.477121255	1.098612289	conserved hypothetical protein
PA3688	2.333333333	1.527525232	0.333333333	0.577350269	7	-0.477121255	1.945910149	hypothetical protein
PA4776	0.666666667	0.577350269	0	0	#DIV/0!	#NUM!	#DIV/0!	PmrA: two-component regulator system response regulator PmrA
PA2457	0.666666667	0.577350269	0.666666667	0.577350269	1	-0.176091259	0	hypothetical protein
PA3645	0.333333333	0.577350269	0	0	#DIV/0!	#NUM!	#DIV/0!	(3R)-hydroxymyristoyl-[acyl carrier protein] dehydratase
PA3744	0	0	0.333333333	0.577350269	0	-0.477121255	#NUM!	16S rRNA processing protein
PA0389	0	0	0.333333333	0.577350269	0	-0.477121255	#NUM!	hypothetical protein
PA0527	0.333333333	0.577350269	0	0	#DIV/0!	#NUM!	#DIV/0!	transcriptional regulator Dnr
PA1790	0.333333333	0.577350269	0	0	#DIV/0!	#NUM!	#DIV/0!	hypothetical protein
PA1098	0	0	0.333333333	0.577350269	0	-0.477121255	#NUM!	two-component sensor
PA5471	0	0	0.333333333	0.577350269	0	-0.477121255	#NUM!	ArmZ
PA4619	0	0	0.333333333	0.577350269	0	-0.477121255	#NUM!	probable c-type cytochrome
PA0504	0.333333333	0.577350269	0	0	#DIV/0!	#NUM!	#DIV/0!	dethiobiotin synthase
PA0775	1	0	2.666666667	1.154700538	0.375	0.425968732	-0.980829253	conserved hypothetical protein
PA5301	1.333333333	0.577350269	1.666666667	0.577350269	0.8	0.22184875	-0.223143551	PauR
PA0455	1	0	0.666666667	0.577350269	1.5	-0.176091259	0.405465108	RNA helicase DbpA
PA0562	0	0	1	1	0	0	#NUM!	probable hydrolase
PA1323	1.666666667	1.527525232	2	2	0.833333333	0.301029996	-0.182321557	hypothetical protein
PA4548	2	1	1.666666667	1.527525232	1.2	0.22184875	0.182321557	probable D-amino acid oxidase
PA0094	1.333333333	0.577350269	0.666666667	1.154700538	2	-0.176091259	0.693147181	EagT6
PA4458	2	1	2	1	1	0.301029996	0	conserved hypothetical protein
PA0449	1	1	0.333333333	0.577350269	3	-0.477121255	1.098612289	hypothetical protein
PA0804	1.666666667	0.577350269	0.333333333	0.577350269	5	-0.477121255	1.609437912	probable oxidoreductase
PA4841	0	0	0.333333333	0.577350269	0	-0.477121255	#NUM!	conserved hypothetical protein
PA0622	0.333333333	0.577350269	0.666666667	0.577350269	0.5	-0.176091259	-0.693147181	probable bacteriophage protein
PA0704	0.333333333	0.577350269	0	0	#DIV/0!	#NUM!	#DIV/0!	probable amidase
PA5509	0	0	0.666666667	0.577350269	0	-0.176091259	#NUM!	hypothetical protein
PA0770	0.333333333	0.577350269	0.666666667	0.577350269	0.5	-0.176091259	-0.693147181	ribonuclease III
PA1433	0	0	0.333333333	0.577350269	0	-0.477121255	#NUM!	conserved hypothetical protein
PA1157	0.333333333	0.577350269	0	0	#DIV/0!	#NUM!	#DIV/0!	probable two-component response regulator
PA5361	0	0	0.333333333	0.577350269	0	-0.477121255	#NUM!	two-component sensor PhoR
PA5104	0.333333333	0.577350269	1	1	0.333333333	0	-1.098612289	conserved hypothetical protein
PA3886	0.333333333	0.577350269	0.666666667	0.577350269	0.5	-0.176091259	-0.693147181	hypothetical protein
PA5074	0.666666667	1.154700538	1	1	0.666666667	0	-0.405465108	probable ATP-binding component of ABC transporter
PA0947	0.333333333	0.577350269	0.666666667	0.577350269	0.5	-0.176091259	-0.693147181	conserved hypothetical protein
PA4963	0	0	1.666666667	1.527525232	0	0.22184875	#NUM!	hypothetical protein
PA3539	0.333333333	0.577350269	0	0	#DIV/0!	#NUM!	#DIV/0!	conserved hypothetical protein
PA3568	0.666666667	1.154700538	0	0	#DIV/0!	#NUM!	#DIV/0!	probable acetyl-coa synthetase
PA3998	0.666666667	1.154700538	0.666666667	0.577350269	1	-0.176091259	0	conserved hypothetical protein
PA4515	0	0	2	1	0	0.301029996	#NUM!	conserved hypothetical protein
PA2963	0	0	0.333333333	0.577350269	0	-0.477121255	#NUM!	conserved hypothetical protein
PA3096	0.333333333	0.577350269	0	0	#DIV/0!	#NUM!	#DIV/0!	general secretion pathway protein L
	#DIV/0!	#DIV/0!	#DIV/0!	#DIV/0!	#DIV/0!	#DIV/0!	#DIV/0!
PA4663	0.333333333	0.577350269	0	0	#DIV/0!	#NUM!	#DIV/0!	molybdopterin biosynthesis MoeB protein
PA4731	0	0	0.333333333	0.577350269	0	-0.477121255	#NUM!	aspartate 1-decarboxylase precursor
PA1946	0.333333333	0.577350269	0	0	#DIV/0!	#NUM!	#DIV/0!	binding protein component precursor of ABC ribose transporter
PA4501	0	0	1.333333333	2.309401077	0	0.124938737	#NUM!	Glycine-glutamate dipeptide porin OpdP
PA1494	0.333333333	0.577350269	0	0	#DIV/0!	#NUM!	#DIV/0!	mucoidy inhibitor gene A
PA2193	1	0	1.666666667	1.154700538	0.6	0.22184875	-0.510825624	hydrogen cyanide synthase HcnA
PA2577	2.666666667	0.577350269	1.333333333	0.577350269	2	0.124938737	0.693147181	probable transcriptional regulator
PA3732	2	0	2.333333333	0.577350269	0.857142857	0.367976785	-0.15415068	Uncharacterized protein
PA2570	1	1	2	1	0.5	0.301029996	-0.693147181	LecA
PA2816	3	0	1.666666667	1.154700538	1.8	0.22184875	0.587786665	hypothetical protein
PA2604	3	1	0.666666667	0.577350269	4.5	-0.176091259	1.504077397	conserved hypothetical protein
PA3850	1	1	1	0	1	0	0	hypothetical protein
PA2980	1.666666667	2.081665999	1	0	1.666666667	0	0.510825624	conserved hypothetical protein
PA1079	1	0	0.333333333	0.577350269	3	-0.477121255	1.098612289	flagellar basal-body rod modification protein FlgD
PA3104	0.666666667	0.577350269	0.333333333	0.577350269	2	-0.477121255	0.693147181	secretion protein XcpP
PA4704	0.333333333	0.577350269	0.666666667	1.154700538	0.5	-0.176091259	-0.693147181	cAMP-binding protein A
PA4795	3.333333333	0.577350269	1	1	3.333333333	0	1.203972804	hypothetical protein
PA4042	1	0	0	0	#DIV/0!	#NUM!	#DIV/0!	exodeoxyribonuclease VII small subunit
PA4556	0.666666667	0.577350269	0.666666667	1.154700538	1	-0.176091259	0	type 4 fimbrial biogenesis protein PilE
PA1741	1.333333333	1.527525232	0.333333333	0.577350269	4	-0.477121255	1.386294361	hypothetical protein
PA3289	2	0	0.666666667	1.154700538	3	-0.176091259	1.098612289	hypothetical protein
PA2081	0.333333333	0.577350269	0.666666667	0.577350269	0.5	-0.176091259	-0.693147181	kynurenine formamidase, KynB
PA4668	1	1	1.333333333	1.154700538	0.75	0.124938737	-0.287682072	lipoprotein localization protein LolB
PA4705	0.333333333	0.577350269	0	0	#DIV/0!	#NUM!	#DIV/0!	PhuW
PA3618	1.333333333	1.527525232	0.666666667	1.154700538	2	-0.176091259	0.693147181	conserved hypothetical protein
PA2857	2	1	0	0	#DIV/0!	#NUM!	#DIV/0!	probable ATP-binding component of ABC transporter
PA1852	0.666666667	1.154700538	0	0	#DIV/0!	#NUM!	#DIV/0!	hypothetical protein
PA2159	3	0	0	0	#DIV/0!	#NUM!	#DIV/0!	conserved hypothetical protein
PA4140-DECOY	0	0	0.333333333	0.577350269	0	-0.477121255	#NUM!	hypothetical protein
PA3865	0.333333333	0.577350269	0	0	#DIV/0!	#NUM!	#DIV/0!	probable amino acid binding protein
PA1082	1	1	0.333333333	0.577350269	3	-0.477121255	1.098612289	flagellar basal-body rod protein FlgG
PA4196	0	0	0.333333333	0.577350269	0	-0.477121255	#NUM!	BfiR
PA5502	0	0	2.333333333	0.577350269	0	0.367976785	#NUM!	hypothetical protein
PA4887	0	0	0.333333333	0.577350269	0	-0.477121255	#NUM!	probable major facilitator superfamily (MFS) transporter
PA3184	0	0	0.333333333	0.577350269	0	-0.477121255	#NUM!	probable transcriptional regulator
PA2873	0	0	0.333333333	0.577350269	0	-0.477121255	#NUM!	transglutaminase protein A, TgpA
PA1643	0	0	0.333333333	0.577350269	0	-0.477121255	#NUM!	conserved hypothetical protein
PA1638	0	0	0.333333333	0.577350269	0	-0.477121255	#NUM!	conserved hypothetical protein
PA4466	0.333333333	0.577350269	0.333333333	0.577350269	1	-0.477121255	0	probable phosphoryl carrier protein
PA3976	2.333333333	1.527525232	1.666666667	1.154700538	1.4	0.22184875	0.336472237	thiamin-phosphate pyrophosphorylase
PA3483	2	0	2.333333333	0.577350269	0.857142857	0.367976785	-0.15415068	hypothetical protein
PA4645	0	0	0.666666667	1.154700538	0	-0.176091259	#NUM!	probable purine/pyrimidine phosphoribosyl transferase
PA2609	1	0	0	0	#DIV/0!	#NUM!	#DIV/0!	hypothetical protein
PA3200	0.666666667	0.577350269	0.333333333	0.577350269	2	-0.477121255	0.693147181	conserved hypothetical protein
PA3470	0.666666667	0.577350269	0.333333333	0.577350269	2	-0.477121255	0.693147181	hypothetical protein
PA5281	1	1	1.333333333	1.527525232	0.75	0.124938737	-0.287682072	probable hydrolase
PA0832	0	0	0.333333333	0.577350269	0	-0.477121255	#NUM!	conserved hypothetical protein
PA1252	0.666666667	1.154700538	0	0	#DIV/0!	#NUM!	#DIV/0!	DpkA
PA0656	1	0	0	0	#DIV/0!	#NUM!	#DIV/0!	probable HIT family protein
PA1606	0	0	1	1	0	0	#NUM!	hypothetical protein
PA5422	0.666666667	0.577350269	0.333333333	0.577350269	2	-0.477121255	0.693147181	hypothetical protein
PA2633	0.666666667	1.154700538	0.333333333	0.577350269	2	-0.477121255	0.693147181	hypothetical protein
PA4409	0	0	0.333333333	0.577350269	0	-0.477121255	#NUM!	cell division protein FtsQ
PA3697	0.333333333	0.577350269	0	0	#DIV/0!	#NUM!	#DIV/0!	hypothetical protein
PA0232	0.666666667	0.577350269	0.333333333	0.577350269	2	-0.477121255	0.693147181	gamma-carboxymuconolactone decarboxylase
PA0476	0.333333333	0.577350269	0	0	#DIV/0!	#NUM!	#DIV/0!	probable permease
PA1431	0	0	0.333333333	0.577350269	0	-0.477121255	#NUM!	regulatory protein RsaL
PA5506	0	0	1	1	0	0	#NUM!	hypothetical protein
PA1823	0.666666667	0.577350269	0	0	#DIV/0!	#NUM!	#DIV/0!	NudC
PA3685	0	0	0.333333333	0.577350269	0	-0.477121255	#NUM!	YeaZ
PA2866	0.333333333	0.577350269	0.333333333	0.577350269	1	-0.477121255	0	secretion protein MttC
PA1367	0	0	0.333333333	0.577350269	0	-0.477121255	#NUM!	hypothetical protein
PA2303	0	0	0.333333333	0.577350269	0	-0.477121255	#NUM!	AmbD
PA4714	0	0	0.666666667	0.577350269	0	-0.176091259	#NUM!	conserved hypothetical protein
PA5090	0	0	0.333333333	0.577350269	0	-0.477121255	#NUM!	VgrG5
PA2562	0.333333333	0.577350269	0	0	#DIV/0!	#NUM!	#DIV/0!	hypothetical protein
PA2631	0.333333333	0.577350269	1.333333333	0.577350269	0.25	0.124938737	-1.386294361	probable acetyl transferase
PA1874	3	0	1	1	3	0	1.098612289	hypothetical protein
PA4401	0.666666667	0.577350269	0.666666667	0.577350269	1	-0.176091259	0	probable glutathione S-transferase
PA0981	1	0	0.666666667	0.577350269	1.5	-0.176091259	0.405465108	hypothetical protein
PA2011	0.666666667	0.577350269	0.666666667	0.577350269	1	-0.176091259	0	3-hydroxy-3-methylglutaryl-CoA lyase
PA2871	1.333333333	0.577350269	1	1	1.333333333	0	0.287682072	hypothetical protein
PA0045	1	1	1.333333333	1.154700538	0.75	0.124938737	-0.287682072	hypothetical protein
PA0304	1.333333333	0.577350269	1.333333333	1.154700538	1	0.124938737	0	polyamine transport protein PotI
PA4388	1	1	0.333333333	0.577350269	3	-0.477121255	1.098612289	hypothetical protein
PA1860	0.333333333	0.577350269	0	0	#DIV/0!	#NUM!	#DIV/0!	hypothetical protein
PA5314	2	1	0.333333333	0.577350269	6	-0.477121255	1.791759469	hypothetical protein
PA5492	0.333333333	0.577350269	0	0	#DIV/0!	#NUM!	#DIV/0!	conserved hypothetical protein
PA1513	0	0	0.333333333	0.577350269	0	-0.477121255	#NUM!	hypothetical protein
PA4529	0	0	0.333333333	0.577350269	0	-0.477121255	#NUM!	dephosphocoenzyme A kinase
PA0510	1.333333333	1.527525232	0.333333333	0.577350269	4	-0.477121255	1.386294361	NirE
PA0005	0.333333333	0.577350269	0.333333333	0.577350269	1	-0.477121255	0	lysophosphatidic acid acyltransferase, LptA
PA0705	0.333333333	0.577350269	0	0	#DIV/0!	#NUM!	#DIV/0!	alpha-1,6-rhamnosyltransferase MigA
PA1695	0.666666667	1.154700538	0.333333333	0.577350269	2	-0.477121255	0.693147181	translocation protein in type III secretion
PA3193	0.666666667	0.577350269	0.666666667	0.577350269	1	-0.176091259	0	glucokinase
PA4552	0.666666667	1.154700538	0	0	#DIV/0!	#NUM!	#DIV/0!	type 4 fimbrial biogenesis protein PilW
PA2955	1	1	0	0	#DIV/0!	#NUM!	#DIV/0!	hypothetical protein
PA4224	0	0	1.333333333	0.577350269	0	0.124938737	#NUM!	pyochelin biosynthetic protein PchG
PA3863	0.333333333	0.577350269	0.666666667	0.577350269	0.5	-0.176091259	-0.693147181	FAD-dependent catabolic D-arginine dehydrogenase, DauA
PA0926	0	0	0.333333333	0.577350269	0	-0.477121255	#NUM!	hypothetical protein
PA3739	0	0	1	0	0	0	#NUM!	probable sodium/hydrogen antiporter
PA4951	0.333333333	0.577350269	0	0	#DIV/0!	#NUM!	#DIV/0!	oligoribonuclease
PA4459	0.333333333	0.577350269	1	1	0.333333333	0	-1.098612289	Lipopolysaccharide export system protein LptC
PA2792	0.333333333	0.577350269	0.333333333	0.577350269	1	-0.477121255	0	hypothetical protein
PA2403	0	0	0.666666667	0.577350269	0	-0.176091259	#NUM!	hypothetical protein
PA5352	2.666666667	0.577350269	0	0	#DIV/0!	#NUM!	#DIV/0!	conserved hypothetical protein
PA4866	0.666666667	0.577350269	0	0	#DIV/0!	#NUM!	#DIV/0!	conserved hypothetical protein
PA0649	0	0	0.333333333	0.577350269	0	-0.477121255	#NUM!	anthranilate synthase component II
PA1668	0	0	0.333333333	0.577350269	0	-0.477121255	#NUM!	DotU2
PA0081	0	0	0.333333333	0.577350269	0	-0.477121255	#NUM!	Fha1
PA1648	0.333333333	0.577350269	0	0	#DIV/0!	#NUM!	#DIV/0!	probable oxidoreductase
PA1665	0	0	0.333333333	0.577350269	0	-0.477121255	#NUM!	Fha2
PA4644	1	0	2.666666667	2.886751346	0.375	0.425968732	-0.980829253	hypothetical protein
PA3076	0.666666667	0.577350269	0.333333333	0.577350269	2	-0.477121255	0.693147181	hypothetical protein
PA1228	0.333333333	0.577350269	2	1	0.166666667	0.301029996	-1.791759469	hypothetical protein
PA3982	0.333333333	0.577350269	1	1	0.333333333	0	-1.098612289	conserved hypothetical protein
PA0365	0.333333333	0.577350269	0.333333333	0.577350269	1	-0.477121255	0	hypothetical protein
PA3416	1.666666667	0.577350269	0.333333333	0.577350269	5	-0.477121255	1.609437912	probable pyruvate dehydrogenase E1 component, beta chain
PA3526	0.333333333	0.577350269	0	0	#DIV/0!	#NUM!	#DIV/0!	MotY
PA4360	0.333333333	0.577350269	0.333333333	0.577350269	1	-0.477121255	0	hypothetical protein
PA3627	1	1	1	1	1	0	0	2C-methyl-D-erythritol 2,4-cyclodiphosphate synthase
PA2827	0.333333333	0.577350269	0.333333333	0.577350269	1	-0.477121255	0	conserved hypothetical protein
PA4737	1.666666667	0.577350269	0.333333333	0.577350269	5	-0.477121255	1.609437912	hypothetical protein
PA2572	0.666666667	0.577350269	0.333333333	0.577350269	2	-0.477121255	0.693147181	probable two-component response regulator
PA5198	1	1	0	0	#DIV/0!	#NUM!	#DIV/0!	LD-carboxypeptidase
PA5135	0	0	0.666666667	0.577350269	0	-0.176091259	#NUM!	conserved hypothetical protein
PA1139	0.333333333	0.577350269	0	0	#DIV/0!	#NUM!	#DIV/0!	hypothetical protein
PA3102	0	0	0.333333333	0.577350269	0	-0.477121255	#NUM!	general secretion pathway protein F
PA2067	0.333333333	0.577350269	0.666666667	0.577350269	0.5	-0.176091259	-0.693147181	probable hydrolase
PA5298	0.666666667	0.577350269	0.333333333	0.577350269	2	-0.477121255	0.693147181	xanthine phosphoribosyltransferase
PA2977	0	0	0.333333333	0.577350269	0	-0.477121255	#NUM!	UDP-N-acetylpyruvoylglucosamine reductase
PA5186	0.333333333	0.577350269	0	0	#DIV/0!	#NUM!	#DIV/0!	probable iron-containing alcohol dehydrogenase
PA0148	1.333333333	1.527525232	0	0	#DIV/0!	#NUM!	#DIV/0!	adenine deaminase
PA0082	0	0	0.333333333	0.577350269	0	-0.477121255	#NUM!	TssA1
PA2236	0.333333333	0.577350269	0	0	#DIV/0!	#NUM!	#DIV/0!	PslF
PA1694	0.333333333	0.577350269	0	0	#DIV/0!	#NUM!	#DIV/0!	translocation protein in type III secretion
PA1398	1.666666667	0.577350269	1.333333333	0.577350269	1.25	0.124938737	0.223143551	hypothetical protein
PA2657	1	0	0.666666667	0.577350269	1.5	-0.176091259	0.405465108	two-component response regulator CarR
PA1857	0.666666667	0.577350269	1	1	0.666666667	0	-0.405465108	conserved hypothetical protein
PA4716	0.666666667	0.577350269	0	0	#DIV/0!	#NUM!	#DIV/0!	hypothetical protein
PA4657	0.666666667	0.577350269	0	0	#DIV/0!	#NUM!	#DIV/0!	hypothetical protein
PA4643	0.333333333	0.577350269	0	0	#DIV/0!	#NUM!	#DIV/0!	hypothetical protein
PA3439	2	1	0	0	#DIV/0!	#NUM!	#DIV/0!	d-erythro-7,8-dihydroneopterin triphosphate epimerase
PA3046	0.666666667	1.154700538	0.666666667	0.577350269	1	-0.176091259	0	conserved hypothetical protein
PA2776	0.333333333	0.577350269	0	0	#DIV/0!	#NUM!	#DIV/0!	FAD-dependent oxidoreductase
PA2304	0.333333333	0.577350269	0	0	#DIV/0!	#NUM!	#DIV/0!	AmbC
[truncated: 172 more rows]
